# Supplementary material for: RNF8 and SCML2 cooperate to regulate ubiquitination and H3K27 acetylation for escape gene activation on the sex chromosomes
Source: PLoS Genet. 2018 Feb 20;14(2):e1007233. doi: 10.1371/journal.pgen.1007233 (PMC5834201; doi:10.1371/journal.pgen.1007233)
Supplement: S1 Table — (XLSX) [file pgen.1007233.s001.xlsx]

## Sheet: PS_WT vs Rnf8-KO
refseq_id	gene_id	chrom	txStart	txEnd	strand	RPKM PS	RPKM PS_RNF8_KO	LOGR	pvalue	padj
NM_001001130	Zfp85-rs1	chr13	67747800	67755134	-	0.953247	0.675865	-0.0910498	0.435104	0.903469
NM_001001152	Zfp458	chr13	67254918	67269068	-	1.83477	1.66151	-0.0381655	0.797568	0.981639
NM_001001160	Fbxo41	chr6	85469578	85502886	-	0.0668713	0.0384631	-0.0337931	0.587145	1
NM_001001178	Ccdc148	chr2	58821698	59018606	-	7.97677	7.31928	-0.0589879	0.652381	0.957692
NM_001001179	BC048546	chr6	128539822	128581606	-	0.0697169	0.0630226	-0.00494935	0.933621	1
NM_001001180	Zfp941	chr7	140809677	140822178	-	0.991515	0.913564	-0.0234218	0.868335	0.990987
NM_001001181	BC031181	chr18	75005900	75009933	+	28.3456	28.2009	0.0310055	0.807621	0.983332
NM_001001182	Baz2b	chr2	59899363	60125740	-	16.5211	12.0202	-0.373383	2.94885e-05	0.00229935
NM_001001183	Tmem204	chr17	25057702	25081114	-	0.747071	0.249645	-0.151874	0.0977545	0.555163
NM_001001184	Ccdc111	chr8	46575594	46617200	-	0.42281	0.491637	0.0578877	0.612551	0.951716
NM_001001185	BC048507	chr13	67863326	67863923	+	12.2677	11.6433	-0.0123426	0.934557	0.993435
NM_001001186	Zfp456	chr13	67363584	67375763	-	0.173461	0.214486	0.0307412	0.72579	0.969907
NM_001001187	Zfp738	chr13	67667441	67683512	-	1.56397	1.27621	-0.112916	0.451683	0.908128
NM_001001297,NM_177588	Thnsl1	chr2	21205724	21215009	+	15.712	14.4957	-0.061313	0.561834	0.945295
NM_001001309	Itga8	chr2	12106660	12301920	-	0.0577372	0.0633807	0.00626102	0.917536	1
NM_001001319	Pramel4	chr4	144059126	144069318	+	0.0463855	0.0126446	-0.01533	0.597955	1
NM_001001320,NM_011533	Tbx10	chr19	3992752	3999512	+	0	0	0	1	1
NM_001001321	Slc35d2	chr13	64096310	64129330	-	0.2214	0.106624	-0.0373867	0.524434	1
NM_001001322	Adamts13	chr2	26973416	27009625	+	0	0	0	1	1
NM_001001332	BC117090	chr16	36321665	36334332	-	0	0	0	1	1
NM_001001334	BC061194	chr2	18699022	18749605	+	38.0243	36.2794	-0.0162534	0.881445	0.991116
NM_001001444	Defb29	chr2	152538714	152540041	-	0	0	0	1	1
NM_001001445	Trpv1	chr11	73238259	73260507	+	2.16626	1.9752	-0.0346611	0.81459	0.984183
NM_001001447	Zscan22	chr7	12897815	12908239	+	13.4518	13.8285	0.0690898	0.567645	0.945572
NM_001001449	AF067063	chr13	119827961	119830217	-	0.0592395	0.0493065	-0.00178884	0.938151	1
NM_001001450,NM_001134226	Ssxb2	chrX	8454343	8461726	-	1.12188	0.711255	-0.0442314	0.571991	1
NM_001001451	Tas2r138	chr6	40612315	40613310	-	0	0	0	1	1
NM_001001452	Tas2r143	chr6	42400238	42401119	+	0	0	0	1	1
NM_001001453	Tas2r144	chr6	42215328	42216287	+	0	0	0	1	1
NM_001001488	Atp8b1	chr18	64528979	64661000	-	0.592393	1.84633	0.776387	2.52531e-07	4.05282e-05
NM_001001490	Oxgr1	chr14	120019585	120042435	-	3.34011	2.60082	-0.184176	0.215673	0.760529
NM_001001491	Tpm4	chr8	72135292	72153129	+	1.05685	1.9501	0.247468	0.065303	0.463471
NM_001001492	Lca5l	chr16	96158406	96192257	-	114.602	108.311	-0.0346837	0.625242	0.955283
NM_001001493	BC056474	chr8	85080963	85082339	+	12.2641	11.2664	-0.0413773	0.783697	0.980585
NM_001001495	Tnip3	chr6	65590398	65634040	+	0.015599	0.0080484	-0.00440109	0.841943	1
NM_001001496	Gja6	chrX	160902116	160907052	-	0.424722	0.668985	0.0823719	0.397285	0.892002
NM_001001559	Usp17ld	chr7	103250086	103252505	-	0	0	0	1	1
NM_001001650	Prss48	chr3	85993810	86002491	-	11.7547	10.4733	-0.0675064	0.651327	0.957692
NM_001001714	Sohlh1	chr2	25842997	25847248	-	1.04736	0.902292	-0.0220989	0.832623	0.985907
NM_001001738	Itprip	chr19	47894596	47919299	-	30.781	32.3879	0.108417	0.224401	0.769522
NM_001001796	Prrxl1	chr14	32599927	32649246	+	0	0	0	1	1
NM_001001798,NM_001037863	Atp11c	chrX	60223290	60403981	-	0.981676	0.819926	-0.0866033	0.557482	0.944366
NM_001001803	Spink7	chr18	62592413	62596264	-	0	0	0	1	1
NM_001001804	Ephx4	chr5	107403513	107430031	+	1.67066	1.89925	0.050777	0.687808	0.961159
NM_001001805	Olfr576	chr7	102965102	102966040	+	0	0	0	1	1
NM_001001806	Zfp36l2	chr17	84183928	84187947	-	1.55642	1.76845	0.0979061	0.509855	0.931732
NM_001001807	Olfr279	chr15	98497474	98498406	+	0.371328	0.382367	0.00484497	0.936524	1
NM_001001808	Olfr221	chr14	52035174	52036109	-	0	0.143898	0.0246486	0.3842	1
NM_001001809	Olfr218	chr1	173203358	173204299	+	0	0	0	1	1
NM_001001810	Olfr1206	chr2	88864607	88865530	+	0	0	0	1	1
NM_001001881	2510009E07Rik	chr16	21649045	21694665	-	0.11913	0.0632096	-0.0507721	0.475401	1
NM_001001884	Nckap5l	chr15	99422034	99457748	-	0.893665	0.72796	-0.0771931	0.582159	0.947529
NM_001001885	Tmem151a	chr19	5079337	5085477	-	0.0548166	0.0153787	-0.0276939	0.478642	1
NM_001001892	H2-K1	chr17	33996012	34000333	-	23.658	27.6325	0.218232	0.0608882	0.448768
NM_001001932	Eea1	chr10	95940663	96045518	+	6.14923	4.79442	-0.255187	0.0329579	0.327893
NM_001001979	Megf10	chr18	57133090	57297467	+	0.176875	0.107067	-0.0827172	0.403768	0.895827
NM_001001982	A430105I19Rik	chr2	118754145	118762661	-	0	0.0692143	0.0588688	0.174102	1
NM_001001983	Pi4ka	chr16	17280351	17406314	-	45.1325	42.1729	-0.0501894	0.540903	0.942201
NM_001001984	Kdm2a	chr19	4316147	4397077	-	17.7402	17.1972	-0.00202699	0.982694	0.999676
NM_001001985	Nat8l	chr5	33995984	34005916	+	0.199384	0.124708	-0.072673	0.451821	0.90825
NM_001001999,NM_010327	Gp1bb	chr16	18620319	18622403	-	1.00972	0.790399	-0.0475668	0.671157	0.960568
NM_001002004	2610507B11Rik	chr11	78261754	78290625	+	97.8325	102.881	0.109748	0.119456	0.60821
NM_001002005	Panx2	chr15	89059726	89070907	+	0.408599	0.26637	-0.0736797	0.469114	0.915193
NM_001002008	Zfp948	chr17	21567046	21588682	+	0.214244	0.182693	-0.0123031	0.868492	1
NM_001002239	Rpl17	chr18	75000477	75003381	+	188.689	186.986	0.0266904	0.769683	0.979311
NM_001002267	Tmem158	chr9	123259057	123260789	-	0.22656	0.120432	-0.032755	0.574332	1
NM_001002268	Gpr126	chr10	14402585	14545036	-	0.0161372	0.0139897	-0.00177271	0.95524	1
NM_001002272,NM_019548	Tro	chrX	150645303	150657436	-	0.244515	0.163392	-0.0691293	0.47621	0.917097
NM_001002764	Smg6	chr11	74925872	75164448	+	32.8907	33.6936	0.0732741	0.350536	0.869074
NM_001002775	4932416K20Rik	chr8	104795237	104798792	+	3.4287	2.28013	-0.290691	0.0529826	0.422401
NM_001002786	Rab44	chr17	29135056	29148976	+	0	0.0582322	0.0432074	0.246444	1
NM_001002787	Ccin	chr4	43983504	43985533	+	33.6506	33.5724	0.0380926	0.740367	0.974653
NM_001002791	Defb22	chr2	152485666	152490138	-	0	0.069897	0.00847142	0.612699	1
NM_001002846,NM_013911	Fbxl12	chr9	20637787	20644767	-	9.64567	9.0324	-0.0322816	0.816351	0.9842
NM_001002894	Nlrp14	chr7	107166990	107198103	+	84.2317	96.4395	0.222835	0.00624123	0.126148
NM_001002895	AI413582	chr17	27563769	27565727	-	10.4122	7.06344	-0.215251	0.147278	0.666468
NM_001002896	Bfsp2	chr9	103424924	103480328	-	0.127037	0.0942931	-0.00324918	0.940841	1
NM_001002897	Atg9b	chr5	24384181	24392143	-	0.710902	0.487457	-0.116792	0.353679	0.870107
NM_001002898	Sirpb1a	chr3	15371827	15426427	-	0.882763	0.770218	-0.0195599	0.838382	0.986183
NM_001002900	Higd1c	chr15	100364585	100383955	+	0	0	0	1	1
NM_001002927	Penk	chr4	4133536	4138445	-	86.3604	102.41	0.261108	0.00520277	0.109853
NM_001002929	Nup85	chr11	115564444	115583924	+	18.8729	20.1163	0.108244	0.367943	0.878669
NM_001003393	Igfl3	chr7	18176494	18181862	+	0	0	0	1	1
NM_001003405	Try5	chr6	41311232	41314710	-	1.16906	2.73135	0.202852	0.0729836	0.493401
NM_001003664	Gm5409	chr6	41415307	41419593	+	0	0.18079	0.0246486	0.3842	1
NM_001003666	Zfp457	chr13	67292451	67306412	-	0.451479	0.246584	-0.0704393	0.408638	0.897093
NM_001003667	Krt77	chr15	101859856	101869618	-	0.704744	0.698839	0.00307309	0.976353	0.998604
NM_001003668	Krt83	chr15	101431490	101438804	-	0	0	0	1	1
NM_001003670	Gm5414	chr15	101624028	101628188	-	0	0	0	1	1
NM_001003671	Pcdhac1	chr18	37090136	37187657	+	0.136625	0.0989873	-0.029732	0.699838	1
NM_001003672	Pcdhac2	chr18	37143969	37187657	+	0.23643	0.0470136	-0.170612	0.0401	0.367267
NM_001003685	Ghrhr	chr6	55376295	55388530	+	0	0	0	1	1
NM_001003817	Erbb2	chr11	98412484	98437716	+	0.251627	1.23018	0.638249	4.57815e-06	0.000496624
NM_001003908	Cltc	chr11	86694653	86757492	-	43.9711	39.6051	-0.0992941	0.209526	0.755679
NM_001003909	Ankib1	chr5	3690000	3803109	-	8.79121	8.65539	0.0146995	0.899863	0.991251
NM_001003911	Adamts7	chr9	90162978	90200102	+	0.346402	0.188847	-0.127088	0.244465	0.794551
NM_001003912	Arhgef11	chr3	87618751	87738033	+	8.18242	7.34623	-0.0900938	0.439431	0.903469
NM_001003916	Zc4h2	chrX	95639197	95658432	-	0.152766	0.0345242	-0.0493705	0.30531	1
NM_001003917	Atg9a	chr1	75180866	75191923	-	104.597	106.066	0.0611156	0.375576	0.884184
NM_001003918	Usp7	chr16	8688722	8738342	-	59.0338	54.3013	-0.0714688	0.317847	0.847018
NM_001003919	Ddx11	chr17	66123520	66152168	+	16.7942	10.718	-0.514581	1.67912e-06	0.00020468
NM_001003947	Cyp4x1	chr4	115108682	115133977	-	0	0	0	1	1
NM_001003948	Pid1	chr1	84036293	84284645	-	0.144853	0.12239	-0.00957881	0.879874	1
NM_001003949	Tmem259	chr10	79977120	79984330	-	73.7442	79.9442	0.148134	0.0666769	0.468164
NM_001003950	Rab3ip	chr10	116905784	116950380	-	54.6721	60.083	0.163454	0.0587553	0.44222
NM_001003951	Ces5a	chr8	93499213	93535707	-	0.587844	0.181404	-0.132903	0.116258	0.59949
NM_001003952	Sval3	chr6	41968140	41973090	+	0	0	0	1	1
NM_001003955,NM_177466	Rab11fip5	chr6	85334962	85374634	-	94.9103	101.697	0.120407	0.0754771	0.499715
NM_001004025	Ppp3r2	chr4	49678747	49681983	-	258.477	261.909	0.0614219	0.340568	0.863219
NM_001004061	Fam170a	chr18	50278369	50283019	+	75.1978	82.5424	0.160397	0.0974343	0.555163
NM_001004062	Crtc1	chr8	70382358	70439573	-	2.64762	2.63944	0.0268785	0.852044	0.990714
NM_001004066,NM_019565	Zfp386	chr12	116047724	116060594	+	11.5031	10.3082	-0.0817993	0.549025	0.942319
NM_001004139	Zfp619	chr7	39517766	39540415	+	0.0834342	0.102745	0.0241549	0.751194	1
NM_001004140	Ckap2	chr8	22168152	22185819	-	15.9975	16.1735	0.0462974	0.696824	0.962968
NM_001004141	Cyp2j11	chr4	96294509	96348680	-	0	0	0	1	1
NM_001004142	Nlrp1a	chr11	71091197	71144704	-	1.5675	1.00766	-0.257671	0.0849142	0.527593
NM_001004143	Usp22	chr11	61151781	61175059	-	1.84154	1.44125	-0.137431	0.360437	0.875447
NM_001004144	Git1	chr11	77493412	77507774	+	208.098	180.502	-0.152899	0.0169426	0.231327
NM_001004145	Nlrp4g	chr9	124348831	124354483	+	0.0736135	0.130661	0.0252346	0.616693	1
NM_001004147	Fbll1	chr11	35797380	35798884	-	1.2221	1.91408	0.160607	0.209593	0.755679
NM_001004148	Slc13a5	chr11	72241994	72266604	-	44.3741	45.4438	0.0727221	0.383419	0.886302
NM_001004149	Zfp366	chr13	99184823	99247032	+	0.0380611	0.0158396	-0.0107855	0.699447	1
NM_001004150,NM_001170954	A4galt	chr15	83226722	83251774	-	0	0	0	1	1
NM_001004151	Rtp1	chr16	23429133	23433960	+	0.104978	0.0431695	-0.0357077	0.487587	1
NM_001004152	Psg22	chr7	18718090	18727248	+	0.0280525	0.0162129	-0.00377595	0.861079	1
NM_001004153	AU018091	chr7	3154659	3169203	-	0.46888	0.318141	-0.0780026	0.469609	0.915374
NM_001004154	Rragb	chrX	153139958	153171943	+	0.719825	0.513358	-0.0640507	0.548628	0.942319
NM_001004156	Plekhg5	chr4	152096719	152115400	+	0.70344	0.687403	0.00445642	0.973495	0.998038
NM_001004157	Scarf1	chr11	75513541	75526580	+	0.0771698	0.132958	0.0307293	0.599705	1
NM_001004158	Gm5142	chr14	59158503	59178749	-	139.892	156.69	0.18403	0.0632459	0.455987
NM_001004159	Clec4b2	chr6	123173023	123204671	+	0	0	0	1	1
NM_001004164	Gnptab	chr10	88379412	88447329	+	2.41714	2.44574	0.0410359	0.783086	0.980574
NM_001004173	Sgpp2	chr1	78310346	78420286	+	10.9037	9.28239	-0.151651	0.199577	0.742268
NM_001004174	AA467197	chr2	122637887	122641076	+	326.526	328.896	0.0514643	0.506044	0.931568
NM_001004176	Maml3	chr3	51687613	52105006	-	0.994682	1.02747	0.0431217	0.7722	0.98019
NM_001004178	AA415398	chr4	119530315	119538769	-	0.72967	1.00482	0.0872913	0.448078	0.908128
NM_001004180	Fam222a	chr5	114568251	114613218	+	1.62793	0.833586	-0.259459	0.0570972	0.435569
NM_001004182	Tmem178b	chr6	40110253	40248353	+	2.34068	1.97987	-0.0838421	0.57546	0.946506
NM_001004184	Slc28a1	chr7	81114799	81170416	+	1.20324	0.911572	-0.101348	0.452904	0.908266
NM_001004185	Whamm	chr7	81571292	81596836	+	25.9284	25.7355	0.0283529	0.776573	0.980523
NM_001004190	Zfp560	chr9	20345136	20385158	-	2.07253	1.65912	-0.147034	0.328855	0.857197
NM_001004191	Gm5617	chr9	48495343	48495975	+	393.42	405.717	0.0834592	0.258486	0.805531
NM_001004192	BC048562	chr9	108436482	108446083	+	15.0886	12.2597	-0.122237	0.417468	0.900167
NM_001004193	Rhox8	chrX	37874776	37878944	-	1.68702	1.88656	0.0456929	0.709271	0.965617
NM_001004194	Nlrp4e	chr7	23301192	23362277	+	0.289933	0.180113	-0.0507641	0.540599	0.942201
NM_001004362	2610008E11Rik	chr10	79064374	79097600	-	2.08866	1.71815	-0.120538	0.423979	0.901012
NM_001004363	Nuak1	chr10	84371319	84440471	-	0.378247	0.210621	-0.126836	0.252795	0.802996
NM_001004365	Actr3b	chr5	25760026	25850341	+	0.417213	0.269494	-0.0427648	0.584551	1
NM_001004366	Scube3	chr17	28142526	28171345	+	0.994867	0.894819	-0.0314348	0.812281	0.983858
NM_001004367	Cxxc4	chr3	134236495	134262089	+	0.0512026	0.010799	-0.0289121	0.464613	1
NM_001004435,NM_001081566	Pik3r6	chr11	68503019	68552698	+	3.68973	3.98396	0.09354	0.525962	0.939431
NM_001004436	Wapal	chr14	34673928	34746217	+	61.8012	63.0683	0.0688371	0.348785	0.868489
NM_001004721	Pigu	chr2	155278252	155357424	-	13.9251	15.491	0.142608	0.287358	0.825154
NM_001004761	Gpr158	chr2	21367567	21830542	+	0.095265	0.0890413	-0.00386964	0.961705	0.995035
NM_001005223	Znhit3	chr11	84910955	84916356	-	87.2784	93.8153	0.131412	0.191768	0.732151
NM_001005225	Olfr1197	chr2	88728653	88729597	-	0	0	0	1	1
NM_001005227	Olfr1200	chr2	88767303	88768313	-	0	0	0	1	1
NM_001005230	Olfr1024	chr2	85904069	85905052	-	0	0	0	1	1
NM_001005232	Dbx1	chr7	49631499	49636835	-	0.0283065	0	-0.00984512	0.565591	1
NM_001005341	Ypel2	chr11	86936425	86993762	-	0.295109	0.35571	0.0552922	0.627453	0.955561
NM_001005342	Ypel4	chr2	84734204	84737877	+	1.49655	0.630924	-0.10881	0.214895	0.760334
NM_001005343	Sp9	chr2	73271926	73275771	+	0.220936	0.0573733	-0.080642	0.202367	1
NM_001005370	Spin2	chrX	153832293	153834240	+	0.175241	0.090127	-0.0202075	0.650074	1
NM_001005371	Gm13084	chr4	143809991	143816093	-	0	0	0	1	1
NM_001005419	Ado	chr10	67544511	67548955	-	9.19613	9.98156	0.12807	0.283705	0.822564
NM_001005420	Ppp1r26	chr2	28447941	28455508	+	5.36456	5.54148	0.0656951	0.614971	0.952504
NM_001005421	Amica1	chr9	45079183	45108531	+	0	0.0478868	0.0215177	0.416942	1
NM_001005422	Stmnd1	chr13	46273721	46300115	+	0	0.0222556	0.00768648	0.6316	1
NM_001005423	Mreg	chr1	72159233	72212307	-	14.1707	11.633	-0.184647	0.152622	0.676704
NM_001005424	Gm996	chr2	25575416	25580099	-	0.0125518	0.00647615	-0.00440109	0.841943	1
NM_001005425	Zfp663	chr2	165351297	165362119	-	0.0336089	0	-0.0214433	0.393444	1
NM_001005426	Zcwpw1	chr5	137787802	137822621	+	10.7165	10.9143	0.0492486	0.716309	0.967169
NM_001005477	Barhl2	chr5	106452523	106458166	-	0.291262	0.237025	-0.0188017	0.812776	1
NM_001005481	Olfr132	chr17	38130249	38131190	-	0	0	0	1	1
NM_001005485	Olfr111	chr17	37529957	37530997	+	0	0	0	1	1
NM_001005488	Olfr467	chr7	107814586	107815506	+	0	0	0	1	1
NM_001005508	Arhgap30	chr1	171388960	171410239	+	4.65779	4.31826	-0.0422183	0.760038	0.978701
NM_001005509	Eif2a	chr3	58525821	58557501	+	5.604	4.32817	-0.189986	0.201409	0.743069
NM_001005510	Syne2	chr12	75818318	76110928	+	3.6579	3.72013	0.0613181	0.52693	0.93993
NM_001005511	Lmtk3	chr7	45783947	45804130	+	0.919333	0.759778	-0.0801559	0.576049	0.946658
NM_001005520	Olfr231	chr1	174117091	174118014	-	0	0	0	1	1
NM_001005524	Olfr194	chr16	59119148	59120068	-	0.0638355	0.113305	0.00951539	0.760746	1
NM_001005525	Rsrc2	chr5	123728426	123749414	-	35.7307	32.3919	-0.0841668	0.394689	0.891567
NM_001005568	Olfr1281	chr2	111328421	111329338	+	0.064044	0	-0.00984512	0.565591	1
NM_001005569	Olfr366	chr2	37219491	37220420	+	0	0	0	1	1
NM_001005570	Olfr707	chr7	106891184	106892107	-	0	0	0	1	1
NM_001005767	Parl	chr16	20279821	20302362	-	41.0579	44.9935	0.148429	0.17059	0.701794
NM_001005788	Zfp69	chr4	120930137	120951701	-	0.841965	0.728881	-0.0328656	0.783876	0.980585
NM_001005847,NM_001205054	Aga	chr8	53511702	53523422	+	3.66399	3.19011	-0.0553818	0.700415	0.963886
NM_001005854	Gm609	chr16	45416755	45492969	-	0	0.0634725	0.0246486	0.3842	1
NM_001005858	I830012O16Rik	chr19	34607957	34613401	+	0.0292064	0	-0.00984512	0.565591	1
NM_001005860	Clec4a4	chr6	122990367	123024421	+	0.257646	0.302241	0.011763	0.839707	1
NM_001005916	Zbtb9	chr17	26973179	26976203	+	15.5101	16.6094	0.118181	0.300066	0.835203
NM_001007077	Gm13023	chr4	143789334	143795585	+	0	0	0	1	1
NM_001007222	Tdpoz2	chr3	93651542	93652686	-	0	0	0	1	1
NM_001007223	Clec3a	chr8	114418034	114428133	+	0.283767	0.126314	-0.0813307	0.301401	1
NM_001007266	Taar2	chr10	23938572	23941583	+	0	0	0	1	1
NM_001007460	Zdhhc23	chr16	43969146	43979050	-	0.38936	0.210781	-0.0395117	0.541289	1
NM_001007461	Gsdma3	chr11	98626360	98638089	+	0.119416	0.0205378	-0.023239	0.466847	1
NM_001007462	Pabpn1l	chr8	122619471	122622735	-	0	0	0	1	1
NM_001007463	Spag8	chr4	43651729	43653552	-	52.0739	51.4469	0.0226425	0.826762	0.984752
NM_001007472	Noto	chr6	85423886	85428877	+	0.0327629	0.0189353	-0.00377595	0.861079	1
NM_001007567	Slc7a6os	chr8	106200438	106210933	-	16.0574	14.578	-0.06871	0.608103	0.9515
NM_001007568	Zfp251	chr15	76852141	76871435	-	8.45055	8.09752	-0.0108923	0.93277	0.993387
NM_001007569	Pnmal1	chr7	16959795	16962320	+	28.0912	28.6844	0.0594459	0.603357	0.951455
NM_001007570	Slc25a42	chr8	70184340	70212281	-	0.472607	0.319423	-0.0726751	0.489379	0.924886
NM_001007571	D8Ertd738e	chr8	84246235	84249761	-	73.676	74.5518	0.048437	0.671892	0.960568
NM_001007572	Trpv5	chr6	41652770	41680723	-	0	0	0	1	1
NM_001007573	Maneal	chr4	124855239	124862171	-	0.184784	0.0654105	-0.0573969	0.312189	1
NM_001007575	Zfp58	chr13	67490167	67500522	-	3.26823	2.58425	-0.127057	0.396822	0.891927
NM_001007576	Gucy2f	chrX	142079289	142196936	-	0.0052497	0	-0.00970744	0.56787	1
NM_001007577	Tceanc	chrX	166499815	166510478	-	0.0954588	0.0956468	0.00241194	0.970726	1
NM_001007578	Armcx6	chrX	134748455	134751419	-	0.138323	0.40209	0.0984265	0.196568	1
NM_001007579	BC080695	chr4	143567467	143573798	+	0	0	0	1	1
NM_001007580	Fndc3c1	chrX	106420043	106485229	-	0.477344	0.0279902	-0.364969	0.000282305	0.0133519
NM_001007581	2810408M09Rik	chr2	165490112	165493314	-	2.78068	2.33331	-0.076689	0.595103	0.95075
NM_001007582	AY761184	chr8	21702524	21703647	-	0	0.060669	0.00768648	0.6316	1
NM_001007583	Best3	chr10	116986314	117025040	+	0.129737	0.113803	-0.00425222	0.938177	1
NM_001007584	Gm11541	chr11	94694498	94704499	-	0	0	0	1	1
NM_001007589	Akirin2	chr4	34550615	34566908	+	106.396	108.18	0.0639712	0.443782	0.905482
NM_001008230	Rtp2	chr16	23925548	23930794	-	0	0	0	1	1
NM_001008231	Daam2	chr17	49456022	49564337	-	3.28992	2.40218	-0.259012	0.0735716	0.49421
NM_001008232	Asap3	chr4	136206365	136246573	+	0.598058	0.262818	-0.264419	0.038452	0.359128
NM_001008233	Plekhn1	chr4	156221456	156228542	-	19.7039	11.5035	-0.580937	1.87291e-06	0.000225973
NM_001008238,NM_016787	Bnip2	chr9	69989466	70011659	+	8.17151	9.18429	0.174382	0.131411	0.636709
NM_001008419	Aox3l1	chr1	58278326	58379264	+	0.765819	0.506614	-0.146826	0.272565	0.814732
NM_001008420	Cdh12	chr15	21111452	21589533	+	0.590895	0.333105	-0.192115	0.140931	0.657018
NM_001008421	Nol10	chr12	17348493	17430095	+	6.35717	5.15161	-0.17343	0.220938	0.764969
NM_001008422	Scaf1	chr7	45002950	45016249	-	14.5931	13.4791	-0.0606378	0.57417	0.94588
NM_001008423	Ccdc177	chr12	80755447	80760715	-	0.258698	0.113925	-0.0977844	0.252234	0.802803
NM_001008424	Cdsn	chr17	35552128	35557180	+	5.18546	4.38476	-0.121656	0.407694	0.897093
NM_001008425	Thoc6	chr17	23668619	23673770	-	6.25912	7.71762	0.192583	0.198698	0.741702
NM_001008426	Gm5531	chr1	153874345	153876871	+	0.266711	0.178625	-0.0318651	0.665764	1
NM_001008427	Gm5595	chr7	42660108	42692718	-	1.03011	0.76819	-0.100487	0.449584	0.908128
NM_001008428	Fbxw20	chr9	109217432	109234754	-	0.0736458	0.0200757	-0.01533	0.597955	1
NM_001008429	Taar3	chr10	23949558	23950589	+	0	0	0	1	1
NM_001008497,NM_133200	P2ry14	chr3	59114625	59130624	-	0	0.0722645	0.0144582	0.504985	1
NM_001008498	Wdr34	chr2	30031558	30048879	-	57.9929	64.2014	0.170296	0.0635236	0.457431
NM_001008499	Taar4	chr10	23960494	23961537	+	0	0	0	1	1
NM_001008501	Zfp760	chr17	21707741	21725636	+	0.122718	0.0743795	-0.0318403	0.626005	1
NM_001008502,NM_001255992	Bbs12	chr3	37312554	37321451	+	1.05458	1.29992	0.100412	0.441403	0.904003
NM_001008547	1700001J03Rik	chr5	146182450	146185304	-	48.7257	40.6298	-0.156193	0.240747	0.790178
NM_001008549	Zfp658	chr7	43562370	43575461	+	0.065826	0.109465	0.0291127	0.618391	1
NM_001008550	Zfyve26	chr12	79232347	79296282	-	3.05345	2.92283	-0.0157248	0.902876	0.991251
NM_001008700	Il4ra	chr7	125552282	125579474	+	0.10675	0.233206	0.110542	0.224205	0.769297
NM_001008705	Bud31	chr5	145140397	145148074	+	57.3623	59.496	0.0788684	0.504845	0.931548
NM_001008706	Calm5	chr13	3854173	3854761	+	0	0	0	1	1
NM_001008973	Tmem232	chr17	65256005	65540782	-	45.1292	40.7729	-0.0909703	0.310321	0.843675
NM_001009544	4921501E09Rik	chr17	33064143	33068058	-	5.6983	5.45579	-0.0109419	0.935619	0.993435
NM_001009545	Adam6b	chr12	113489565	113491835	+	10.2003	11.11	0.125449	0.351537	0.869185
NM_001009546	Naaladl1	chr19	6105798	6115555	+	1.97763	1.37174	-0.153634	0.275205	0.815935
NM_001009547	Adam26b	chr8	43519864	43528137	-	4.43056	4.84314	0.101413	0.496148	0.92728
NM_001009548	Adam20	chr8	40793273	40797303	+	15.0233	14.699	0.0144447	0.907741	0.991428
NM_001009549	Zfp36l3	chrX	53772686	53776394	-	0.102847	0.0617646	-0.0197689	0.684727	1
NM_001009550	Mup21	chr4	62147832	62150841	-	0	0.080356	0.00975805	0.584557	1
NM_001009573	Unc13d	chr11	116062096	116077961	-	1.82491	1.84538	0.0315251	0.834205	0.985997
NM_001009574	Taar5	chr10	23970706	23971719	+	0	0	0	1	1
NM_001009575	Armcx5	chrX	135742692	135747326	+	0.306329	0.306465	0.0148837	0.867469	0.990987
NM_001009818	2011-09-01	chr5	93093457	93174958	+	0.295159	0.329284	0.0343885	0.754759	0.976931
NM_001009819	A3galt2	chr4	128759258	128769298	+	0	0	0	1	1
NM_001009927	Smcr7	chr11	60728398	60732951	+	3.07693	3.08316	0.0167377	0.911359	0.992515
NM_001009940	Il19	chr1	130932656	130939241	-	0	0	0	1	1
NM_001009947	Dock11	chrX	35888832	36076562	+	0.193423	0.190978	0.00661406	0.948777	0.994211
NM_001009948	Nrsn2	chr2	152368758	152376566	-	0.872818	0.343297	-0.105958	0.205051	0.75011
NM_001009949	Slc25a51	chr4	45395924	45408766	-	2.02578	1.74836	-0.0866752	0.565137	0.945572
NM_001009950	Slc38a8	chr8	119479603	119501698	-	0.0848809	0.0513688	-0.0157387	0.732848	1
NM_001009951	Cep44	chr8	56531522	56550566	-	25.3226	27.6679	0.134947	0.266658	0.81041
NM_001009952	Scgb2b20	chr7	33364343	33366319	-	0	0	0	1	1
NM_001010825	Ficd	chr5	113735782	113740607	+	1.22814	0.687902	-0.219208	0.105468	0.572104
NM_001010827	Taar7b	chr10	23999939	24001015	+	0	0	0	1	1
NM_001010828	Taar6	chr10	23984609	23985646	-	0	0	0	1	1
NM_001010829	Taar7a	chr10	23992405	23993481	-	0	0	0	1	1
NM_001010830	Taar8a	chr10	24076500	24077534	+	0	0	0	1	1
NM_001010831	Taar9	chr10	24108488	24109534	-	0	0	0	1	1
NM_001010833	Mdc1	chr17	35841498	35859670	+	73.5721	76.9481	0.0984132	0.23997	0.789263
NM_001010834	Slc10a5	chr3	10331734	10335656	-	0.0567314	0.0343331	-0.0157387	0.732848	1
NM_001010835	Taar7e	chr10	24037614	24038690	+	0	0	0	1	1
NM_001010836	Ppp1r13l	chr7	19361216	19378533	+	42.1995	37.1992	-0.124114	0.186419	0.724736
NM_001010837	Taar8b	chr10	24091260	24092294	-	0	0	0	1	1
NM_001010838	Taar7d	chr10	24027222	24028298	+	0	0	0	1	1
NM_001010839	Taar7f	chr10	24049510	24050586	+	0	0	0	1	1
NM_001010840	Taar8c	chr10	24100843	24101951	-	0	0	0	1	1
NM_001011517	Olfr1193	chr2	88677857	88678813	+	0	0	0	1	1
NM_001011518	Olfr94	chr17	37196806	37197966	-	0	0	0	1	1
NM_001011519	Olfr1148	chr2	87833041	87833985	+	0	0	0	1	1
NM_001011520	Olfr310	chr7	86268730	86269811	-	0	0	0	1	1
NM_001011523	Olfr913	chr9	38592803	38595161	+	0	0	0	1	1
NM_001011524	Olfr1418	chr19	11854995	11855951	-	0	0	0	1	1
NM_001011525	Olfr1415	chr1	92490818	92491753	-	0	0	0	1	1
NM_001011527	Olfr503	chr7	108544527	108545498	+	0	0	0	1	1
NM_001011528	Olfr456	chr6	42486163	42487214	-	0.099784	0	-0.0177026	0.440477	1
NM_001011529	Olfr1251	chr2	89666928	89667884	-	0	0	0	1	1
NM_001011530	Olfr723	chr14	49928563	49929568	-	0	0	0	1	1
NM_001011531	Olfr329-ps	chr11	58542447	58544938	-	0	0	0	1	1
NM_001011532	Olfr1037	chr2	86084730	86085854	-	0	0	0	1	1
NM_001011533	Olfr688	chr7	105288095	105289060	+	0	0	0	1	1
NM_001011534	Olfr988	chr2	85352995	85353924	-	0	0	0	1	1
NM_001011535	Olfr1182	chr2	88446019	88449121	-	0	0	0	1	1
NM_001011536	Olfr566	chr7	102856321	102857271	-	0	0	0	1	1
NM_001011542	Olfr1532-ps1	chr7	106914200	106915123	+	0	0	0	1	1
NM_001011662	Olfr180	chr16	58915686	58918486	-	0	0	0	1	1
NM_001011684	Nms	chr1	38939149	38950276	+	0	0.043642	0.00847142	0.612699	1
NM_001011687	Rnase13	chr14	51922160	51922773	-	0	0	0	1	1
NM_001011695	Olfr1000	chr2	85607964	85608908	-	0	0	0	1	1
NM_001011707	Cyp2c66	chr19	39113898	39186756	+	0.0360691	0.0454111	0.00356674	0.899678	1
NM_001011721	Olfr102	chr17	37313411	37314437	-	0	0	0	1	1
NM_001011732	Xkr7	chr2	153031852	153055775	+	0.144828	0.0819107	-0.030753	0.601692	1
NM_001011733	Olfr288	chr15	98186013	98195542	-	0.0251975	0	-0.00970744	0.56787	1
NM_001011734	Olfr1116-ps	chr2	87268846	87269769	+	0	0	0	1	1
NM_001011735	Olfr1066	chr2	86455328	86456269	-	0	0	0	1	1
NM_001011736	Olfr205	chr16	59328590	59329507	-	0	0.0475878	0.00847142	0.612699	1
NM_001011737	Olfr1357	chr10	78611669	78618074	-	0.050683	0	-0.00984512	0.565591	1
NM_001011738	Olfr744	chr14	50618224	50619195	+	0	0	0	1	1
NM_001011739	Olfr885	chr9	38061322	38062251	+	0	0	0	1	1
NM_001011740	Olfr225	chr11	59612966	59614225	+	0	0	0	1	1
NM_001011741	Olfr1386	chr11	49470054	49471181	+	0	0	0	1	1
NM_001011742	Olfr479	chr7	108054984	108055967	+	0	0	0	1	1
NM_001011743	Olfr324	chr11	58597345	58598466	+	0	0	0	1	1
NM_001011748	Olfr867	chr9	20054466	20055461	-	0	0	0	1	1
NM_001011749	Olfr704	chr7	106864982	106865929	+	0	0	0	1	1
NM_001011750	Olfr294	chr7	86615636	86616643	-	0	0	0	1	1
NM_001011751	Olfr298	chr7	86488551	86489549	-	0	0	0	1	1
NM_001011752	Olfr293	chr7	86663664	86664674	+	0	0	0	1	1
NM_001011753	Olfr115	chr17	37609785	37610779	-	0	0.104879	0.0193312	0.441882	1
NM_001011754	Olfr735	chr14	50345376	50346440	-	0	0	0	1	1
NM_001011755	Olfr671	chr7	104975042	104975983	-	0	0	0	1	1
NM_001011756	Olfr948	chr9	39318647	39319612	-	0	0	0	1	1
NM_001011757	Olfr663	chr7	104703569	104704603	+	0	0	0	1	1
NM_001011758	Olfr1016	chr2	85799339	85800268	-	0	0	0	1	1
NM_001011759	Olfr1031	chr2	85991819	85992829	+	0	0	0	1	1
NM_001011760	Olfr314	chr11	58786139	58787269	+	0.046407	0	-0.00970744	0.56787	1
NM_001011761	Olfr1229	chr2	89282196	89283131	-	0	0	0	1	1
NM_001011767	Olfr299	chr7	86465413	86466405	+	0	0	0	1	1
NM_001011769	Olfr317	chr11	58732096	58733223	-	0.295954	0.0925129	-0.0437709	0.385384	1
NM_001011770	Olfr332	chr11	58489719	58492499	-	0	0	0	1	1
NM_001011771	Olfr1089	chr2	86732675	86733610	-	0	0	0	1	1
NM_001011773	Olfr1287	chr2	111449142	111450059	+	0	0	0	1	1
NM_001011774	Olfr1028	chr2	85951065	85952039	+	0	0	0	1	1
NM_001011775	Olfr1419	chr19	11870183	11871214	-	0	0	0	1	1
NM_001011776	Olfr527	chr7	140335864	140336781	+	0	0	0	1	1
NM_001011777	Olfr1042	chr2	86159345	86160441	-	0	0	0	1	1
NM_001011778	Olfr285	chr15	98312589	98313548	-	0	0	0	1	1
NM_001011779	Olfr286	chr15	98226675	98234450	-	0	0	0	1	1
NM_001011780	Olfr287	chr15	98206971	98221056	-	0	0	0	1	1
NM_001011782	Olfr543	chr7	102476773	102477902	-	0.196953	0.315707	0.0271268	0.639908	1
NM_001011784	Olfr1039	chr2	86130702	86131661	-	0	0	0	1	1
NM_001011785	Olfr987	chr2	85330967	85331896	-	0	0	0	1	1
NM_001011787	Olfr1307	chr2	111944516	111945454	-	0	0	0	1	1
NM_001011789	Olfr222	chr11	59570782	59571738	-	0	0	0	1	1
NM_001011790	Olfr1382	chr11	49535187	49536122	+	0.0628125	0	-0.00984512	0.565591	1
NM_001011791	Olfr193	chr16	59109679	59110608	-	0.182873	0.0326176	-0.0260633	0.441986	1
NM_001011792	Olfr207	chr16	59361299	59362216	-	0	0	0	1	1
NM_001011793	Olfr598	chr7	103328488	103329447	+	0	0	0	1	1
NM_001011794	Olfr1322	chrX	49885469	49886401	-	0	0	0	1	1
NM_001011795	Olfr1275	chr2	111230853	111231791	-	0	0	0	1	1
NM_001011796	Olfr1249	chr2	89629940	89630896	-	0	0	0	1	1
NM_001011797	Olfr782	chr10	129350565	129351509	+	0	0	0	1	1
NM_001011798	Olfr884	chr9	38047224	38048153	+	0	0	0	1	1
NM_001011799	Olfr453	chr6	42744039	42744992	+	0	0	0	1	1
NM_001011800	Olfr212	chr6	116506516	116517965	+	1.89373	1.38055	-0.147273	0.30921	0.843675
NM_001011801	Olfr213	chr6	116540455	116541438	+	0	0	0	1	1
NM_001011802	Olfr1318	chr2	112155898	112157007	+	0	0	0	1	1
NM_001011803	Olfr1306	chr2	111911990	111912928	-	0	0	0	1	1
NM_001011804	Olfr1211	chr2	88929378	88930313	-	0	0	0	1	1
NM_001011805	Olfr1385	chr11	49494535	49495464	+	0.063218	0	-0.00984512	0.565591	1
NM_001011806	Olfr901	chr9	38430284	38431219	+	0	0	0	1	1
NM_001011807	Olfr191	chr16	59085552	59086481	-	0	0	0	1	1
NM_001011808	Olfr198	chr16	59201504	59202424	-	0	0	0	1	1
NM_001011809	Olfr728	chr14	50139702	50140637	-	0	0	0	1	1
NM_001011810	Olfr485	chr7	108158918	108159871	-	0	0	0	1	1
NM_001011811	Olfr487	chr7	108211583	108212527	-	0	0	0	1	1
NM_001011812	Olfr951	chr9	39393793	39394737	+	0.0622145	0	-0.00984512	0.565591	1
NM_001011813	Olfr93	chr17	37151032	37151970	-	0.055896	0	-0.00970744	0.56787	1
NM_001011814	Olfr524	chr7	140201812	140202768	-	0	0	0	1	1
NM_001011815	Olfr533	chr7	140466203	140467165	+	0	0	0	1	1
NM_001011816	Olfr1181	chr2	88423088	88424023	-	0	0	0	1	1
NM_001011818	Olfr316	chr11	58757667	58758587	+	0.667955	0.306981	-0.0589962	0.396573	1
NM_001011819	Olfr312	chr11	58831156	58832082	+	0	0	0	1	1
NM_001011821	Olfr804	chr10	129704880	129705824	+	0	0	0	1	1
NM_001011822	Olfr787	chr10	129462678	129463616	+	0.411419	0.0788285	-0.0605699	0.237377	1
NM_001011823	Olfr834	chr9	18987990	18988928	+	0	0	0	1	1
NM_001011824	Olfr832	chr9	18944650	18945588	+	0	0	0	1	1
NM_001011825	Olfr1105	chr2	87033281	87034219	-	0	0	0	1	1
NM_001011826	Olfr967	chr9	39750388	39751320	+	0	0	0	1	1
NM_001011827	Olfr963	chr9	39669059	39669994	+	0	0	0	1	1
NM_001011828	Olfr304	chr7	86385657	86386658	-	0	0	0	1	1
NM_001011829	Olfr761	chr17	37952051	37953022	-	0.57891	1.02119	0.0774283	0.375988	0.884184
NM_001011830	Olfr119	chr17	37696685	37701637	+	0	0	0	1	1
NM_001011831	Olfr1500	chr19	13827459	13828394	-	0	0	0	1	1
NM_001011832	Olfr1490	chr19	13654446	13655396	+	0	0	0	1	1
NM_001011833	Olfr1137	chr2	87710972	87711904	-	0	0.0468227	0.00847142	0.612699	1
NM_001011834	Olfr1152	chr2	87867993	87868925	+	0	0	0	1	1
NM_001011835	Olfr1162	chr2	88049678	88050622	-	0	0	0	1	1
NM_001011836	Olfr1129	chr2	87575086	87576030	+	0	0	0	1	1
NM_001011837	Olfr748	chr14	50710332	50711255	+	0	0	0	1	1
NM_001011839	Olfr1437	chr19	12321887	12322825	-	0	0	0	1	1
NM_001011840	Olfr1463	chr19	13234252	13235184	+	0	0	0	1	1
NM_001011841	Olfr1465	chr19	13313360	13314283	-	0	0	0	1	1
NM_001011842	Olfr1474	chr19	13470972	13471916	+	0	0	0	1	1
NM_001011845	Olfr597	chr7	103320413	103321360	+	0	0	0	1	1
NM_001011846	Olfr517	chr7	108868208	108869152	-	0	0	0	1	1
NM_001011847	Olfr591	chr7	103172691	103173635	-	0	0	0	1	1
NM_001011848	Olfr675	chr7	105024025	105024966	-	0	0	0	1	1
NM_001011849	Olfr792	chr10	129540539	129541474	+	0	0	0	1	1
NM_001011850	Olfr1505	chr19	13919022	13919972	+	0	0	0	1	1
NM_001011851	Olfr412	chr11	74364671	74365609	+	0	0	0	1	1
NM_001011852	Olfr1029	chr2	85975213	85976273	+	0	0	0	1	1
NM_001011853	Olfr1425	chr19	12073695	12074630	-	0.0628125	0	-0.00984512	0.565591	1
NM_001011854	Olfr605	chr7	103442140	103443150	-	0	0	0	1	1
NM_001011855	Olfr169	chr16	19565940	19566881	-	0	0	0	1	1
NM_001011856	Olfr1331	chr4	118868783	118869736	+	0	0	0	1	1
NM_001011857	Olfr685	chr7	105180361	105181311	-	0	0	0	1	1
NM_001011858	Olfr504	chr7	108564837	108565793	-	0	0	0	1	1
NM_001011859	Olfr965	chr9	39719229	39720167	+	0	0	0	1	1
NM_001011860	Olfr1222	chr2	89124794	89125729	-	0	0	0	1	1
NM_001011861	Olfr331	chr11	58501598	58502554	-	0	0	0	1	1
NM_001011862	Olfr699	chr7	106790049	106790999	-	0	0	0	1	1
NM_001011863	Olfr406	chr11	74269391	74270362	+	0	0.0312082	0.00768648	0.6316	1
NM_001011864	Olfr917	chr9	38664913	38665842	-	0	0	0	1	1
NM_001011865	Olfr624	chr7	103670103	103671029	-	0	0	0	1	1
NM_001011866	Olfr309	chr7	86306185	86307111	-	0	0	0	1	1
NM_001011867	Olfr538	chr7	140574155	140575087	+	0	0	0	1	1
NM_001011868	Olfr1178	chr2	88391249	88392220	+	0	0	0	1	1
NM_001011869	Olfr452	chr6	42790041	42790994	+	0	0	0	1	1
NM_001011870	Olfr1329	chr4	118916524	118917465	-	0	0	0	1	1
NM_001011871	Olfr506	chr7	108612309	108613253	+	0	0	0	1	1
NM_001011872	Olfr1034	chr2	86046444	86047466	+	0	0	0	1	1
NM_001011873	Xkr9	chr1	13668771	13701723	+	0.0305257	0.038432	0.00356674	0.899678	1
NM_001011874	Xkr4	chr1	3214482	3671498	-	0	0	0	1	1
NM_001011875	Rnase12	chr14	51056698	51057242	-	0	0	0	1	1
NM_001011876	Ang6	chr14	44001664	44006418	-	0	0	0	1	1
NM_001011877	Rnase11	chr14	51049451	51050163	-	0	0	0	1	1
NM_001012265	Olfr857	chr9	19712829	19713758	+	0	0	0	1	1
NM_001012266	Olfr835	chr9	19035125	19036060	+	0	0	0	1	1
NM_001012269	Olfr1513	chr14	52349103	52350044	-	0	0	0	1	1
NM_001012305	Slc39a12	chr2	14388398	14494977	+	0.640256	0.539603	-0.0274184	0.800032	0.981639
NM_001012309	Ccdc55	chr11	77044292	77078437	-	13.9661	11.5771	-0.18043	0.127882	0.62846
NM_001012310	Slc25a47	chr12	108851129	108856815	+	0.493007	0.415481	-0.016587	0.845122	0.988596
NM_001012322	Sctr	chr1	120006980	120063532	+	0.0546165	0.122482	0.0226439	0.600857	1
NM_001012323	Mup20	chr4	62050235	62054117	-	0	0.13695	0.0190284	0.443609	1
NM_001012324	Ecm2	chr13	49504810	49532789	+	0.325801	0.282443	-0.0206425	0.830429	0.985473
NM_001012400	AU022252	chr4	119225138	119232724	-	7.34468	7.08236	-0.00327043	0.982175	0.999676
NM_001012401	Hspb6	chr7	30553302	30555439	+	36.859	30.8972	-0.168573	0.170698	0.701794
NM_001012402	Hs3st6	chr17	24753003	24758684	+	0	0.0248643	0.00768648	0.6316	1
NM_001012520	Klri1	chr6	129697218	129717132	-	0	0	0	1	1
NM_001012638	Acd	chr8	105698159	105701095	-	24.5319	21.5751	-0.11162	0.375326	0.884184
NM_001012640	AY761185	chr8	20943694	20944748	-	0	0	0	1	1
NM_001012704	Wfdc13	chr2	164685107	164687706	+	0	0	0	1	1
NM_001012723	Wfdc16	chr2	164634708	164638802	-	0	0	0	1	1
NM_001012725	Wfdc6b	chr2	164613700	164618213	+	0.421491	0.799957	0.0507077	0.462435	1
NM_001012726	Aym1	chr5	113357294	113357821	+	6.61279	3.99651	-0.172151	0.186947	0.725366
NM_001012765	Adcy5	chr16	35155636	35304549	+	0.209546	0.0671473	-0.125444	0.130754	0.635185
NM_001012766	Ear12	chr14	44102887	44103357	+	0	0.10004	0.00847142	0.612699	1
NM_001013012	Zfp787	chr7	6131489	6155971	-	9.30046	9.93181	0.0840073	0.56129	0.945263
NM_001013013	Dhrs7c	chr11	67798271	67816002	+	0	0	0	1	1
NM_001013019	Lrrn4cl	chr19	8850785	8853909	+	0.197527	0.138114	-0.0246085	0.717883	1
NM_001013022	Odf3b	chr15	89377449	89379254	-	3.87211	3.76745	0.00225499	0.987336	0.999676
NM_001013023,NM_172135	Mterf	chr5	3890581	3893933	-	4.25523	4.21961	0.0248262	0.867473	0.990987
NM_001013024	Usp13	chr3	32817626	32935257	+	0.0112006	0.0194202	0.00687317	0.803932	1
NM_001013025	Tgfbrap1	chr1	43047269	43098622	-	2.96817	2.32388	-0.198338	0.169436	0.700359
NM_001013026	Ttf2	chr3	100938860	100969663	-	2.70249	2.90091	0.0841778	0.570125	0.945572
NM_001013028	AI597468	chr10	85102627	85117747	+	5.93924	4.95424	-0.149202	0.278873	0.819431
NM_001013365	Osm	chr11	4236785	4241026	+	0	0.0229081	0.00847142	0.612699	1
NM_001013366	Wdr91	chr6	34880426	34910831	-	1.39018	0.816778	-0.198026	0.14125	0.657018
NM_001013367	Prkaa1	chr15	5143861	5181899	+	9.50252	9.80889	0.073695	0.520199	0.937381
NM_001013368	E2f8	chr7	48866429	48881041	-	10.7983	8.98848	-0.174333	0.14972	0.670817
NM_001013370,NM_001162908	Sesn1	chr10	41887439	41908436	+	5.17113	5.77211	0.113712	0.427737	0.902994
NM_001013371	Dtx3l	chr16	35926515	35939027	-	0.451437	0.460753	0.00290276	0.980756	0.999676
NM_001013372	Nrp	chr12	87442848	87444017	-	0.41981	0.679646	0.0562428	0.474335	1
NM_001013373	Tmprss13	chr9	45319100	45347580	+	0	0.0228363	0.0138104	0.516605	1
NM_001013374	Lman2l	chr1	36423186	36445239	-	5.62595	4.6983	-0.126566	0.393667	0.891278
NM_001013375	Utp18	chr11	93859243	93885766	-	42.6122	45.0141	0.110694	0.227938	0.774465
NM_001013376	Rpp38	chr2	3328949	3332628	-	26.2316	26.3127	0.0353458	0.785431	0.98107
NM_001013377	Arhgef39	chr4	43496144	43499660	-	15.457	15.8548	0.058914	0.657108	0.95774
NM_001013379	Zfp930	chr8	69209046	69230539	+	0.358116	0.351556	0.00309505	0.974797	0.998181
NM_001013380	Dync1li2	chr8	104417674	104443047	-	61.6428	60.8291	0.024299	0.736959	0.974063
NM_001013381	Rsad1	chr11	94539798	94549207	-	0.662106	0.369786	-0.164257	0.182132	0.72012
NM_001013382	Lrrc52	chr1	167445675	167466780	-	9.67077	9.20473	-0.00913329	0.951517	0.994338
NM_001013384	Podnl1	chr8	84125989	84132517	+	0	0	0	1	1
NM_001013385	Grm4	chr17	27422388	27503304	-	0.0571668	0.0146842	-0.0236355	0.495639	1
NM_001013386	Rasl10b	chr11	83410072	83421038	+	0.229207	0.16732	-0.0299158	0.712311	0.966707
NM_001013387,NM_001111076	Zfp182	chrX	21026184	21062038	-	0.0474294	0.06014	0.0271268	0.639908	1
NM_001013389	Mrs2	chr13	24992483	25020379	-	32.08	34.5605	0.13272	0.195225	0.735628
NM_001013390	Scn4b	chr9	45139042	45154061	+	0.0262202	0.0102935	-0.0130585	0.664506	1
NM_001013391	Cpsf6	chr10	117344668	117376973	-	4.391	4.36827	0.0280542	0.829331	0.985002
NM_001013393	Gm11487	chr4	73401032	73405072	-	0	0	0	1	1
NM_001013405	Tcaim	chr9	122805547	122836332	+	7.08708	7.76574	0.125949	0.351473	0.869185
NM_001013412	Ccl26	chr5	135560448	135563569	-	0	0.107569	0.00768648	0.6316	1
NM_001013414	Neurl4	chr11	69901878	69913822	+	29.566	26.921	-0.0826106	0.37508	0.884184
NM_001013575	Olfr112	chr17	37563239	37569451	-	1.45948	0.640159	-0.333728	0.0152937	0.219458
NM_001013577	Inip	chr4	59769647	59783855	-	7.25198	5.11032	-0.318038	0.0228311	0.271995
NM_001013607	Vmo1	chr11	70513516	70514616	-	0.165594	0.0451404	-0.01533	0.597955	1
NM_001013609	Tex24	chr8	27344394	27349188	+	11.8194	7.22356	-0.421933	0.00350288	0.0852223
NM_001013616	Trim6	chr7	104218795	104235152	+	0.55082	0.376364	-0.0959701	0.416584	0.900167
NM_001013741	Ddn	chr15	98803782	98807925	-	0.0297537	0	-0.0214433	0.393444	1
NM_001013749	Tmem151b	chr17	45541940	45549677	-	0.201912	0.138354	-0.044267	0.598035	0.951455
NM_001013750	Gm597	chr1	28776122	28780252	-	8.4683	10.0898	0.221171	0.0904878	0.540649
NM_001013751	Syna	chr5	134557254	134560171	-	0.758384	0.321861	-0.195575	0.083255	0.523899
NM_001013753	Pcdh17	chr14	84443563	84537060	+	0.340035	0.222294	-0.143858	0.274674	0.815935
NM_001013756	Grhl3	chr4	135541888	135573620	-	0.143553	0.101738	-0.018437	0.762598	1
NM_001013757	Vwde	chr6	13185611	13224965	-	0	0	0	1	1
NM_001013758	Lingo3	chr10	80832801	80844039	-	0.112336	0.13408	0.0161478	0.813572	1
NM_001013759	Gas2l2	chr11	83421635	83429521	-	0	0	0	1	1
NM_001013760	Gm4937	chrX	76264306	76267673	+	2.98727	2.33557	-0.0795651	0.545724	0.942319
NM_001013761	Gmnc	chr16	26957235	26989974	-	0.0529508	0.0288212	-0.0189996	0.667154	1
NM_001013762,NM_001167907	Gm4952	chr19	12600016	12627616	+	0	0	0	1	1
NM_001013764	Ces1a	chr8	93020215	93048192	-	0.816925	0.955902	0.0519277	0.658366	0.95774
NM_001013765	Zscan4c	chr7	11005745	11010547	+	0.0230608	0.019194	-0.00178884	0.938151	1
NM_001013767	Capn11	chr17	45630204	45659309	-	55.5093	56.5422	0.0655017	0.437834	0.903469
NM_001013769	Rsl1	chr13	67173182	67183498	+	0.492819	0.478847	0.000637457	0.994732	0.999676
NM_001013770	Lipo1	chr19	33555281	33590311	-	5.88675	4.69364	-0.179832	0.214819	0.760334
NM_001013771	Gm973	chr1	59516264	59634509	+	30.8586	27.0735	-0.127288	0.175552	0.707745
NM_001013773	Nxpe5	chr5	138225904	138251875	+	0.0481309	0.146957	0.0438108	0.395124	1
NM_001013774	Kpna7	chr5	144983744	145009636	-	2.45724	2.666	0.0502283	0.72606	0.969939
NM_001013776	Fbxw24	chr9	109601116	109626059	-	0.188826	0.228031	0.0124059	0.834009	1
NM_001013777	Zfp488	chr14	33967070	33978764	-	17.0932	9.47471	-0.683884	2.69358e-10	9.65117e-08
NM_001013778	Tvp23a	chr16	10420559	10447350	-	0.419201	0.206654	-0.109432	0.253655	0.803369
NM_001013779	Aim2	chr1	173420604	173466036	+	0.376558	0.274543	-0.0398698	0.65551	0.95774
NM_001013780	Slc25a34	chr4	141618825	141623834	-	0.107254	0.165592	0.030021	0.630782	1
NM_001013783	Fam71b	chr11	46404728	46407985	+	21.3575	15.7014	-0.311746	0.0108503	0.176024
NM_001013784	E130309D14Rik	chr11	74619605	74641516	+	0.333669	0.229529	-0.0645159	0.523088	0.938753
NM_001013785	Akr1c19	chr13	4233740	4248359	+	0.300894	0.297987	-0.000184777	0.997635	1
NM_001013786	Zscan26	chr13	21442175	21453727	-	2.48832	1.73178	-0.236275	0.117058	0.602044
NM_001013787	Vmn1r209	chr13	22805580	22806518	-	0	0	0	1	1
NM_001013792	Fam105b	chr15	27605921	27630693	-	7.33937	7.89835	0.0811735	0.586889	0.947529
NM_001013797	Spink6	chr18	44071393	44083610	+	0	0	0	1	1
NM_001013799	Mettl21c	chr1	44009408	44020006	-	0.09666	0	-0.0177026	0.440477	1
NM_001013804	Flg2	chr3	93197273	93221376	+	0	0	0	1	1
NM_001013806	Ankrd13c	chr3	157947466	158006837	+	15.0911	17.4247	0.204662	0.0790496	0.508256
NM_001013810	Gm5591	chr7	38518139	38528193	-	6.25066	3.64275	-0.442349	0.00261564	0.0698133
NM_001013811	Fam169b	chr7	68273839	68363092	+	0.849219	0.766079	-0.0214318	0.865233	0.990987
NM_001013814	Amt	chr9	108296922	108301597	+	3.05674	1.96073	-0.168776	0.215841	0.760529
NM_001013816	Gm5622	chr14	51552790	51662953	+	51.8405	68.7703	0.40511	1.3261e-05	0.00122499
NM_001013817	Sp140	chr1	85600703	85645036	+	0.419753	0.47362	0.0280671	0.776857	0.980523
NM_001013820	Slc22a28	chr19	8062209	8131982	-	0	0.125945	0.0458625	0.232224	1
NM_001013823	Krtap4-16	chr11	99850655	99851605	-	0.061822	0.0459365	-0.00239603	0.918777	1
NM_001013824	Gm5662	chr12	88270635	88274497	-	0	0	0	1	1
NM_001013826	Dupd1	chr14	21676572	21714576	-	6.87565	4.28493	-0.251369	0.0893337	0.539746
NM_001013829	Shf	chr2	122348892	122368918	-	5.78536	8.30864	0.325894	0.0288944	0.304498
NM_001013832	Gpr31b	chr17	13051321	13052280	-	0.531473	0.417119	-0.0166846	0.810498	1
NM_001014390	Dyrk2	chr10	118859349	118868903	-	5.40182	5.16827	-0.00426337	0.977364	0.998988
NM_001014394	Gpr113	chr5	30193431	30205722	-	3.04883	1.98322	-0.258471	0.0853431	0.5286
NM_001014395	Fbxw22	chr9	109378409	109404294	-	0.128931	0.145694	0.00686425	0.890626	1
NM_001014397	Gm13154	chr4	147553277	147585201	+	0.49092	1.29756	0.336417	0.00967204	0.163843
NM_001014398	Trcg1	chr9	57236556	57249864	+	0	0.0112308	0.00768648	0.6316	1
NM_001014761	Scn2b	chr9	45117876	45130070	+	0.231038	0.5083	0.204766	0.0783848	0.505355
NM_001014836	4930404N11Rik	chr10	81364024	81365820	-	46.975	41.7236	-0.095602	0.445557	0.90636
NM_001014900	Zmynd12	chr4	119422684	119453899	+	28.3954	30.9421	0.139636	0.219411	0.764855
NM_001014973	Snx13	chr12	35047189	35147477	+	9.88356	10.4777	0.112475	0.28191	0.820692
NM_001014974	Ttll4	chr1	74661754	74697973	+	26.7758	26.282	0.0159462	0.861091	0.990987
NM_001014976	Espl1	chr15	102296293	102324356	+	35.94	35.9414	0.0408182	0.597004	0.951455
NM_001014981	Wdr7	chr18	63708695	63989759	+	19.0005	19.7066	0.0856513	0.34743	0.868308
NM_001014995	Fam189b	chr3	89183225	89189289	+	0.523716	0.301473	-0.0908938	0.362456	0.875826
NM_001014996	Cenpj	chr14	56526761	56571846	-	9.27128	9.07277	0.0100926	0.933383	0.993387
NM_001014997	Gm156	chr6	129766647	129775849	-	0	0	0	1	1
NM_001015039	Zfyve28	chr5	34194894	34288324	-	0.236864	0.250308	0.0143415	0.881374	0.991116
NM_001015046	Rap1gap2	chr11	74383483	74590158	-	0.619412	0.277142	-0.255863	0.0451576	0.391742
NM_001015507	Vprbp	chr9	106821976	106880992	+	18.9017	17.0407	-0.092856	0.321063	0.849495
NM_001017394	Gm20815	chrY	8832249	8835169	-	0.25486	0.147966	-0.0319635	0.604532	1
NM_001017422	Ear4	chr14	51203690	51204156	+	0	0	0	1	1
NM_001017426	Kdm6b	chr11	69398518	69413675	-	3.15823	2.41079	-0.236987	0.0899121	0.540649
NM_001017427	Rasef	chr4	73714579	73790602	-	9.61902	7.83078	-0.195248	0.113021	0.59236
NM_001017429	Cox17	chr16	38346999	38352763	+	54.7193	51.7436	-0.0288524	0.830667	0.985546
NM_001017955	Zscan18	chr7	12768092	12775658	-	4.72843	4.77074	0.0390559	0.781646	0.980574
NM_001017966	Ddi2	chr4	141683563	141723419	-	5.45466	5.67421	0.0738082	0.592249	0.949529
NM_001017968	Zdhhc18	chr4	133606992	133633429	-	0.395294	0.450505	0.0333078	0.745316	0.975538
NM_001017985	C2cd3	chr7	100372233	100470159	+	15.51	14.9964	-0.00631128	0.95185	0.994338
NM_001018013	Izumo1	chr7	45621811	45627242	+	25.0055	24.3498	0.0092501	0.941007	0.993435
NM_001018019	Grxcr1	chr5	68031835	68166398	+	0.0490068	0	-0.00970744	0.56787	1
NM_001018031	Otol1	chr3	70007613	70028708	+	0.0272062	0.0140372	-0.00440109	0.841943	1
NM_001018063	Cxx1b	chrX	53669177	53670408	-	0.765193	0.366383	-0.0754945	0.349335	0.868489
NM_001018079	Lce3f	chr3	92992226	92993426	+	0	0	0	1	1
NM_001018087	Ldoc1	chrX	61709616	61710950	+	0	0	0	1	1
NM_001024135	Kbtbd7	chr14	79426511	79431038	+	11.94	11.1001	-0.0497616	0.656271	0.95774
NM_001024136	Anks6	chr4	47015689	47057306	-	0.468152	0.291054	-0.0876545	0.403627	0.895827
NM_001024137	Pla2g4d	chr2	120265869	120289069	-	1.30474	1.05687	-0.0867996	0.541416	0.942258
NM_001024138	Gpr139	chr7	119144323	119184374	-	0.050565	0	-0.00970744	0.56787	1
NM_001024139	Adamts15	chr9	30899155	30922452	-	0.0850047	0.0777839	-0.00457486	0.949465	1
NM_001024141	Nxf3	chrX	136072099	136085255	-	3.42723	3.22388	-0.0177451	0.906287	0.991391
NM_001024142	Fbxo10	chr4	45034248	45084604	-	0.436766	0.277307	-0.104487	0.351007	0.869074
NM_001024145	Pla2g4f	chr2	120299957	120314165	-	0.0692006	0.165019	0.0420501	0.445332	1
NM_001024147	Gm5868	chr5	72581639	72587550	-	0	0	0	1	1
NM_001024148	Ugt2a2	chr5	87459493	87482258	-	0	0	0	1	1
NM_001024205	Nufip2	chr11	77686139	77717966	+	11.4772	11.6477	0.0594308	0.496873	0.928083
NM_001024206	Trappc1	chr11	69323986	69325793	+	15.3537	20.0941	0.264198	0.0718046	0.490195
NM_001024225	Defa24	chr8	21734494	21735471	+	0	0	0	1	1
NM_001024230	Gm5431	chr11	48887422	48902152	-	0.173854	0.136004	-0.0145566	0.830088	1
NM_001024474	Diras2	chr13	52504375	52530836	-	0.393067	0.30336	-0.0560109	0.616301	0.952613
NM_001024478	Cdhr3	chr12	33033796	33092875	-	0.0199095	0.0102724	-0.00440109	0.841943	1
NM_001024508	Brd9	chr13	73937838	73960895	+	38.5777	32.933	-0.162496	0.0877361	0.533745
NM_001024539	Shc2	chr10	79617938	79637918	-	0.439876	0.414287	-0.00483166	0.966514	0.996083
NM_001024560	Snx32	chr19	5495278	5510489	-	3.36444	2.57175	-0.133589	0.362604	0.875826
NM_001024602	Cep170b	chr12	112722174	112746591	+	1.48458	1.41938	-0.00733925	0.961054	0.995035
NM_001024604	Ankrd28	chr14	31700015	31830415	-	8.99623	8.6105	-0.0148412	0.898195	0.991116
NM_001024606	Pdp2	chr8	104591468	104596849	+	0.31091	0.258783	-0.0266804	0.779345	0.980574
NM_001024614	1700007G11Rik	chr5	98329304	98802019	+	116.463	111.196	-0.0187556	0.844086	0.988264
NM_001024616	Rabl6	chr2	25583018	25608446	-	34.0733	34	0.0374226	0.682027	0.961064
NM_001024617	Inpp4b	chr8	81715200	82122561	+	1.05285	0.67678	-0.186928	0.181863	0.719796
NM_001024622	Pcnp	chr16	56015508	56029717	-	20.3053	20.3676	0.0385071	0.737854	0.974063
NM_001024624	Cdkl5	chrX	160784308	160994681	-	4.042	2.45939	-0.381394	0.0106751	0.174824
NM_001024626	Zfp873	chr10	82048127	82061586	+	0.26473	0.14192	-0.050271	0.479482	1
NM_001024645	Lrrc16b	chr14	55491093	55508264	+	0.281746	0.160983	-0.0866063	0.366918	0.877517
NM_001024672	AB099516	chr15	100353200	100384435	+	0	0	0	1	1
NM_001024673	Ifnl2	chr7	28508861	28510360	-	0.101018	0.052121	-0.00440109	0.841943	1
NM_001024698	Cpa2	chr6	30541642	30564473	+	0.701965	0.886491	0.0447175	0.64935	0.957253
NM_001024699	Zbtb45	chr7	13005666	13009800	-	1.50114	1.79577	0.0915418	0.506068	0.931568
NM_001024702	C1ql4	chr15	99084754	99087728	-	0.0732025	0.0846145	0.00175638	0.943747	1
NM_001024703	Mctp2	chr7	72077830	72306595	-	0.0486008	0.0494664	0.00381589	0.944821	1
NM_001024705	Prpmp5	chr6	132311590	132314743	-	0.0408771	0	-0.00970744	0.56787	1
NM_001024706	Gm5458	chr14	19594138	19602587	-	36.3395	38.2303	0.0961327	0.425979	0.902162
NM_001024707	Lrp3	chr7	35200934	35215345	-	0.214335	0.10063	-0.0775627	0.326741	1
NM_001024709	Krtap10-10	chr10	77835947	77837251	+	0	0.0232447	0.00768648	0.6316	1
NM_001024712	Gm3696	chr14	7083025	7105457	-	0.156071	0.146359	-0.00161455	0.978767	1
NM_001024714	Cma2	chr14	55971428	55973995	+	0	0	0	1	1
NM_001024717	Gal3st3	chr19	5298331	5308739	+	2.49749	2.04709	-0.097828	0.509679	0.931732
NM_001024719	Cyp2c67	chr19	39608859	39649042	-	0.0344622	0	-0.00984512	0.565591	1
NM_001024720	Hmcn1	chr1	150562502	150993435	-	0.0668378	0.0512826	-0.040895	0.68125	0.960568
NM_001024721	BC094916	chr1	173521311	173535957	-	0	0	0	1	1
NM_001024726	Zfp607	chr7	27860585	27880825	+	2.07925	1.41975	-0.220548	0.140306	0.657018
NM_001024728	C330021F23Rik	chr8	3567998	3584776	+	16.9095	18.7838	0.150289	0.247477	0.796809
NM_001024731	Gm20939	chr17	94864918	94878321	+	0.761962	0.509528	-0.086918	0.439766	0.903469
NM_001024806	Cebpz	chr17	78919003	78937070	-	15.371	15.4828	0.0459786	0.669496	0.960297
NM_001024841	Gm128	chr3	95236920	95241109	-	311.085	292.783	-0.0397009	0.557248	0.944366
NM_001024842	Hoxc11	chr15	102954526	102956701	+	0.057362	0	-0.00970744	0.56787	1
NM_001024846,NM_009562	Zfp62	chr11	49203500	49218816	+	21.0906	20.4112	-0.00479026	0.96216	0.995122
NM_001024848	Apol7b	chr15	77422209	77447460	-	1.43966	0.754104	-0.201951	0.112373	0.590451
NM_001024849	Gm14325	chr2	177828991	177840318	-	0.149694	0.186065	0.0293224	0.730652	0.971709
NM_001024850	Rhox10	chrX	38066475	38071688	+	0.223778	0.327319	0.0144653	0.762419	1
NM_001024851	Ankrd34a	chr3	96596636	96599778	+	0	0	0	1	1
NM_001024917	N4bp2	chr5	65763521	65826784	+	9.44645	9.57259	0.0502146	0.658798	0.95777
NM_001024919	Bod1	chr11	31665150	31671862	-	85.694	88.365	0.0815928	0.346522	0.867975
NM_001024920	Trp53i13	chr11	77508099	77513273	-	18.5089	18.4093	0.023523	0.861952	0.990987
NM_001024922	Ddx49	chr8	70292866	70302452	-	51.1904	51.5823	0.0502343	0.588754	0.948134
NM_001024926	Cyb5d2	chr11	72777232	72795839	-	5.71201	3.30629	-0.421674	0.00474387	0.10349
NM_001024928	Zfp667	chr7	6286580	6307883	+	6.3594	7.75327	0.248151	0.0569034	0.435569
NM_001024932	Pilrb2	chr5	137865829	137871758	-	0.0290461	0.0409629	0.00417555	0.881121	1
NM_001024950	Zfp563	chr17	33089367	33110704	+	1.2498	1.01512	-0.121643	0.418623	0.900292
NM_001024952	Rc3h1	chr1	160906411	160974976	+	8.64796	7.51322	-0.139943	0.142993	0.660061
NM_001024954	Pbx4	chr8	69832704	69872292	+	126.815	128.376	0.0546193	0.537503	0.941768
NM_001025067	Lrig2	chr3	104453983	104511856	-	6.09743	5.49048	-0.0881397	0.449835	0.908128
NM_001025083	Rhox12	chrX	38104062	38110907	-	0	0	0	1	1
NM_001025084	Rhox1	chrX	37213805	37222258	-	0.066658	0.083923	0.00356674	0.899678	1
NM_001025085	Gm5797	chr14	7323988	7332395	-	21.3625	21.0628	0.0185053	0.892828	0.991116
NM_001025086	Rhox7	chrX	37831686	37841171	+	0.113203	0.167877	0.0117475	0.774776	1
NM_001025103	Efcab4a	chr7	141461094	141466602	+	0.683261	0.620035	-0.0142142	0.883379	0.991116
NM_001025240	Gm5346	chr8	43624975	43627185	-	1.19936	1.15526	-0.00355971	0.978357	0.998988
NM_001025244	Krtap31-2	chr11	99936291	99937225	+	0	0	0	1	1
NM_001025246	Trp53i11	chr2	93187584	93201757	+	30.8937	35.0961	0.200282	0.0403423	0.368916
NM_001025260	Gm14484	chrX	11311934	11312427	+	0.344274	0.0884325	-0.0236355	0.495639	1
NM_001025309,NM_144859	Pja2	chr17	64281006	64331883	-	32.394	32.8136	0.0604258	0.486077	0.92257
NM_001025351	Defb46	chr8	19239916	19242143	+	0	0	0	1	1
NM_001025353	Gm6040	chr8	20916490	20922071	-	0	0	0	1	1
NM_001025365	Miip	chr4	147860778	147868719	-	34.375	36.2831	0.104037	0.320628	0.849495
NM_001025371	Serinc4	chr2	121451177	121456764	-	1.01047	0.635533	-0.134731	0.26333	0.808433
NM_001025373	Zfp943	chr17	21962559	21994366	+	6.34405	3.1694	-0.577228	9.27568e-05	0.00583381
NM_001025379	Sema3g	chr14	31217873	31229511	+	0.0461398	0.117851	0.0500788	0.387673	1
NM_001025380	Adam39	chr8	40823009	40826861	+	10.1557	10.8672	0.106165	0.438533	0.903469
NM_001025381	Gpr17	chr18	31942999	31949636	-	0.0712365	0.0184727	-0.0393794	0.38169	1
NM_001025382	Fam196b	chr11	34314822	34422640	+	0.55705	0.283305	-0.20329	0.105077	0.57123
NM_001025385	Tas2r137	chr6	40491238	40492239	+	0	0	0	1	1
NM_001025386	Olfr243	chr7	103716596	103717546	+	0	0	0	1	1
NM_001025432	Crebbp	chr16	4084048	4213404	-	4.01626	3.65613	-0.0700229	0.584898	0.947529
NM_001025435	BC053393	chr11	46571513	46589232	+	0.0513815	0.014848	-0.0128332	0.633233	1
NM_001025444,NM_025545	Aptx	chr4	40682078	40703187	-	9.91329	9.12266	-0.0584641	0.605317	0.9515
NM_001025572	Ankrd12	chr17	65967501	66077046	-	5.32849	4.34654	-0.206087	0.0719755	0.491078
NM_001025573	2010107G12Rik	chr6	34945295	34977999	-	0.127453	0.0905271	-0.0129648	0.801854	1
NM_001025574	Bpifb9b	chr2	154307244	154320642	+	0	0.0296524	0.00975805	0.584557	1
NM_001025575	Cfhr2	chr1	139810292	139858699	-	0.0327629	0.214356	0.0529195	0.265544	1
NM_001025576	Ccdc141	chr2	77009906	77170635	-	0.283311	0.227579	-0.0463205	0.684971	0.961159
NM_001025577	Maf	chr8	115703253	115706894	-	0.106074	0.260546	0.101326	0.220917	0.764969
NM_001025581	Kcnc2	chr10	112271123	112466304	+	1.8387	2.00443	0.0999883	0.503855	0.9312
NM_001025589,NM_011266	Rfxank	chr8	70130806	70139197	-	4.06775	4.33724	0.0969139	0.499785	0.929745
NM_001025599	Trim26	chr17	36837141	36859380	+	1.66698	1.6044	-0.00126247	0.993128	0.999676
NM_001025602,NM_010743	Il1rl1	chr1	40440628	40465414	+	0.0231877	0.114044	0.0683574	0.234186	1
NM_001025605	Gm527	chr12	64917911	64924591	+	11.0047	9.99446	-0.0578397	0.690903	0.961159
NM_001025606	Tmem171	chr13	98686238	98694831	-	0.0454426	0.0378231	-0.00178884	0.938151	1
NM_001025607	Gm5168	chrX	26028214	26051041	-	0.580925	0.106033	-0.0627063	0.222554	1
NM_001025612	Snx22	chr9	66065176	66069731	-	0.110836	0.0734109	-0.0192049	0.674477	1
NM_001029855,NM_011190	Psme2	chr14	55587440	55591101	-	2.33729	2.91825	0.0864672	0.480119	0.918801
NM_001029856	Atad5	chr11	80089400	80135791	+	0.459938	0.345403	-0.0907227	0.491186	0.925395
NM_001029867	Ugt2b36	chr5	87065927	87092555	-	0.05894	0.0713394	0.00575587	0.882956	1
NM_001029868	Pdzd4	chrX	73793357	73824969	-	0.374244	0.0610965	-0.182435	0.0294906	0.307089
NM_001029872	Itgad	chr7	128173946	128205503	+	4.7569	3.5764	-0.241995	0.0892051	0.539519
NM_001029873	Unc13a	chr8	71626712	71671757	-	0.125818	0.0240861	-0.145322	0.059993	1
NM_001029876	Urb2	chr8	124023473	124048504	+	33.442	37.2339	0.178141	0.0464691	0.396429
NM_001029877	Nova2	chr7	18925888	18965319	+	0.887293	0.4825	-0.333271	0.0244391	0.280271
NM_001029878	Lonrf2	chr1	38794509	38821215	-	0.0864305	0.0325041	-0.0492541	0.393148	1
NM_001029889	Gm608	chr16	44173397	44227466	+	1.37962	1.4377	0.0634619	0.658511	0.95774
NM_001029890	Mex3a	chr3	88532395	88541394	+	0.484421	0.238864	-0.203654	0.0986509	0.557372
NM_001029893	Psg26	chr7	18474582	18484149	-	0	0	0	1	1
NM_001029912	Zswim5	chr4	116877402	116989105	+	1.72379	1.5192	-0.071015	0.637269	0.956296
NM_001029929	Zmynd15	chr11	70459622	70466199	+	78.8754	82.2954	0.0993642	0.214222	0.760334
NM_001029930	Gm5796	chr14	4023941	4041368	+	0.241768	0.129703	-0.0368526	0.542843	1
NM_001029933	Zfp114	chr7	24175045	24182318	+	0.123007	0.0857447	-0.0154119	0.767068	1
NM_001029934	Usp32	chr11	84984488	85139955	-	65.2611	61.1561	-0.0468282	0.555922	0.943969
NM_001029935	Trim38	chr13	23782541	23791528	+	0.566044	0.784628	0.0604782	0.532794	0.94046
NM_001029936	Specc1	chr11	62077097	62223013	+	4.18504	4.02436	-0.00854149	0.947008	0.994204
NM_001029937	Sec14l3	chr11	4064853	4078990	+	0.239999	0.19369	-0.0258855	0.77578	0.980523
NM_001029938	Rilp	chr11	75510094	75513166	+	0.295096	0.178712	-0.0313343	0.615379	1
NM_001029978	Tceal3	chrX	136666375	136668377	+	0.15253	0.148003	0.000873123	0.984323	1
NM_001029979	Safb2	chr17	56562942	56584583	-	40.0438	30.0558	-0.332176	0.000202001	0.0103846
NM_001029982	Sec23ip	chr7	128744870	128784835	+	58.5925	60.3614	0.0830362	0.27034	0.813376
NM_001029983	Man1b1	chr2	25332743	25352213	+	64.3862	62.6533	0.00577737	0.940229	0.993435
NM_001029984	Fcrlb	chr1	170907273	170912941	-	0.132454	0	-0.0320044	0.295892	1
NM_001029985	Kcp	chr6	29482036	29507952	-	0.0803251	0.0364923	-0.0393159	0.4902	1
NM_001029987	Doxl2	chr6	48975143	48978745	+	0	0	0	1	1
NM_001029988	Fat2	chr11	55250610	55312257	-	0.015868	0.00605775	-0.024176	0.551671	1
NM_001029990	Mettl17	chr14	51884842	51891868	+	10.4655	7.68282	-0.255169	0.079621	0.509914
NM_001030014	Mcat	chr15	83546797	83555711	-	48.6077	49.7027	0.0664044	0.489809	0.924886
NM_001030274	Ndufs5	chr4	123712710	123718186	-	36.6418	41.0493	0.145312	0.291312	0.828798
NM_001030289	Mmp27	chr9	7571458	7581393	+	0	0	0	1	1
NM_001030290	Rdh8	chr9	20818504	20826163	+	0	0	0	1	1
NM_001030291	Enpp7	chr11	118988188	118992841	+	0	0	0	1	1
NM_001030292	Kcnk15	chr2	163853750	163858874	+	0	0	0	1	1
NM_001030294	Olfm4	chr14	80000302	80021930	+	0.192023	0.607456	0.102791	0.177629	0.711721
NM_001030296	Prr7	chr13	55464267	55473155	+	14.0626	14.886	0.0841647	0.54617	0.942319
NM_001030297	Tmprss11c	chr5	86231481	86289308	-	0	0	0	1	1
NM_001030305	Pmp2	chr3	10179851	10183885	-	5.12122	4.90712	-0.00954396	0.949394	0.994211
NM_001030307	Dkc1	chrX	75095854	75109776	+	0.564798	0.725695	0.0716287	0.536975	0.941768
NM_001031621	Abca17	chr17	24264279	24347252	-	44.4055	37.7664	-0.174791	0.0286957	0.304031
NM_001031664	Nudt10	chrX	6168696	6172991	-	0.324961	0.109495	-0.0661512	0.294094	1
NM_001031667	Gsk3a	chr7	25228259	25237851	-	49.0407	54.4153	0.175393	0.0481445	0.403013
NM_001031772	Lin28b	chr10	45376619	45470201	-	2.50217	0.757523	-0.847431	1.87181e-08	4.33966e-06
NM_001031808	Mrpl41	chr2	24972470	24975098	-	16.5623	16.8345	0.055785	0.6327	0.955588
NM_001031811	Kcnh8	chr17	52602709	52979194	+	0.456459	0.461652	0.0141187	0.907483	0.991428
NM_001031814	Smg1	chr7	118131312	118243637	-	19.7962	18.2119	-0.0486017	0.740219	0.974653
NM_001031851	Agxt2	chr15	10358579	10409738	+	0.0609747	0.0571804	-0.000572168	0.987628	1
NM_001032298	Bglap2	chr3	88377736	88378699	-	0	0	0	1	1
NM_001033039	Klhdc9	chr1	171358449	171360798	-	7.11839	8.13117	0.141539	0.338816	0.863219
NM_001033040	Gm166	chr7	127582383	127588595	-	65.6961	64.9906	0.0257883	0.759706	0.978701
NM_001033041	Acmsd	chr1	127729413	127767564	+	0.24784	0.133737	-0.0462337	0.49231	1
NM_001033042	Lrrc14b	chr13	74359582	74364000	-	0.101361	0.200036	0.0437254	0.447794	1
NM_001033043	Rnf17	chr14	56402697	56525031	+	49.9663	47.7324	-0.0206537	0.789472	0.981147
NM_001033122	Cd69	chr6	129267325	129275369	-	0.0686906	0.265906	0.0610185	0.277344	1
NM_001033124	Ntrk1	chr3	87778244	87795162	-	0.0454348	0.119564	0.034136	0.475043	1
NM_001033128	Bbs1	chr19	4886882	4906627	-	11.1957	8.89663	-0.241531	0.0320618	0.322352
NM_001033131	Krtdap	chr7	30787905	30791083	+	0	0	0	1	1
NM_001033135	Rnf149	chr1	39551296	39577347	-	3.29599	2.7878	-0.0931292	0.535718	0.940929
NM_001033136	Rmdn3	chr2	119136998	119157034	-	7.56955	7.4864	0.0213657	0.880306	0.991116
NM_001033140	Sdhaf1	chr7	30321409	30322375	-	11.0213	11.6311	0.0707499	0.634577	0.955588
NM_001033141	Ecscr	chr18	35713089	35721491	-	0.205998	0.285054	0.0178638	0.737693	1
NM_001033142	Rnf166	chr8	122466147	122476064	-	101.449	116.467	0.222355	0.00754806	0.140327
NM_001033145	1190002N15Rik	chr9	94517864	94538081	-	1.49203	1.07027	-0.167663	0.253119	0.803242
NM_001033148	1700029J07Rik	chr8	45953606	45975252	-	13.8567	9.05512	-0.429748	0.000830841	0.0311507
NM_001033149	Ttc9	chr12	81631369	81664941	+	28.2057	44.1554	0.603299	1.74925e-09	4.70072e-07
NM_001033150	Plekhm2	chr4	141625734	141664115	-	40.694	42.7538	0.106183	0.213092	0.759315
NM_001033155	Dnajb14	chr3	137867675	137908931	+	81.2004	86.0568	0.11803	0.165293	0.694296
NM_001033156	Fbxo33	chr12	59200655	59219483	-	9.1734	9.3437	0.0569635	0.64612	0.957253
NM_001033159	Zfp597	chr16	3861544	3872374	-	11.7726	11.4825	0.00758568	0.941389	0.993435
NM_001033161	Tradd	chr8	105258575	105264594	-	0.28804	0.354829	0.0200498	0.770472	1
NM_001033162	Shcbp1l	chr1	153425209	153452574	+	314.818	336.344	0.132481	0.0499624	0.410963
NM_001033163	Ephx3	chr17	32183770	32189463	-	0	0	0	1	1
NM_001033164	2510002D24Rik	chr16	18836580	18840113	+	3.94865	3.39507	-0.0657708	0.650408	0.957253
NM_001033165	Dnajc25	chr4	59003193	59023398	+	4.01637	3.23847	-0.107844	0.463051	0.913635
NM_001033167	Slc22a23	chr13	34179158	34345182	-	0.177009	0.149084	-0.0254099	0.793408	0.981639
NM_001033168	1700066B19Rik	chr18	35726989	35730869	+	1.06657	1.40534	0.116725	0.383705	0.886302
NM_001033170	Fam83e	chr7	45721220	45729492	+	7.32968	9.43126	0.286491	0.0368204	0.349881
NM_001033171	Klrg2	chr6	38626660	38637239	-	0.149055	0.215354	0.0305597	0.649469	1
NM_001033173	Usp31	chr7	121642021	121707253	-	2.44093	1.99173	-0.180361	0.181338	0.718546
NM_001033174	Osbp	chr19	11965844	11994114	+	13.9424	12.0478	-0.139544	0.19498	0.735628
NM_001033175	Cln6	chr9	62838787	62852002	+	40.9051	32.7612	-0.239675	0.0215012	0.262907
NM_001033176	1700039E15Rik	chr7	45282873	45288993	+	258.344	215.536	-0.204202	0.00309265	0.0779691
NM_001033177	Krt76	chr15	101884351	101892920	-	0.0481309	0.0960467	0.022371	0.620116	1
NM_001033178	Tmem181a	chr17	6270470	6308314	+	13.9663	13.6241	0.00802424	0.939289	0.993435
NM_001033181	Jrkl	chr9	13242790	13245741	-	1.93814	1.6775	-0.0608557	0.679359	0.960568
NM_001033184	1700057G04Rik	chr9	92309377	92357876	+	14.5177	21.9409	0.419075	0.00362565	0.0870916
NM_001033185	1700084C01Rik	chr1	169928939	169934653	+	0.70863	0.727206	0.0122031	0.897532	0.991116
NM_001033189	C77080	chr4	129219578	129248443	-	0.252578	0.24475	-0.000215963	0.998344	0.99973
NM_001033191	Naa11	chr5	97382209	97392330	-	13.9188	17.5566	0.309291	0.00715715	0.135619
NM_001033192	C78339	chr13	46669522	46675773	+	26.1939	24.8354	-0.0270447	0.825073	0.984752
NM_001033194	Gtf3c3	chr1	54397581	54438971	-	10.9102	11.4479	0.0893627	0.466576	0.914495
NM_001033196	Znfx1	chr2	167035797	167063015	-	15.7365	15.6787	0.0354937	0.687324	0.961159
NM_001033197	AU015228	chr2	130100394	130103375	+	0.496375	0.674679	0.0827905	0.473157	0.916641
NM_001033199	AI747448	chr3	144910921	144932529	-	0	0	0	1	1
NM_001033201	Ncbp1	chr4	46138511	46172402	+	185.041	187.282	0.0593321	0.392045	0.891278
NM_001033202	Usp30	chr5	114100333	114122924	+	16.0276	18.3646	0.197551	0.0824025	0.520474
NM_001033204	Rpusd3	chr6	113415319	113419340	-	8.59524	7.44411	-0.0926906	0.535698	0.940929
NM_001033205	Zfp575	chr7	24583838	24587641	-	0.217536	0.0934063	-0.0553246	0.395657	1
NM_001033207	Nlrc5	chr8	94472763	94527272	+	0.326198	0.280246	-0.0322011	0.788966	0.981145
NM_001033208	Myzap	chr9	71504347	71592360	-	0.618947	0.394915	-0.0746591	0.452453	0.908253
NM_001033210	Pls1	chr9	95752642	95845279	-	0.601995	0.873065	0.151771	0.252789	0.802996
NM_001033212	Rprml	chr11	103649509	103650580	+	1.97229	2.37933	0.0723308	0.570309	0.945572
NM_001033213	Ttc7b	chr12	100300770	100520822	-	0.67682	0.723752	0.0404036	0.75002	0.975887
NM_001033214	E330034G19Rik	chr14	24293364	24309959	+	2.22483	1.66316	-0.0937615	0.476823	0.917132
NM_001033215	Zfp957	chr14	79212355	79247367	-	0.261781	0.188346	-0.03361	0.67431	0.960568
NM_001033217	Prickle1	chr15	93499114	93595891	-	0.914883	0.838564	-0.0258052	0.853577	0.990987
NM_001033219,NM_001168255	Slc45a4	chr15	73580291	73624744	-	17.1955	17.3366	0.0504677	0.604057	0.951455
NM_001033220	AU021092	chr16	5211819	5222299	-	1.33448	1.73435	0.0816884	0.486155	0.92257
NM_001033222	Pdzd8	chr19	59296084	59345780	-	14.4657	13.915	-0.00784174	0.934333	0.993435
NM_001033225	Pnrc1	chr4	33245423	33248787	-	8.52048	9.00592	0.0764452	0.595495	0.950991
NM_001033226	Calr4	chr4	109235632	109254248	+	0.52261	0.390596	-0.0321081	0.707447	0.965256
NM_001033227	Slc5a10	chr11	61672782	61720799	-	0	0.0737679	0.0288183	0.346198	1
NM_001033228	Itga1	chr13	114958081	115101964	-	4.30277	3.79609	-0.0935175	0.497314	0.928083
NM_001033229	Cyp11b1	chr15	74834892	74841643	-	0.0901799	0.081467	-0.00248203	0.959068	1
NM_001033231	Fam195b	chr11	120542888	120549727	-	101.847	98.3635	-0.00614762	0.945209	0.993669
NM_001033233	Tmprss11a	chr5	86410410	86468990	-	0.0197539	0.0164417	-0.00178884	0.938151	1
NM_001033234	Gm9	chrX	37208502	37211041	-	2.0264	0.611451	-0.323081	0.00783779	0.144543
NM_001033236	Mettl21d	chr12	69577628	69583028	-	2.51867	1.69078	-0.117223	0.346113	0.867975
NM_001033238	Cblb	chr16	52031549	52208046	+	13.3226	12.4664	-0.0449979	0.640435	0.957253
NM_001033239	Csta	chr16	36119946	36131189	-	0	0.0111075	0.00768648	0.6316	1
NM_001033241	Gm382	chrX	127039972	127063986	+	1.61778	0.993106	-0.263053	0.0751514	0.498927
NM_001033242	Cln5	chr14	103070216	103077630	+	0.441039	0.528119	0.0407824	0.686206	0.961159
NM_001033243	Ccdc114	chr7	45928398	45948956	+	28.6985	28.9468	0.0500548	0.619886	0.953621
NM_001033244	Fancd2	chr6	113531682	113596285	+	17.2869	18.1365	0.0985556	0.315338	0.845157
NM_001033246	Ccdc110	chr8	45934649	45944145	+	85.2865	71.8125	-0.185699	0.0240555	0.279129
NM_001033247	Wdr52	chr16	44394799	44482428	+	33.2229	28.8164	-0.149509	0.0550054	0.429917
NM_001033248	Gm266	chr12	111484609	111485823	-	0.139977	0.110855	-0.0053168	0.900947	1
NM_001033249	Zfp583	chr7	6315665	6330434	-	0.267297	0.245762	-0.00599049	0.941977	0.993435
NM_001033250	Lemd1	chr1	132191436	132257382	+	9.70776	9.28897	-0.00724212	0.961598	0.995035
NM_001033252	Gm732	chrX	107945735	107948436	-	3.69355	1.77888	-0.367799	0.0113102	0.180879
NM_001033255	Gm136	chr4	34743788	34756259	-	10.975	9.04902	-0.134853	0.361835	0.875826
NM_001033256	Spata5l1	chr2	122630625	122632704	+	0.252715	0.384876	0.0346797	0.608628	1
NM_001033258	D10Bwg1379e	chr10	18588011	18743758	-	0.735718	0.87079	0.122658	0.412559	0.898539
NM_001033259	Mcu	chr10	59446984	59616692	-	2.18076	2.07281	-0.011011	0.941196	0.993435
NM_001033260	Stox1	chr10	62659422	62726099	-	3.74636	4.51692	0.191536	0.192838	0.733455
NM_001033261	Zfc3h1	chr10	115384959	115432771	+	11.1321	8.28472	-0.328961	0.00185362	0.0566335
NM_001033262	2009-03-01	chr10	127056050	127060184	-	1.51425	1.48915	0.00473907	0.971981	0.997419
NM_001033263	Agap2	chr10	127078907	127093169	+	0.446163	0.549736	0.0934172	0.482765	0.920742
NM_001033264	Gls2	chr10	128194635	128210004	+	0.763873	1.44367	0.240449	0.0690839	0.479828
NM_001033266	Gm525	chr11	89073841	89093064	+	7.11916	9.58007	0.178732	0.221598	0.765237
NM_001033267	Qrich2	chr11	116441325	116454347	-	251.369	219.285	-0.14454	0.032735	0.327184
NM_001033268	Fam120a	chr13	48879217	48967828	-	3.61173	2.86062	-0.19171	0.180503	0.717535
NM_001033270	Slc4a7	chr14	14703025	14799943	+	7.0595	4.99792	-0.361129	0.00260636	0.0698133
NM_001033271	Tmem55b	chr14	50926070	50930849	-	11.0491	9.62915	-0.111963	0.409248	0.897093
NM_001033272	Spata13	chr14	60634729	60764556	+	0.441863	0.43972	0.00801215	0.952533	0.994338
NM_001033273	5031439G07Rik	chr15	84945720	84987971	-	3.83493	3.89975	0.0507619	0.716547	0.967169
NM_001033274	Brd1	chr15	88687035	88734219	-	24.1504	25.2443	0.0982526	0.261588	0.807999
NM_001033275	Gxylt1	chr15	93239742	93275084	-	3.31358	2.61592	-0.208412	0.132856	0.640657
NM_001033276	Kmt2d	chr15	98831669	98871205	-	5.00733	5.51225	0.153217	0.152411	0.676704
NM_001033277	Spryd3	chr15	102116528	102136215	-	3.38844	3.02235	-0.0556294	0.711562	0.966556
NM_001033280	Gm94	chr18	43777196	43792878	-	0	0	0	1	1
NM_001033281	Prdm6	chr18	53464546	53575857	+	0.621567	0.31957	-0.125032	0.229576	0.774777
NM_001033283	Gm97	chr19	11697055	11711858	+	0	0	0	1	1
NM_001033284	BC026585	chr1	157458582	157488733	+	1.43178	1.06281	-0.0648067	0.569586	0.945572
NM_001033285	Cdc42bpa	chr1	179961089	180165602	+	5.28834	4.47681	-0.154743	0.218388	0.763217
NM_001033286	Slc30a10	chr1	185454848	185468761	+	0.0482177	0.0103974	-0.0391577	0.364371	1
NM_001033288	Sbspon	chr1	15853862	15892722	-	0.121484	0.0710907	-0.0233979	0.666994	1
NM_001033289	Slc9a2	chr1	40681712	40768885	+	0.477865	0.560689	0.0524127	0.659413	0.95777
NM_001033290	Gpr55	chr1	85939537	85961055	-	0.685056	0.729959	0.0278632	0.811778	0.983858
NM_001033292	Espnl	chr1	91322075	91348303	+	0.304405	0.294997	-0.00059509	0.995876	0.999676
NM_001033293	Uap1l1	chr2	25361492	25365626	-	0.321764	0.707229	0.109977	0.221955	0.765576
NM_001033294	Ddx31	chr2	28840406	28905575	+	6.15616	7.97847	0.298729	0.0271154	0.29441
NM_001033296	Sel1l2	chr2	140229858	140389710	-	35.6723	37.8921	0.114396	0.255767	0.804023
NM_001033297	Gm561	chr2	144594065	144595365	+	0.997229	0.864494	-0.00816211	0.900343	1
NM_001033298	Plk1s1	chr2	146855889	146970089	+	146.319	156.354	0.132224	0.0735024	0.49421
NM_001033300	Gmps	chr3	63976143	64019078	+	104.527	123.917	0.274043	0.000138284	0.00774779
NM_001033301,NM_001205355	Fhdc1	chr3	84442196	84480439	-	3.85743	3.08863	-0.183052	0.185082	0.724546
NM_001033302	Gm129	chr3	95878505	95882228	-	11.1151	7.75639	-0.288157	0.0498431	0.410693
NM_001033303	Ampd1	chr3	103074014	103099720	+	0.139851	0.0891158	-0.0212806	0.701164	1
NM_001033304	5330417C22Rik	chr3	108458069	108536522	-	92.8876	93.5951	0.0521797	0.464136	0.914177
NM_001033305	Ndufb6	chr4	40270663	40279368	-	48.3337	50.2505	0.0738226	0.573847	0.945872
NM_001033306	Shb	chr4	45423276	45530828	-	1.12097	1.65962	0.199228	0.158458	0.684483
NM_001033308	Themis2	chr4	132782357	132796364	-	0.0644237	0.0529854	-0.00469826	0.912012	1
NM_001033311	Vsig10	chr5	117319266	117355006	+	1.30305	0.986252	-0.133448	0.360693	0.875447
NM_001033312	Fbxl18	chr5	142871789	142895238	-	1.53299	1.47747	-0.00391775	0.978302	0.998988
NM_001033313	Pdap1	chr5	145128770	145140089	-	32.1886	31.1019	-0.00463866	0.963986	0.995316
NM_001033314	Ccdc61	chr7	18890884	18910404	-	9.49921	9.21301	-0.00388802	0.978866	0.999146
NM_001033315	Hipk4	chr7	27523261	27531174	+	25.2274	23.6764	-0.0357735	0.747104	0.975538
NM_001033316	Ffar3	chr7	30854330	30856178	-	0.0322993	0	-0.00970744	0.56787	1
NM_001033317	Cnga4	chr7	105404568	105408738	+	0.958357	0.974648	0.017483	0.890798	0.991116
NM_001033318	Cog7	chr7	121922839	121981693	-	32.9081	34.9678	0.108811	0.316423	0.845703
NM_001033320	Rltpr	chr8	105690906	105698165	+	1.8665	1.30073	-0.160593	0.259944	0.806759
NM_001033321	Tmem231	chr8	111912018	111933791	-	14.0687	12.9145	-0.0656263	0.594248	0.950672
NM_001033322	Gucy1a2	chr9	3532349	3905787	+	0.0367199	0.0409404	0.0128434	0.863822	1
NM_001033324	Zbtb16	chr9	48654297	48835945	-	0.326394	0.310596	-0.00489794	0.966058	0.99596
NM_001033325	A630095E13Rik	chr9	36635754	36638602	-	0.929424	0.929203	0.0033051	0.964219	1
NM_001033328	BC023829	chrX	70460056	70477043	-	2.39938	3.79037	0.307519	0.0399137	0.366983
NM_001033329	Arhgef9	chrX	95048944	95166486	-	0.0444049	0.0268732	-0.0157387	0.732848	1
NM_001033330	Frmpd4	chrX	167471309	168577233	-	0	0	0	1	1
NM_001033333	Myrfl	chr10	116776545	116896879	-	0.111255	0.342523	0.120063	0.141208	0.657018
NM_001033334	Syndig1l	chr12	84677278	84698807	-	11.6179	10.6078	-0.0630087	0.650389	0.957253
NM_001033337	Ttc38	chr15	85832304	85858822	+	1.83764	1.82322	0.0166298	0.911986	0.992633
NM_001033338	Rimbp3	chr16	17208135	17213982	+	133.037	120.936	-0.0878855	0.169192	0.699728
NM_001033339	Mmp25	chr17	23629458	23645269	-	0.517905	0.0697926	-0.247828	0.00726216	0.13695
NM_001033340	Lrrc30	chr17	67630965	67632723	-	0	0	0	1	1
NM_001033341	Zfp407	chr18	84207702	84589504	-	4.25759	3.8307	-0.0809677	0.521999	0.938011
NM_001033342	Cdc42bpg	chr19	6306457	6325652	+	3.90355	3.52207	-0.0760206	0.57201	0.945572
NM_001033343	Sec31b	chr19	44516957	44545848	-	0.687727	0.724725	0.0274519	0.834826	0.985997
NM_001033344,NM_001160049	Dusp27	chr1	166098148	166127898	-	0.094461	0.148096	0.045077	0.518104	1
NM_001033345	Gm216	chr1	74362108	74369321	+	14.5054	13.6584	-0.0286412	0.823602	0.984752
NM_001033346	Lrrc55	chr2	85188071	85196699	-	0.464813	0.266954	-0.0890506	0.364567	0.87604
NM_001033347	D430041D05Rik	chr2	104143075	104410334	-	0.0833877	0.0163034	-0.118596	0.0960542	1
NM_001033348	Ralgapa2	chr2	146241299	146512004	-	6.94913	7.17807	0.0711841	0.538992	0.941768
NM_001033349	Gm410	chr3	57667422	57692537	-	0.13011	0.101406	-0.00781981	0.872041	1
NM_001033350	Bank1	chr3	136053364	136326046	-	0.139027	0.096416	-0.022447	0.728642	1
NM_001033352	Klhl21	chr4	152008891	152017677	+	15.2331	13.9456	-0.0674795	0.549823	0.94272
NM_001033354	Iqsec3	chr6	121372933	121473678	-	0.119711	0.0241262	-0.115076	0.10273	1
NM_001033356	Ntn5	chr7	45684414	45694554	+	0.510981	0.572314	0.0197241	0.823082	0.984752
NM_001033360	Gpr101	chrX	57496668	57503757	-	0	0	0	1	1
NM_001033361	Pgr15l	chrX	97072596	97082104	+	0.01093	0	-0.00984512	0.565591	1
NM_001033362	Gm614	chrX	101261377	101263992	-	10.9196	2.65426	-0.721668	8.10641e-07	0.000107697
NM_001033364	Cdhr2	chr13	54701463	54736662	+	0.209597	0.197291	-0.00646702	0.941481	0.993435
NM_001033365	Mroh5	chr15	73786936	73839671	-	4.52792	2.82625	-0.282924	0.0595574	0.444014
NM_001033366	Dpcr1	chr17	35635755	35643695	-	0.0901725	0.0567638	-0.012949	0.769192	1
NM_001033367	Nlrc4	chr17	74426295	74459108	-	0.670148	0.239336	-0.251791	0.0299901	0.310214
NM_001033372	Gm648	chrX	56543874	56549606	-	0.761118	0.715223	-0.00269362	0.975172	0.9983
NM_001033373	Cdk15	chr1	59256907	59352369	+	0.447777	0.220998	-0.0597966	0.410449	1
NM_001033374	Gm694	chr4	141432672	141436105	-	0	0.100556	0.0144582	0.504985	1
NM_001033375	A230046K03Rik	chr10	83543941	83596473	+	2.20604	1.46759	-0.300751	0.0445103	0.389268
NM_001033378	A430078G23Rik	chr8	3353415	3390299	+	1.16054	0.780329	-0.144551	0.281615	0.820692
NM_001033379	Dcp1b	chr6	119175253	119221614	+	29.9042	27.7964	-0.0550062	0.554389	0.943969
NM_001033380	Itpripl2	chr7	118485112	118491975	-	0.0572012	0.0857412	0.0351742	0.619614	1
NM_001033382	Cacna2d4	chr6	119236526	119352407	+	0.0180894	0.0150562	-0.0032111	0.917927	1
NM_001033383	Zfp865	chr7	5020376	5033223	+	4.0045	4.01953	0.033237	0.816027	0.9842
NM_001033385	D630037F22Rik	chr10	56014294	56228689	-	2.58511	2.29578	-0.08674	0.540342	0.942201
NM_001033389	Fubp3	chr2	31572725	31617519	+	2.48245	2.77046	0.108076	0.471555	0.916641
NM_001033393	Tmem104	chr11	115187487	115247025	+	0.622156	0.372856	-0.155945	0.214287	0.760334
NM_001033394	Tmem88b	chr4	155781591	155785874	-	1.00533	0.780635	-0.0909116	0.504835	0.931548
NM_001033397	Krt26	chr11	99328484	99337965	-	0.0427995	0.0116671	-0.01533	0.597955	1
NM_001033399	Gfod1	chr13	43195519	43304172	-	0.0943493	0.0935519	0.00331147	0.966363	0.996014
NM_001033400	Gm806	chr13	50467307	50475355	+	0.865236	0.730532	-0.0361466	0.763336	0.978973
NM_001033404	Gm813	chr16	58613686	58616978	-	0	0	0	1	1
NM_001033405	Treml2	chr17	48300038	48312534	+	0.013039	0.016416	0.00356674	0.899678	1
NM_001033407	Gm815	chr19	26885925	26888647	+	0	0	0	1	1
NM_001033408	Rbm44	chr1	91145103	91170795	+	57.9321	58.5227	0.055325	0.466714	0.914495
NM_001033409	Lgr6	chr1	134986353	135105276	-	2.50989	2.72396	0.0822506	0.584875	0.947529
NM_001033410	Gm757	chr2	25234476	25236787	-	0.249336	0.163308	-0.0274426	0.679535	1
NM_001033411	Gm826	chr2	160311401	160327494	-	0	0	0	1	1
NM_001033412	Gm829	chr4	45683589	45723706	+	0	0	0	1	1
NM_001033415	Shisa3	chr5	67607883	67613987	+	20.0071	19.3823	-0.0015964	0.987341	0.999676
NM_001033416	Gal3st4	chr5	138264925	138272754	-	0.33318	0.342763	0.021566	0.819883	0.984752
NM_001033418	Bsph1	chr7	13450841	13473449	+	0.071524	0	-0.00984512	0.565591	1
NM_001033419	Ceacam16	chr7	19852097	19861299	-	0	0.0185532	0.00768648	0.6316	1
NM_001033420	Dock1	chr7	134670687	135173647	+	0.286212	0.306249	0.0314295	0.796813	0.981639
NM_001033421	Pate2	chr9	35669639	35672889	+	0.177259	0.139698	-0.013851	0.823171	1
NM_001033422	Thoc2	chrX	41794994	41911901	-	0.807437	0.564589	-0.181299	0.218073	0.763096
NM_001033423	Gm773	chrX	56189827	56212881	-	0.880908	0.686466	-0.0284557	0.741934	0.97517
NM_001033424	Fnd3c2	chrX	106235246	106255372	-	0.0625653	0	-0.0419867	0.230143	1
NM_001033425	Zscan10	chr17	23600856	23611019	+	0.900378	0.670639	-0.0831112	0.504553	0.931548
NM_001033426	Grxcr2	chr18	41986201	41999049	-	0	0.039005	0.00847142	0.612699	1
NM_001033427	Lyg2	chr1	37905923	37916493	-	0	0	0	1	1
NM_001033428	Tmem211	chr5	113226909	113239263	+	0	0	0	1	1
NM_001033429	Trim75	chr8	64981651	64987644	-	0	0	0	1	1
NM_001033430	Jhdm1d	chr6	39136620	39206773	-	3.61627	2.89628	-0.214074	0.0873684	0.533745
NM_001033431	Nlrp12	chr7	3221510	3249740	-	0	0	0	1	1
NM_001033432	Heca	chr10	17900466	17948067	-	9.79943	9.23623	-0.0311973	0.798253	0.981639
NM_001033433	Tmem102	chr11	69803595	69805624	-	0	0	0	1	1
NM_001033434	Gm884	chr11	103534577	103614739	-	22.8863	21.6453	-0.0325912	0.720684	0.968117
NM_001033437	Lsmem1	chr12	40176386	40199315	-	0.0432698	0	-0.00970744	0.56787	1
NM_001033438	Gm906	chr13	50245181	50250308	-	2.74837	1.49908	-0.377	0.0120215	0.188018
NM_001033440	Gm1587	chr14	77793945	77798968	-	0	0	0	1	1
NM_001033441	Alg10b	chr15	90224311	90230554	+	2.46971	2.0889	-0.0995279	0.508971	0.931732
NM_001033443	Cdkl4	chr17	80523550	80563834	-	50.7833	43.467	-0.164432	0.0559395	0.433789
NM_001033444	Capn13	chr17	73306464	73399296	-	0.0626492	0.0682381	0.00365748	0.936026	1
NM_001033445	Garem	chr18	21127342	21300139	-	1.04826	1.31795	0.158342	0.287295	0.825154
NM_001033446	Arl14epl	chr18	46921815	46934222	+	27.8123	30.554	0.152751	0.147198	0.666468
NM_001033447	Gm960	chr19	4625841	4698668	-	1.04236	0.551999	-0.162433	0.166513	0.695333
NM_001033448	Ap5b1	chr19	5568074	5571261	+	12.899	11.1132	-0.137535	0.250724	0.800369
NM_001033450	Mnda	chr1	173896355	173912922	-	0.138622	0.0999536	-0.00967346	0.837829	1
NM_001033451	Zfp408	chr2	91643688	91649791	-	2.83667	2.10792	-0.192744	0.201077	0.743069
NM_001033452	Accsl	chr2	93855360	93869157	-	0	0.0529014	0.0215177	0.416942	1
NM_001033455	Ccdc27	chr4	154026644	154042677	-	22.8549	20.0647	-0.11023	0.36059	0.875447
NM_001033457	Nom1	chr5	29434667	29452169	+	8.44047	8.57796	0.0531253	0.672978	0.960568
NM_001033458	Gm1673	chr5	33983474	33985006	+	45.9511	37.3816	-0.173642	0.215795	0.760529
NM_001033459	Lrcol1	chr5	110354096	110356087	+	0.324901	0	-0.0422232	0.228559	1
NM_001033460	Drc1	chr5	30341663	30366708	+	92.0033	95.6567	0.0943291	0.226674	0.77239
NM_001033461	Lrrc43	chr5	123489325	123508204	+	56.4242	49.1585	-0.13868	0.120369	0.609263
NM_001033463	Tatdn2	chr6	113697499	113711068	+	10.5344	11.0855	0.0873208	0.503875	0.9312
NM_001033464	Efcab4b	chr6	127577975	127629938	+	0.053741	0.055456	0.00119066	0.962455	1
NM_001033465	6430531B16Rik	chr7	139972303	139978755	-	96.3136	89.7741	-0.0508222	0.569132	0.945572
NM_001033466	Zbtb2	chr10	4367074	4388108	-	1.25182	1.30668	0.0357062	0.803691	0.982431
NM_001033468,NM_001145972	Gpr114	chr8	94923694	94943290	+	0	0.0538609	0.0190284	0.443609	1
NM_001033469	Foxr1	chr9	44434234	44440868	-	0.723378	0.446478	-0.0737379	0.43907	0.903469
NM_001033471	Cpxcr1	chrX	116448944	116478783	+	6.08175	5.05593	-0.105348	0.484687	0.921622
NM_001033472	A830080D01Rik	chrX	159532668	159593081	+	0.371755	0.551921	0.0964201	0.386631	0.889158
NM_001033473	Odf3l2	chr10	79639526	79645738	-	0	0.0243064	0.00768648	0.6316	1
NM_001033474	Atxn7l3b	chr10	112925428	112929026	-	367.934	386.283	0.107998	0.136443	0.649215
NM_001033475	Tmed8	chr12	87166242	87200229	-	1.68518	1.398	-0.130025	0.382036	0.886302
NM_001033477	Gm1322	chr2	67173834	67186212	+	0.089714	0.0154295	-0.023239	0.466847	1
NM_001033478,NM_001170571	Fam47e	chr5	92571537	92591284	+	0	0	0	1	1
NM_001033479	Gm1527	chr3	28892617	28926724	+	7.01187	6.30926	-0.0647497	0.656602	0.95774
NM_001033481	Myrf	chr19	10208271	10240748	-	0.291104	0.608558	0.260247	0.0437785	0.386021
NM_001033484	Iqgap3	chr3	88082051	88121048	+	0.298522	0.259745	-0.0229903	0.837092	0.986183
NM_001033485	BC048644	chr8	121907833	121918428	+	13.2208	14.0367	0.10281	0.413824	0.898553
NM_001033488	Mfsd2b	chr12	4862438	4874359	-	0.249264	0.16037	-0.0461242	0.563476	0.945572
NM_001033489	Rnf207	chr4	152307023	152318625	-	0.0475455	0	-0.0190901	0.422772	1
NM_001033490	Pusl1	chr4	155888860	155891762	-	2.11829	1.1864	-0.156022	0.197425	0.738953
NM_001033491	Gm1965	chr6	89141005	89146016	+	0	0	0	1	1
NM_001033492	Mageb4	chrX	86250256	86256219	-	1.51199	1.3974	-0.0157605	0.906958	0.991428
NM_001033493	Gpr111	chr17	42708937	42742179	-	0	0	0	1	1
NM_001033496	Zfp213	chr17	23556767	23564226	-	0.548072	1.00788	0.182517	0.132348	0.638547
NM_001033498	Gramd2	chr9	59707764	59716424	+	1.01911	1.23293	0.0544762	0.626356	0.955283
NM_001033499	Sh2d1b2	chr1	170232871	170251587	+	0	0	0	1	1
NM_001033500	Wdr72	chr9	74110334	74283203	+	0.0225345	0.0509287	0.0271041	0.552802	1
NM_001033525	Kcnk6	chr7	29221928	29232522	-	0.288062	0.327616	0.0339453	0.746517	0.975538
NM_001033528	Usp36	chr11	118259653	118290244	-	1.00618	0.793951	-0.114297	0.436805	0.903469
NM_001033530	AW146154	chr7	41478874	41499890	-	2.62897	2.4813	-0.0198237	0.895291	0.991116
NM_001033532	AW554918	chr18	25169020	25467321	+	23.6633	24.3932	0.0796307	0.359134	0.875415
NM_001033533	Ccdc102a	chr8	94902869	94918098	-	0.122114	0.238053	0.050972	0.450777	1
NM_001033534	Layn	chr9	51056780	51077094	-	0.0916936	0.107349	0.00572848	0.901088	1
NM_001033535	Tnfaip8l3	chr9	54025606	54068411	-	0	0	0	1	1
NM_001033536	Rfx7	chr9	72532240	72622949	+	3.89418	3.0865	-0.207111	0.13223	0.638419
NM_001033537	Pgap3	chr11	98388672	98400490	-	0.37246	0.490079	0.0530768	0.58711	0.947582
NM_001033539	Bex6	chr16	32179800	32186944	+	4.82925	4.98579	0.0346815	0.812236	0.983858
NM_001033540	Gm5113	chr7	30169922	30180209	+	0.616019	0.323578	-0.129416	0.228559	0.77453
NM_001033541	Gm5127	chrX	106583186	106710557	+	0	0	0	1	1
NM_001033542	Slc47a2	chr11	61301631	61342860	-	40.4875	35.0869	-0.143922	0.139664	0.656874
NM_001033543	Il20rb	chr9	100457719	100486473	-	1.17266	1.39462	0.0847764	0.534801	0.940792
NM_001033547	4922505E12Rik	chr1	182747126	182749180	-	23.8988	23.9945	0.0434654	0.732453	0.972765
NM_001033548	Dnaaf3	chr7	4522957	4532442	-	55.8901	46.5472	-0.197643	0.0284194	0.302458
NM_001033550	Lrrc8b	chr5	105415775	105486189	+	67.3806	61.9271	-0.0689239	0.427161	0.902887
NM_001033621	Myot	chr18	44334074	44355722	+	0	0	0	1	1
NM_001033630	2310061I04Rik	chr17	35892677	35897378	-	58.9681	51.1324	-0.138758	0.171586	0.703721
NM_001033632	Ifitm6	chr7	141015812	141016892	-	0	0.056071	0.00768648	0.6316	1
NM_001033633	Slc2a13	chr15	91267691	91573261	-	0.0600259	0.048417	-0.00950075	0.874947	1
NM_001033634	Zyg11b	chr4	108227755	108301090	-	1.63825	1.21935	-0.248657	0.0835653	0.525014
NM_001033636,NM_029525	Prex2	chr1	11263963	11303682	+	0.411402	0.26544	-0.0951262	0.436409	0.903469
NM_001033668	Dnah1	chr14	31260375	31323896	-	31.6675	30.8908	0.00435048	0.975506	0.998465
NM_001033669	Fbxw10	chr11	62847123	62877462	+	113.251	114.096	0.0524549	0.457089	0.911319
NM_001033711,NM_010161	Evi2a	chr11	79526561	79530609	-	0	0.084316	0.0277866	0.352971	1
NM_001033713	Mef2a	chr7	67233827	67372858	-	6.45732	5.53857	-0.119899	0.39594	0.891927
NM_001033764	4931408C20Rik	chr1	26681801	26687460	-	1.23475	0.953432	-0.123851	0.397077	0.891927
NM_001033765	1700071K01Rik	chr11	81572502	81573539	-	2.02279	1.26836	-0.0959108	0.385639	0.887983
NM_001033766	4930596D02Rik	chr14	35809486	35811978	-	11.978	11.5631	0.00177672	0.990455	0.999676
NM_001033767	Gm4951	chr18	60212077	60247820	+	0.0618448	0.0788176	0.00975407	0.83669	1
NM_001033768	Pin1rt1	chr2	104713926	104716290	-	1.08179	0.863857	-0.0341216	0.730038	0.971412
NM_001033769	B020031M17Rik	chr13	119949357	119950806	-	0	0	0	1	1
NM_001033770	Gm904	chr13	50643228	50645838	+	5.43506	3.07003	-0.199191	0.131698	0.637153
NM_001033773	Ube2u	chr4	100478867	100550145	+	81.8399	76.08	-0.0548975	0.53042	0.93993
NM_001033774,NM_001145637	Gm1661	chr4	117215190	117251917	-	88.2032	87.6343	0.0431109	0.618003	0.953041
NM_001033775	4933422H20Rik	chr11	115440545	115448268	+	28.3023	22.7978	-0.218634	0.0545381	0.428457
NM_001033778	Gm5535	chr2	144173150	144189290	-	0.262609	0.0174036	-0.075647	0.131562	1
NM_001033779	Gm5544	chr3	97930173	97967018	+	0.117815	0.16615	0.00785633	0.836504	1
NM_001033780	I830077J02Rik	chr3	105925891	105932664	-	0.0492367	0.0409809	-0.00178884	0.938151	1
NM_001033782	Gm5592	chr7	41284327	41290183	+	3.02932	1.6235	-0.382408	0.010844	0.176024
NM_001033783	Gm5615	chr9	36532403	36541963	-	0.050207	0	-0.0190901	0.422772	1
NM_001033785	Akap14	chrX	37150698	37168842	-	4.54834	7.38892	0.420984	0.00482901	0.104767
NM_001033786	Smim9	chrX	75146057	75163751	-	1.78606	1.64152	-0.00837494	0.93263	0.993387
NM_001033789	Gm5820	chr18	38892456	38971274	+	0.0239992	0.0416109	0.00687317	0.803932	1
NM_001033790	B020004J07Rik	chr4	101834969	101844022	-	0.0861123	0.0903162	0.00303464	0.947105	1
NM_001033791	Gm12888	chr4	121316316	121324917	-	0.138667	0.0996659	-0.00895211	0.828024	1
NM_001033793	Ubtfl1	chr9	18404418	18411502	+	0.106612	0.0229893	-0.0391577	0.364371	1
NM_001033794	Fbxw18	chr9	109676734	109702700	-	1.32695	0.806814	-0.108807	0.333275	0.861531
NM_001033795	Zcchc16	chrX	144688907	145122410	+	0.0306216	0.0333895	0.00306376	0.931924	1
NM_001033799	4930428D18Rik	chrX	76393350	76397979	+	5.39462	6.16947	0.107513	0.473533	0.916641
NM_001033805	Tmem253	chr14	52016865	52019787	+	0.626947	0.783803	0.0297527	0.724571	0.969045
NM_001033807	4930567H17Rik	chrX	70393901	70394740	-	5.04664	4.13142	-0.0685912	0.61986	0.953621
NM_001033813	Zfp872	chr9	22188166	22202123	+	0.0950507	0.0397654	-0.0308296	0.520056	1
NM_001033814	4930432M17Rik	chr3	121670763	121682982	+	0	0	0	1	1
NM_001033819	9130409I23Rik	chr1	181051237	181060667	+	0	0	0	1	1
NM_001033820	Zfp551	chr7	12415149	12422491	-	0.0503575	0.0706735	0.00999729	0.799138	1
NM_001033851,NM_025815	Cpne8	chr15	90643323	90679388	-	4.79617	3.58579	-0.132894	0.346431	0.867975
NM_001033872,NM_174992	Smagp	chr15	100621340	100636865	-	0.466223	0.842983	0.0741634	0.324717	1
NM_001033874	Ak8	chr2	28700161	28813165	+	136.543	135.676	0.0335475	0.658473	0.95774
NM_001033875	Ctrc	chr4	141838240	141846359	-	0.164533	0.263735	0.0166433	0.723499	1
NM_001033876	Kcnk9	chr15	72512119	72546279	-	0.0434129	0	-0.00970744	0.56787	1
NM_001033877	Adamts17	chr7	66839735	67152625	+	2.95384	1.99333	-0.337569	0.0195183	0.250853
NM_001033878	Vmn2r66	chr7	84994645	85012020	-	0	0.0118679	0.00768648	0.6316	1
NM_001033879	Tubal3	chr13	3924695	3935277	+	0.247526	0.205376	-0.0205896	0.805095	0.98277
NM_001033880	4930415L06Rik	chrX	89930097	89932852	-	0.25985	0.352256	0.0462123	0.599083	0.951455
NM_001033904	Khdc1c	chr1	21368331	21369743	+	0	0	0	1	1
NM_001033929,NM_178413	Thnsl2	chr6	71128398	71144376	-	1.64195	3.42425	0.368903	0.00957974	0.162745
NM_001033978	H2-Eb2	chr17	34325675	34341410	+	0	0	0	1	1
NM_001033979	Ldlrad2	chr4	137570876	137575180	-	0.669621	0.239624	-0.112375	0.178391	0.713321
NM_001033980	Fam92b	chr8	120166397	120177469	-	6.2158	5.7845	-0.0296666	0.843633	0.988026
NM_001033981	Hbq1b	chr11	32286964	32287912	+	0	0	0	1	1
NM_001033983	7420426K07Rik	chr9	98903119	98904622	+	0	0	0	1	1
NM_001034037	1700024G13Rik	chr14	32376502	32388373	-	30.6553	29.7503	0.00369726	0.980077	0.999676
NM_001034059	Ccdc160	chrX	52791200	52799468	+	1.89594	0.920341	-0.210458	0.0895866	0.540324
NM_001034085,NM_028614	Ppp2r1b	chr9	50856935	50894229	+	62.0981	61.9303	0.0387226	0.623504	0.95525
NM_001034100	Gm5382	chrX	14211148	14211657	+	3.10816	2.73855	-0.0237976	0.82953	0.985072
NM_001034101	Gm13119	chr4	144357964	144364419	+	0	0	0	1	1
NM_001034102	Gm5800	chr14	51711644	51717132	-	14.5419	12.1372	-0.118728	0.427072	0.902861
NM_001034103	Gm5941	chrX	92489949	92490679	+	27.9948	21.0981	-0.215455	0.14416	0.660168
NM_001034115	Shank1	chr7	44310264	44358353	+	3.13996	2.2366	-0.300115	0.034696	0.338486
NM_001034856	4930430D24Rik	chrX	38038199	38043114	-	1.86925	1.68295	-0.021486	0.862638	0.990987
NM_001034858	Armc2	chr10	41914990	42018382	-	16.8562	17.3609	0.0765785	0.427597	0.902994
NM_001034859	Gm4841	chr18	60268301	60273267	-	0.115409	0.0902136	-0.0104656	0.851804	1
NM_001034862	Erich1	chr8	14027565	14090327	-	8.63638	10.0156	0.166201	0.249553	0.798746
NM_001034863	Tmem136	chr9	43108653	43116570	-	0.127176	0.059631	-0.0428957	0.479143	1
NM_001034864	Gm4907	chrX	23892763	23907550	+	6.09683	4.68697	-0.152115	0.311634	0.844407
NM_001034866	Pnldc1	chr17	12888902	12910000	-	7.23971	5.75609	-0.158237	0.292708	0.829376
NM_001034867	Pm20d2	chr4	33170406	33189737	-	0.288963	0.236679	-0.0402481	0.716532	0.967169
NM_001034868	Mrgprx2	chr7	48478619	48499270	-	0	0	0	1	1
NM_001034869	Gm4981	chr10	58234848	58236660	-	0.306891	0.0742908	-0.0776304	0.20587	1
NM_001034871	Clpsl2	chr17	28549487	28552618	+	0	0	0	1	1
NM_001034872	Gm853	chr4	130209109	130222295	-	0	0	0	1	1
NM_001034874	Shisa6	chr11	66211725	66526126	-	0.0454311	0.040031	-0.00415592	0.943974	1
NM_001034875	Bpifb4	chr2	153940862	153963852	+	0.0277979	0.0143425	-0.00440109	0.841943	1
NM_001034876	Ccdc24	chr4	117869260	117872470	-	76.1508	69.8319	-0.0718481	0.445921	0.90636
NM_001034878	Dnaic2	chr11	114727412	114757886	+	50.3458	45.8629	-0.0809842	0.360565	0.875447
NM_001034880	Gm5460	chr14	34041078	34046981	+	1.73	1.28802	-0.093203	0.478345	0.918153
NM_001034881	Gm5464	chr14	66868850	66871005	+	0.0272692	0	-0.00984512	0.565591	1
NM_001034882	Zbtbd6	chr14	79451835	79454816	+	22.3751	22.5425	0.044864	0.681049	0.960568
NM_001034885	Pnpla1	chr17	28858411	28890308	+	0.441177	0.240355	-0.127389	0.244632	0.794598
NM_001034893	Zfp936	chr7	43177588	43192109	+	2.65954	2.93556	0.0978578	0.515952	0.934393
NM_001034894	Foxr2	chrX	153118788	153132861	+	0.0183269	0	-0.00984512	0.565591	1
NM_001034895	Zfr2	chr10	81233163	81252123	+	3.70963	3.19429	-0.101585	0.49356	0.926204
NM_001034898	Ms4a15	chr19	10978307	10993250	-	0	0	0	1	1
NM_001034899	Gm16432	chr1	177991435	178048291	+	58.5058	47.289	-0.229504	0.0243919	0.280074
NM_001034900	Zfp345	chr2	150470991	150485063	-	0.140435	0.12556	-0.0066587	0.915473	1
NM_001034902	Gm5878	chr6	85111416	85126094	-	37.3567	28.8393	-0.301763	0.000275795	0.0131591
NM_001034903	Mansc4	chr6	147075062	147087032	-	0.0467376	0.0929248	0.010107	0.743825	1
NM_001034906	Trim43a	chr9	88581036	88588819	+	0.3282	0.227351	-0.0308196	0.67494	1
NM_001034907	Zc3h12b	chrX	95711678	95927970	+	0.0330695	0.0310117	-0.000572168	0.987628	1
NM_001034909	Gm6034	chr17	36042961	36058645	+	0	0	0	1	1
NM_001034910	Defb42	chr14	63046991	63048606	+	0	0.0494046	0.00768648	0.6316	1
NM_001035123	Setd6	chr8	95715913	95719004	+	1.54605	1.76452	0.0595632	0.652351	0.957692
NM_001036293	Nrbf2	chr10	67266689	67285281	-	4.9245	3.76441	-0.16715	0.267509	0.811032
NM_001036740,NM_146184	B3gnt8	chr7	25627624	25629490	+	0.357362	0.460536	0.0479163	0.56595	0.945572
NM_001037143	Pinlyp	chr7	24541658	24546005	-	9.22091	8.25635	-0.0536174	0.720375	0.968062
NM_001037166	Gm4925	chr10	88729541	88731101	-	3.2603	3.2625	0.0149889	0.917937	0.993257
NM_001037167	Samt2	chrX	154575228	154579330	-	3.23992	0.56934	-0.374134	0.00102224	0.0365167
NM_001037168	Psg27	chr7	18556514	18567305	-	0	0	0	1	1
NM_001037170	Tomm40l	chr1	171217803	171222514	-	1.33095	1.17582	-0.0437409	0.755751	0.977383
NM_001037247	Defb36	chr2	152604327	152612729	+	4.71508	5.27642	0.0428043	0.733169	0.972939
NM_001037294	Alpk2	chr18	65265531	65393888	-	0.0460591	0.0492203	0.00643651	0.918123	1
NM_001037298	Piezo1	chr8	122481698	122551329	-	0.149673	0.26468	0.15115	0.192514	0.732631
NM_001037321	Fbxo40	chr16	36966073	36979136	-	0.109231	0.0240941	-0.0385509	0.369644	1
NM_001037502	Defb28	chr2	152518255	152521447	+	0.148092	0	-0.00984512	0.565591	1
NM_001037634	Plac1l	chr19	11647284	11660559	-	0	0.0450734	0.00768648	0.6316	1
NM_001037707,NM_011754	Zfp27	chr7	29893337	29906104	-	0.410216	0.871571	0.256037	0.0391714	0.36298
NM_001037711	Cgn	chr3	94760070	94786515	-	2.79103	2.51332	-0.0545377	0.715183	0.966995
NM_001037712	Kcnh6	chr11	106008203	106034064	+	0.13983	0.0778338	-0.0305966	0.600185	1
NM_001037713	Xaf1	chr11	72301629	72313733	+	0.476012	0.252679	-0.090944	0.331215	0.8594
NM_001037716	Gm10439	chrX	149594601	149636621	+	0.0652165	0.154796	0.0283438	0.53545	1
NM_001037717	Slc38a6	chr12	73286848	73354045	+	6.15544	4.58471	-0.251714	0.0783076	0.505355
NM_001037725	Fam117b	chr1	59913006	59985348	+	15.9176	12.4176	-0.274743	0.00664981	0.130784
NM_001037743	4921506M07Rik	chr12	57564115	57622109	+	27.6992	26.3731	-0.022924	0.847495	0.988964
NM_001037744	Timm8a2	chr14	122034674	122038422	+	33.0129	32.0055	-0.00157701	0.990076	0.999676
NM_001037745	Zfp791	chr8	85109167	85123095	-	0.0252112	0.031741	0.00356674	0.899678	1
NM_001037746	Prps1l3	chr12	57230412	57242168	+	9.53617	9.76079	0.0660777	0.589398	0.948168
NM_001037747	Card9	chr2	26352312	26359547	-	0.105569	0.175499	0.0231439	0.653602	1
NM_001037749	Slc22a14	chr9	119169456	119190393	-	58.8099	52.2	-0.11124	0.23134	0.777604
NM_001037751	Defb48	chr14	62977524	62984510	-	0	0.09817	0.00847142	0.612699	1
NM_001037752	Defb45	chr2	152593191	152596485	-	1.87234	1.27595	-0.0345176	0.657104	1
NM_001037756	Brms1l	chr12	55836366	55869735	+	4.29164	3.46911	-0.146615	0.327849	0.856725
NM_001037758,NM_009771	Btrc	chr19	45363734	45533343	+	20.7684	20.0465	-0.00526007	0.95246	0.994338
NM_001037809,NM_007665	Cdh3	chr8	106510852	106556911	+	1.04941	0.876217	-0.0636893	0.649467	0.957253
NM_001037822	Krtap5-5	chr7	142228795	142229971	-	0	0	0	1	1
NM_001037859	Csf1r	chr18	61105572	61131139	+	0.20102	0.467212	0.173314	0.103645	0.567098
NM_001037865	Col28a1	chr6	7997808	8192617	-	1.22056	0.50287	-0.368609	0.00798264	0.145238
NM_001037906	Nell1	chr7	49975350	50863289	+	0.418879	0.295592	-0.0527679	0.585059	0.947529
NM_001037907	Ripply2	chr9	87015537	87019916	+	0	0	0	1	1
NM_001037913	Ccdc107	chr4	43493365	43495921	+	3.04878	3.80727	0.0932067	0.482759	0.920742
NM_001037914	Mcidas	chr13	112993868	113000394	+	0.0472723	0.0500024	0.00159206	0.966297	1
NM_001037915	Ripply1	chrX	139779681	139782353	-	0	0	0	1	1
NM_001037916	Ccdc17	chr4	116596730	116600266	+	0.52032	0.513649	0.00473621	0.961113	0.995035
NM_001037917	Gm6377	chrX	109196756	109200445	+	0	0	0	1	1
NM_001037918	Lipt1	chr1	37872206	37876298	+	2.86784	2.6711	-0.0206732	0.885675	0.991116
NM_001037919	Gm6460	chr5	11594956	11599480	+	125.7	136.824	0.149335	0.115878	0.598575
NM_001037922	Gm6531	chr8	85151924	85173622	+	0.19707	0.105296	-0.0326482	0.566455	1
NM_001037925	BC147527	chr13	120300392	120308841	+	0.0354813	0.0183068	-0.00440109	0.841943	1
NM_001037926	Gm13051	chr4	146097312	146126623	+	0.977533	2.45428	0.503551	0.000584081	0.0238968
NM_001037927	Wdr93	chr7	79743163	79785950	+	53.3479	54.5637	0.0687478	0.440277	0.903469
NM_001037928	Gm11992	chr11	9048592	9069354	+	39.4704	41.9615	0.118501	0.206481	0.752549
NM_001037929	Gm14092	chr2	145549455	145554982	-	0.284741	0.090972	-0.0585285	0.321481	1
NM_001037931	Gm6878	chr14	67304888	67314711	-	0	0	0	1	1
NM_001037932	Gm11437	chr11	84148361	84167476	-	0	0	0	1	1
NM_001037933	Defb23	chr2	152459055	152464620	-	0	0.118622	0.0138104	0.516605	1
NM_001037939,NM_007541	Bglap	chr3	88383827	88384464	-	0	0	0	1	1
NM_001038015	Gnpda2	chr5	69575002	69592285	-	15.4181	15.7125	0.0571011	0.664632	0.959591
NM_001038499	Arsi	chr18	60912240	60917768	+	0	0.0352316	0.00975805	0.584557	1
NM_001038500	Gm6084	chr17	40727120	40731782	+	0	0	0	1	1
NM_001038602,NM_178410	Marveld2	chr13	100595957	100616971	-	0.241033	0.284284	0.03123	0.702853	0.96426
NM_001038651	Zfp953	chr13	67339309	67360572	-	1.25813	1.06309	-0.0807917	0.585916	0.947529
NM_001038676	Gm4745	chr7	14659708	14665996	+	0.083048	0.0479974	-0.00704885	0.810332	1
NM_001038697	Gm5635	chrX	9063090	9063822	+	0.0716045	0	-0.00970744	0.56787	1
NM_001038993,NM_175201	Rnf38	chr4	44126212	44168283	-	60.9725	53.4761	-0.134825	0.0696139	0.481354
NM_001038995	Gm4787	chr12	81376991	81379486	-	21.3099	18.7439	-0.108451	0.364636	0.87604
NM_001038996	Try10	chr6	41354105	41357944	+	0.0589735	0.0340836	-0.00377595	0.861079	1
NM_001038997	Gm5771	chr6	41392356	41397256	+	0	0.073627	0.00975805	0.584557	1
NM_001039038	Nhlrc4	chr17	25942233	25944931	-	0.0764899	0.0487409	-0.0112014	0.782509	1
NM_001039039	Kctd21	chr7	97332323	97350216	+	0.314971	0.336313	0.0161303	0.865462	0.990987
NM_001039042	Klk13	chr7	43712567	43726758	+	0	0	0	1	1
NM_001039045,NM_026078	Pigc	chr1	161969188	161973435	+	11.4088	12.4483	0.136087	0.259435	0.806526
NM_001039047	Trim58	chr11	58640465	58652404	+	0	0	0	1	1
NM_001039048	Trim63	chr4	134315120	134329629	+	0.482052	0.669126	0.0627337	0.521757	0.937862
NM_001039049	Cox8c	chr12	102899306	102900534	+	916.002	960.805	0.104968	0.170247	0.701794
NM_001039086,NM_001039087,NM_054050	Rapgef1	chr2	29619720	29740363	+	30.7615	28.7817	-0.0451568	0.59995	0.951455
NM_001039095	Glt6d1	chr2	25793967	25815836	-	5.38086	5.80911	0.0699212	0.639531	0.957253
NM_001039105,NM_206974	Kcnrg	chr14	61607457	61612833	+	0.439637	0.244716	-0.0563647	0.469129	0.915193
NM_001039114	Acsbg2	chr17	56843104	56874447	-	34.8012	35.6337	0.0711095	0.478154	0.918153
NM_001039115	Zkscan4	chr13	21478849	21485505	+	0.65056	0.34931	-0.116804	0.25811	0.805503
NM_001039116	Dmrtc1b	chrX	102707881	102715209	+	1.74139	1.12016	-0.104688	0.366298	0.877405
NM_001039118	Klra33	chr6	130044039	130065302	-	0	0	0	1	1
NM_001039119	Defb33	chr8	20892667	20897723	+	9.7095	10.3938	0.0500527	0.720917	0.968261
NM_001039120	Defb26	chr2	152507756	152511736	-	0	0	0	1	1
NM_001039121	Defb43	chr14	63011771	63018088	+	0.128643	0.181422	0.00417555	0.881121	1
NM_001039122	Defb25	chr2	152622356	152623053	-	0	0	0	1	1
NM_001039123	Defb18	chr1	18236473	18237443	-	0	0	0	1	1
NM_001039124	Kncn	chr4	115884400	115887964	+	0.351038	0.205423	-0.0233979	0.666994	1
NM_001039125	Defb47	chr14	62998077	63001160	+	0.146202	0.121687	-0.00178884	0.938151	1
NM_001039128	Tas2r122	chr6	132710999	132711928	-	0	0	0	1	1
NM_001039137,NM_019708	Scoc	chr8	83434493	83458391	-	8.69241	5.57704	-0.361331	0.0134887	0.202656
NM_001039153	Tctn1	chr5	122241515	122264460	-	19.0738	18.3055	-0.0130881	0.915399	0.992914
NM_001039173	Dok6	chr18	89301135	89769136	-	0	0	0	1	1
NM_001039184	Cep350	chr1	155844964	155973255	-	23.1539	24.9141	0.138224	0.0780949	0.505355
NM_001039189,NM_024274	Fars2	chr13	36117411	36537593	+	42.7917	45.3776	0.112586	0.248981	0.798154
NM_001039198	Zfhx2	chr14	55061659	55092048	-	1.02986	0.448406	-0.490241	0.00101392	0.0364396
NM_001039209	Gm13152	chr4	147175866	147513420	+	7.02226	12.0972	0.480343	0.00122772	0.041429
NM_001039214	Mex3c	chr18	73572705	73592578	+	7.88429	6.99298	-0.0970862	0.442082	0.904043
NM_001039218	Spink14	chr18	44027869	44032208	+	0	0	0	1	1
NM_001039219	Gm6086	chr1	93990509	94011539	+	0.0967305	0.0406561	-0.0402928	0.469209	1
NM_001039220	AI429214	chr8	36993575	36995533	+	39.3295	37.4381	-0.0248073	0.806642	0.983332
NM_001039222	Gm6289	chr3	144879325	144896011	-	0.296115	0.147186	-0.0181608	0.656247	1
NM_001039223	Gm14137	chr2	119174509	119177575	+	0.672256	0.398408	-0.122413	0.285882	0.824414
NM_001039228	Gm6583	chr5	112353773	112356033	-	7.4327	5.39903	-0.243072	0.101933	0.564521
NM_001039231	Zfp951	chr5	104813168	104860068	-	6.65897	6.67493	0.032903	0.812275	0.983858
NM_001039238	Dcpp2	chr17	23898722	23900787	+	0	0.391232	0.0432074	0.246444	1
NM_001039239	Zfp808	chr13	62129890	62173936	+	0.4477	0.280953	-0.0814141	0.421569	0.900774
NM_001039240	Gm7073	chrX	60436052	60456195	-	4.62682	5.45571	0.135496	0.367995	0.878669
NM_001039243	Gm7092	chr7	25614621	25615892	-	0	0	0	1	1
NM_001039371	Slc22a15	chr3	101855771	101924453	-	14.2977	12.7294	-0.109381	0.248953	0.798154
NM_001039385	Vgf	chr5	137030295	137033351	+	0.0690865	0.0237637	-0.0171385	0.612341	1
NM_001039472	Kif21b	chr1	136131401	136178014	+	4.07419	3.93316	-0.0010841	0.992998	0.999676
NM_001039474	Tcerg1	chr18	42511487	42575785	+	26.7927	24.569	-0.0734466	0.438197	0.903469
NM_001039475	Slco6b1	chr1	96906176	96997560	-	17.5001	17.4827	0.0370254	0.74968	0.975699
NM_001039482	Klhl20	chr1	161088378	161131479	-	4.88515	3.57086	-0.270594	0.057548	0.437302
NM_001039483	Tmco1	chr1	167308670	167333978	+	3.96735	4.23209	0.0929488	0.507055	0.931732
NM_001039484	Kcnj10	chr1	172341210	172374085	+	0.0532008	0.0329895	-0.0181975	0.721271	1
NM_001039485	Piezo2	chr18	63010213	63387183	-	0.0415065	0.0502382	0.0204215	0.777052	1
NM_001039493	Plekhm3	chr1	64789121	64956824	-	1.48162	0.964282	-0.309367	0.0396923	0.366086
NM_001039494	Tex40	chr19	6922426	6925380	-	483.558	563.624	0.250481	0.000433489	0.0187065
NM_001039495	Ccdc108	chr1	74902080	74935599	-	187.105	145.632	-0.30204	2.61687e-06	0.000303352
NM_001039501	Wfdc10	chr2	164656046	164657368	+	3.66404	6.15175	0.175804	0.16266	0.689601
NM_001039502	Krtap1-4	chr11	99582549	99583677	-	0	0	0	1	1
NM_001039514	Dhps	chr8	85071757	85075161	+	3.93616	5.09667	0.157049	0.281902	0.820692
NM_001039519	Gtf2a2	chr9	70012550	70022847	+	109.818	118.785	0.141328	0.126985	0.626046
NM_001039521	Rrn3	chr16	13780699	13814841	+	5.6726	5.63649	0.0217192	0.875825	0.991116
NM_001039522	Leo1	chr9	75441524	75466432	+	25.1262	24.6876	0.018284	0.866562	0.990987
NM_001039530	Parp14	chr16	35832878	35871382	-	0.130012	0.131868	0.00845598	0.928542	0.993257
NM_001039532	Zfp784	chr7	5034446	5038446	-	3.08091	3.81165	0.162438	0.280375	0.820692
NM_001039534	Pstk	chr7	131371146	131387838	+	3.62452	2.0926	-0.220261	0.10906	0.581436
NM_001039536	Pigl	chr11	62458460	62513900	+	5.20655	4.34477	-0.106014	0.481934	0.920742
NM_001039543,NM_010801	Mlf1	chr3	67374097	67400000	+	232.23	237.85	0.0763577	0.323055	0.851304
NM_001039544	Mup3	chr4	62083476	62087312	-	0.432411	0.407599	-0.00209099	0.974346	1
NM_001039545	Myh2	chr11	67171027	67197517	+	0.0172567	0.0121684	-0.00585994	0.855773	1
NM_001039546	Myo6	chr9	80165034	80311729	+	1.42074	1.20418	-0.103256	0.491142	0.925395
NM_001039553	4930467E23Rik	chr8	19729576	19753602	+	8.48933	3.52081	-0.787806	4.57334e-08	9.65627e-06
NM_001039554	Angptl7	chr4	148495280	148500462	-	0.0539664	0.0506083	-0.000572168	0.987628	1
NM_001039555	Cyp2c68	chr19	39688836	39741101	-	0	0.0418428	0.0138104	0.516605	1
NM_001039557	Mroh8	chr2	157208550	157279549	-	103.838	101.033	0.00454923	0.949652	0.994229
NM_001039558	Smco3	chr6	136829931	136835450	-	0.445869	0.385137	-0.0217261	0.807559	0.983332
NM_001039560	Gcnt7	chr2	172450313	172458596	-	0.0472849	0.139383	0.035416	0.456167	1
NM_001039562	Ankrd37	chr8	45996908	45999850	-	1.3401	0.894419	-0.0595463	0.532531	0.94046
NM_001039566	Defb30	chr14	63034087	63037846	-	1.0456	1.45079	0.0710862	0.499106	0.929435
NM_001039578	Evi5l	chr8	4166567	4193701	+	47.6656	48.7262	0.0659239	0.508668	0.931732
NM_001039581,NM_013855	Abca3	chr17	24352046	24410201	+	1.0282	1.26188	0.166584	0.268638	0.812224
NM_001039586,NM_174846	Glyctk	chr9	106152860	106158138	-	14.9483	13.0908	-0.127676	0.238303	0.786627
NM_001039593	1700015E13Rik	chr1	170308861	170312125	+	73.9632	85.3265	0.213604	0.0539632	0.427369
NM_001039594	Lce3a	chr3	92925287	92926230	-	0	0	0	1	1
NM_001039595	Gm13043	chr4	143511343	143517831	+	0	0	0	1	1
NM_001039644	Edem3	chr1	151755374	151822328	+	2.91953	2.30265	-0.198905	0.15998	0.685862
NM_001039645	Asphd1	chr7	126946008	126949581	-	0.834948	0.260017	-0.0542114	0.330456	1
NM_001039646	Gbp10	chr5	105215699	105239533	-	0.0333291	0.054344	0.014193	0.730642	1
NM_001039647	Gbp11	chr5	105323026	105346472	-	0.065132	0.0385356	-0.0110899	0.774227	1
NM_001039648	Gm20767	chr13	120140246	120155335	+	0.348705	0.30187	-0.00990541	0.889279	1
NM_001039652	Oprm1	chr10	6788601	7038209	+	0	0	0	1	1
NM_001039653	Lhx3	chr2	26200212	26206556	-	0.148338	0.0610004	-0.0357077	0.487587	1
NM_001039666	Krt40	chr11	99537485	99543158	-	0.238574	0.32634	0.0184319	0.756936	1
NM_001039676	Slc39a2	chr14	51893610	51896745	+	0.0224877	0	-0.00970744	0.56787	1
NM_001039677	Slc30a2	chr4	134343046	134354484	+	1.59009	1.98221	0.153885	0.300072	0.835203
NM_001039678	Prhoxnb	chr5	147314984	147322440	-	0	0	0	1	1
NM_001039684	Mks1	chr11	87853225	87863679	+	14.1688	13.0148	-0.062738	0.616975	0.952613
NM_001039689	Rhox4c	chrX	37480337	37485124	+	0	0	0	1	1
NM_001039695	Rhox4d	chrX	37514535	37519175	+	0	0	0	1	1
NM_001039696	Rhox4f	chrX	37602895	37607686	-	0	0	0	1	1
NM_001039698	Rhox4g	chrX	37646501	37651327	-	0	0	0	1	1
NM_001039720	9030619P08Rik	chr15	75427606	75431829	-	0	0.035396	0.00768648	0.6316	1
NM_001039723	Tmem120b	chr5	123076275	123117445	+	0.144482	0.128518	-0.00434253	0.935207	1
NM_001039824	Fdx1l	chr9	21067520	21073514	-	7.13518	8.24134	0.110409	0.459865	0.912253
NM_001039878,NM_133789	Strn4	chr7	16815889	16840931	+	60.4937	64.6335	0.128787	0.112292	0.590369
NM_001039889	Smok3b	chr5	138037224	138050633	+	2.41757	1.1697	-0.336158	0.0187274	0.245219
NM_001039939	Asxl1	chr2	153346139	153404007	+	33.1153	34.9946	0.116607	0.119481	0.60821
NM_001039941	Cypt8	chrX	16522881	16523615	+	23.4389	13.8406	-0.391823	0.00901687	0.15725
NM_001039942	Cypt9	chr9	24625204	24625737	+	50.5541	52.0466	0.0675933	0.6031	0.951455
NM_001039943	Cypt7	chrX	16522881	16523615	+	24.0194	14.1544	-0.394354	0.00859106	0.152295
NM_001039944	Cypt10	chr9	24625204	24625737	+	50.5541	52.0466	0.0675933	0.6031	0.951455
NM_001040026	Sco1	chr11	67052670	67067440	+	0.825622	0.554269	-0.141441	0.289439	0.826834
NM_001040027	Gm15386	chr1	18260524	18265138	-	0	0.236988	0.00975805	0.584557	1
NM_001040055	Spint5	chr2	164715305	164718068	+	4.9954	3.50065	-0.0908962	0.440076	0.903469
NM_001040072	Nynrin	chr14	55854115	55874736	+	0.0750565	0.0445226	-0.036901	0.588895	1
NM_001040089	Rhox3f	chrX	37581352	37585496	+	0	0.0364158	0.00768648	0.6316	1
NM_001040396	2810407C02Rik	chr3	58576658	58593546	+	29.1464	28.745	0.02361	0.809343	0.983858
NM_001040398	Setd1b	chr5	123142193	123168630	+	10.7502	10.286	-0.0179885	0.853034	0.990987
NM_001040399	Larp1b	chr3	40950631	40977793	+	297.34	309.788	0.0984656	0.174442	0.707589
NM_001040400	Tet2	chr3	133463677	133544390	-	0.104742	0.0520735	-0.0767051	0.356501	0.874097
NM_001040434	Rgag1	chrX	143099603	143104335	+	0	0	0	1	1
NM_001040435	Tacc3	chr5	33658147	33672197	+	46.9797	47.1187	0.0446784	0.613218	0.951716
NM_001040459	Shroom4	chrX	6400145	6633717	+	0.0606905	0.0569996	-0.00236142	0.965307	1
NM_001040461	Dear1	chr3	84965056	84965580	-	0	0	0	1	1
NM_001040669	Gm5169	chrX	25277483	25301455	-	0.191092	0.19634	0.00107738	0.97938	1
NM_001040686,NM_182996	Zfp692	chr11	58307069	58314613	+	2.50373	1.95403	-0.101672	0.477656	0.917448
NM_001040689	Rspo4	chr2	151842927	151874668	+	0.088547	0.0568067	-0.0124538	0.769308	1
NM_001040695	Uevld	chr7	46923216	46958518	-	1.30844	1.07015	-0.0995551	0.501878	0.930856
NM_001040699	Mtmr7	chr8	40550159	40634792	-	0.552549	0.34377	-0.10664	0.343956	0.866412
NM_001040700	BC051019	chr7	109712181	109723771	-	0.0270269	0.0381154	0.00417555	0.881121	1
NM_001042407	Pex10	chr4	155067030	155072406	+	1.61389	1.39983	-0.0392853	0.762124	0.978973
NM_001042421	Kntc1	chr5	123749726	123821593	+	9.86082	10.7565	0.0885173	0.556376	0.944115
NM_001042499	Rabl3	chr16	37539894	37572385	+	16.8642	19.0195	0.167622	0.177136	0.711462
NM_001042501	Fam133b	chr5	3543833	3570546	+	20.9331	21.3168	0.0592908	0.593982	0.950672
NM_001042503	Trim71	chr9	114511273	114564369	-	0.128596	0.0602972	-0.0623201	0.388719	1
NM_001042591	Arrdc3	chr13	80883422	80896043	+	51.135	45.998	-0.100727	0.205254	0.750209
NM_001042612	Nlrp9c	chr7	26364887	26394243	-	0.0368473	0.0301335	-0.00253796	0.940247	1
NM_001042653	Oip5	chr2	119609532	119618505	-	4.30892	4.92686	0.118288	0.431906	0.903469
NM_001042655	Tbc1d17	chr7	44840776	44849079	-	9.18024	9.15403	0.0266856	0.843945	0.988196
NM_001042660	Smad7	chr18	75367365	75395934	+	0.113467	0.132522	0.0161437	0.827457	1
NM_001042670	Gm9897	chr5	4192367	4197651	+	3.14327	2.7453	-0.0505594	0.723208	0.968646
NM_001042710	Prss57	chr10	79781474	79788985	-	0	0.0295948	0.00847142	0.612699	1
NM_001042714	Ankdd1b	chr13	96416134	96471160	-	1.51499	1.06701	-0.164315	0.254382	0.803369
NM_001042715	Ccdc135	chr8	95055103	95078141	+	51.7247	51.4454	0.0334322	0.690913	0.961159
NM_001042743,NM_008641	Mast2	chr4	116306762	116464183	-	35.2489	32.289	-0.0750429	0.357411	0.874954
NM_001044308	Cacna1i	chr15	80287238	80398292	+	1.56728	1.55068	0.0138331	0.9246	0.993257
NM_001044380	Hhipl1	chr12	108306270	108328300	+	0.557747	0.530079	-0.000693198	0.994709	0.999676
NM_001044382	Prok1	chr3	107235531	107239707	-	0	0	0	1	1
NM_001044384,NM_011593	Timp1	chrX	20870166	20874737	+	0	1.06523	0.142794	0.0292653	1
NM_001044744,NM_008097	Gcdh	chr8	84886387	84893921	-	0.660096	0.704851	0.0293877	0.780995	0.980574
NM_001044750,NM_207275	Banf2	chr2	144033102	144073979	+	22.0003	21.3869	0.00917511	0.951081	0.994305
NM_001045483,NM_027115	Mapk1ip1	chr7	138835818	138846267	-	10.7382	6.70886	-0.385613	0.00874992	0.154416
NM_001045486	Zfp180	chr7	24081944	24107215	+	5.9636	5.62635	-0.0306405	0.827589	0.98497
NM_001045489,NM_008594	Mfge8	chr7	79133768	79149060	-	5.40076	6.51594	0.182376	0.223359	0.767955
NM_001045513	Raph1	chr1	60483185	60566765	-	0.376991	0.323819	-0.0483079	0.723469	0.968729
NM_001045514	Akna	chr4	63367128	63403445	-	6.78852	5.43439	-0.213477	0.0856531	0.529001
NM_001045516	Proca1	chr11	78193392	78205763	+	32.1519	26.9137	-0.171658	0.142083	0.658798
NM_001045518	Fam83b	chr9	76490705	76545804	-	0	0.0290188	0.0144582	0.504985	1
NM_001045520	Clint1	chr11	45851964	45910625	+	14.9486	16.5424	0.157933	0.156373	0.681073
NM_001045521	Prss38	chr11	59372669	59375653	-	7.87993	7.97108	0.0332082	0.825588	0.984752
NM_001045523	Bahd1	chr2	118901615	118924524	+	1.60979	1.66175	0.0459807	0.759958	0.978701
NM_001045524	AK129341	chr9	8076633	8134294	-	138.525	123.41	-0.114972	0.0921712	0.542611
NM_001045525	Cyb5d1	chr11	69393612	69395346	-	8.88899	6.88611	-0.136402	0.360463	0.875447
NM_001045526	Scimp	chr11	70790932	70812561	-	0	0	0	1	1
NM_001045527	Hsf5	chr11	87617164	87659542	+	91.6261	94.1798	0.0792916	0.273027	0.81486
NM_001045528	Fkbp15	chr4	62300342	62360548	-	2.17696	2.17814	0.0262433	0.861284	0.990987
NM_001045529	Morc3	chr16	93832121	93876073	+	29.1526	28.6683	0.0177695	0.840236	0.986741
NM_001045530	Ccnjl	chr11	43528749	43586999	+	0.413103	0.224859	-0.0837273	0.359076	0.875415
NM_001045531	Spata22	chr11	73329741	73346044	+	15.9759	14.7269	-0.0526073	0.710856	0.966443
NM_001045532	Prl2c1	chr13	27849342	27857708	+	0	0	0	1	1
NM_001045533	2004-03-01	chr1	72427112	72536564	-	0.223647	0.2475	0.0201622	0.833654	0.985997
NM_001045535	Serpinb6e	chr13	33832345	33843408	-	0	0	0	1	1
NM_001045536	Zzef1	chr11	72796226	72927120	+	2.80419	2.97872	0.0902327	0.507757	0.931732
NM_001045539	Xlr5a	chrX	73107635	73117702	-	0.380485	0.561114	0.0543404	0.523785	0.939012
NM_001045540	Gm12185	chr11	48904656	48927182	-	0.0965037	0.0222632	-0.0712171	0.218367	1
NM_001045542	Gm12253	chr11	58432559	58441622	+	0.0387067	0.109174	0.0180764	0.602946	1
NM_001045543	Gm11435	chr11	83511679	83522099	-	6.84641	6.47053	-0.0146425	0.922182	0.993257
NM_001045544	Vmn1r204	chr13	22556201	22557109	+	0	0	0	1	1
NM_001045559	Zfp952	chr17	32993139	33005457	+	2.57425	2.22113	-0.0772609	0.607871	0.9515
NM_001045807	Rbm15	chr3	107326110	107333289	-	13.0945	13.9125	0.109408	0.337831	0.863219
NM_001047433,NM_172254	Dph3	chr14	32080562	32085665	-	19.2087	20.2939	0.103874	0.337963	0.863219
NM_001047604	Ttc21b	chr2	66184329	66256617	-	76.959	77.5424	0.0499973	0.532978	0.94046
NM_001048061,NM_010448	Hnrnpab	chr11	51600100	51606881	-	40.0936	42.4001	0.102475	0.268804	0.812224
NM_001048176	Cerkl	chr2	79332491	79428988	-	2.08431	1.39992	-0.141402	0.287554	0.825154
NM_001048196	Krtap4-1	chr11	99627229	99628239	-	0	0	0	1	1
NM_001048204	Zfp455	chr13	67194506	67209298	+	0.760255	0.47427	-0.105638	0.352387	0.869282
NM_001048207	Gypc	chr18	32528320	32560034	-	1.29995	2.19163	0.238843	0.0865456	0.531869
NM_001048217	Spink11	chr18	44190045	44196177	-	0	0.0406627	0.00768648	0.6316	1
NM_001048219,NM_001048220	Nlrp9a	chr7	26535065	26574146	+	0	0	0	1	1
NM_001048250	Smim15	chr13	108044474	108049146	+	2.45781	2.07989	-0.0674868	0.638897	0.957091
NM_001076679	Gm9733	chr3	15296551	15332302	-	0.084929	0.0490847	-0.00377595	0.861079	1
NM_001076681	Lyrm9	chr11	78826595	78843899	+	16.6279	13.8442	-0.187529	0.0899344	0.540649
NM_001076790	Serpinb6d	chr13	33661405	33671585	+	0.307718	2.16549	0.426012	0.000278762	0.0132373
NM_001076791	Zfp874b	chr13	67471513	67484253	-	0.36793	0.231943	-0.0810598	0.423784	0.901012
NM_001077184,NM_009768	Bsg	chr10	79704358	79711979	+	356.032	419.576	0.265708	7.17296e-05	0.00489735
NM_001077354	C77370	chrX	104077435	104201117	-	0.117212	0.0562643	-0.106609	0.255411	0.803826
NM_001077364,NM_010286	Tsc22d3	chrX	140539529	140600522	-	1.74444	2.02457	0.0997793	0.482824	0.920742
NM_001077398,NM_010698	Ldb2	chr5	44472133	44799707	-	0.0878879	0.0578115	0.00306376	0.931924	1
NM_001077421	Sbpl	chr17	23953085	23955273	-	0	0	0	1	1
NM_001077424	A4gnt	chr9	99612502	99622367	+	0	0.0426934	0.0215177	0.416942	1
NM_001077425	Cntnap5a	chr1	115685137	116580674	+	0.381304	0.379991	0.00654832	0.953307	0.994338
NM_001077496	Evi2b	chr11	79513385	79523762	-	0	0.0429434	0.0190284	0.443609	1
NM_001077633	Dcpp3	chr17	23917458	23919441	+	0.35451	0.220801	-0.0147731	0.744871	1
NM_001077638,NM_133182	Prmt2	chr10	76207222	76237865	-	1.22567	1.29552	0.0294718	0.820517	0.984752
NM_001077684	Ccdc173	chr2	69758057	69789486	-	69.7987	68.2887	0.0132499	0.88274	0.991116
NM_001077709,NM_008202	Slc39a7	chr17	34028266	34031690	-	13.072	13.3419	0.072677	0.566922	0.945572
NM_001077713	Acn9	chr6	6956018	7039220	+	2.15307	2.84603	0.0680708	0.525068	0.939183
NM_001078167,NM_173374	Srsf1	chr11	88047373	88053757	+	35.3967	30.725	-0.156748	0.0544691	0.428457
NM_001078646,NM_025723	Henmt1	chr3	108940557	108960776	+	36.8828	37.7894	0.091072	0.361314	0.875447
NM_001079822,NM_009332	Tcf7l1	chr6	72626380	72788956	-	0.242817	0.128794	-0.0487432	0.472008	1
NM_001079824	Hnrnph3	chr10	63014664	63023849	-	58.1101	50.6276	-0.140005	0.112098	0.589611
NM_001079830,NM_053170	Trim33	chr3	103279293	103358768	+	15.9332	15.9484	0.04106	0.63097	0.955588
NM_001079844,NM_011821	Gpc6	chr14	116925315	117979529	+	0.0983449	0.124426	0.0415664	0.614283	0.952436
NM_001079865	Ces2f	chr8	104947356	104955962	+	0	0.0239636	0.00847142	0.612699	1
NM_001079929	Ccdc154	chr17	25162461	25171913	+	24.0865	22.2717	-0.0554923	0.609722	0.9515
NM_001079931	Gm5347	chr8	43673658	43699491	-	1.15134	1.09465	-0.00745664	0.955741	0.994802
NM_001079932	Trim72	chr7	128004378	128011393	+	0.0212323	0.0368136	0.00687317	0.803932	1
NM_001079933	Defa26	chr8	21618168	21618972	+	0	0	0	1	1
NM_001080549	Hdx	chrX	111575204	111697079	-	0.11678	0	-0.0924622	0.0708858	1
NM_001080706	Btaf1	chr19	36926079	37014057	+	35.761	33.1111	-0.0623515	0.461248	0.912727
NM_001080708	Fam65c	chr2	167980786	168010593	-	0.0379145	0.0103354	-0.01533	0.597955	1
NM_001080710	Sdr16c6	chr4	4056666	4077514	-	0	0	0	1	1
NM_001080711	Dfnb59	chr2	76650273	76658554	+	0.726314	0.55038	-0.0333206	0.704744	0.964296
NM_001080712	Gm7534	chr4	134190804	134203004	-	0	0	0	1	1
NM_001080754,NM_172669	Ambra1	chr2	91730138	91918849	+	24.6191	17.9118	-0.374283	3.31897e-05	0.00253184
NM_001080769	Uhrf1bp1	chr17	27856507	27900040	+	2.7258	2.27588	-0.146606	0.289371	0.826834
NM_001080771	Prdm13	chr4	21677480	21685963	-	0	0	0	1	1
NM_001080776	Gm1123	chr9	99006965	99035690	-	0.171177	0.123428	-0.00967346	0.837829	1
NM_001080777,NM_025585	1700029F12Rik	chr13	97022135	97034362	-	667.225	656.607	-0.00120739	0.985269	0.999676
NM_001080798,NM_133919	Aff1	chr5	103754573	103855322	+	0.219614	0.275706	0.0728854	0.547693	0.942319
NM_001080808	Ccdc64	chr5	115649286	115731559	-	0.593726	0.833622	0.0771153	0.471977	0.916641
NM_001080809	Cps1	chr1	67123066	67230448	+	0.17407	0.178767	0.00522883	0.952598	0.994338
NM_001080811	Bpifa6	chr2	153974945	154000495	+	0.253775	0.406792	0.04585	0.532672	1
NM_001080812	Cib3	chr8	72204335	72212837	-	0	0.208497	0.0246486	0.3842	1
NM_001080814	Fat3	chr9	15910193	16378231	-	0.386767	0.408876	0.0596568	0.691101	0.961159
NM_001080815	Gipr	chr7	19157125	19166127	-	1.19041	0.815269	-0.08971	0.443145	0.905415
NM_001080817	Prdm10	chr9	31315107	31378543	+	1.71576	1.58195	-0.0322739	0.828019	0.98497
NM_001080819	Arid1a	chr4	133679008	133753611	-	13.7062	13.3268	0.000823772	0.99373	0.999676
NM_001080924	Znrf3	chr11	5276329	5444847	-	1.99673	1.35428	-0.269135	0.0735675	0.49421
NM_001080925	Rapgefl1	chr11	98836785	98853005	+	0.144745	0.200537	0.0438048	0.605664	0.9515
NM_001080929	Cdr2l	chr11	115381916	115396132	+	0.9783	0.590982	-0.177412	0.177973	0.712615
NM_001080930	Atxn1l	chr8	109726451	109737739	-	20.6508	21.4129	0.089366	0.273182	0.81486
NM_001080931	Med13	chr11	86265715	86357525	-	4.69187	4.01719	-0.152019	0.171903	0.703895
NM_001080932	Foxk2	chr11	121259987	121309896	+	26.1926	23.2957	-0.112956	0.223695	0.768661
NM_001080933	Ankfn1	chr11	89421086	89538555	-	0.669119	0.235502	-0.150359	0.109541	0.582379
NM_001080934	Slc16a5	chr11	115462473	115474398	+	0.358032	0.476936	0.0579316	0.571937	0.945572
NM_001080935	B230217C12Rik	chr11	97840780	97843043	+	0.286074	0.186762	-0.0204215	0.716851	1
NM_001080940	Gm6484	chr9	21835510	21837347	+	0.575262	0.155709	-0.0671503	0.255891	1
NM_001080941	Zfp429	chr13	67389328	67399767	-	0.22526	0.278277	0.0226893	0.753973	1
NM_001080942	Bsph2	chr7	13554866	13571067	-	0	0	0	1	1
NM_001080943	Zdhhc22	chr12	86983381	86988676	-	0	0	0	1	1
NM_001080944	Atp8b4	chr2	126320973	126491553	-	0.326953	0.308572	-0.0094241	0.935591	0.993435
NM_001080963	Ppapdc1a	chr7	129257094	129391307	+	2.8464	1.20898	-0.251929	0.0413425	0.373833
NM_001080967	Tmsb15b2	chrX	136954988	136957979	-	3.25358	2.54063	-0.0581991	0.616196	0.952613
NM_001080969	Thg1l	chr11	45948154	45955494	-	18.5743	14.4476	-0.200737	0.170871	0.702007
NM_001080971	Tubb1	chr2	174450595	174458380	+	0	0	0	1	1
NM_001080972	Vmn1r194	chr13	22244215	22245105	+	0	0	0	1	1
NM_001080977	Rsbn1l	chr5	20893024	20951822	-	2.29348	1.90992	-0.13143	0.375188	0.884184
NM_001080981	Ddx23	chr15	98645507	98662889	-	18.4926	20.8392	0.181482	0.0984787	0.557135
NM_001080995	4632434I11Rik	chr7	92857527	92874232	-	42.465	42.4487	0.0411648	0.636563	0.956296
NM_001081001,NM_009765	Brca2	chr5	150522630	150569749	+	9.04231	7.35245	-0.220753	0.0277695	0.298497
NM_001081005	1500012F01Rik	chr2	167062934	167065862	+	3.50498	3.05174	-0.0374725	0.769902	0.979481
NM_001081007	Zfp382	chr7	30121948	30135032	+	10.047	6.80804	-0.352938	0.0115662	0.184311
NM_001081008	Taf1	chrX	101532735	101601789	+	0.540011	0.653839	0.121786	0.40519	0.89594
NM_001081009	Parp8	chr13	116854824	117025516	-	3.35674	2.30505	-0.25851	0.0862523	0.531316
NM_001081010	Olfr367-ps	chr2	37266951	37271387	+	0	0	0	1	1
NM_001081011	Srgap2	chr1	131285251	131527361	-	7.20938	6.25386	-0.136832	0.209536	0.755679
NM_001081012	Ccdc171	chr4	83525545	83864670	+	32.7323	30.538	-0.0509557	0.547352	0.942319
NM_001081013	Rlf	chr4	121145373	121188534	-	5.21664	4.98586	-0.0155145	0.900628	0.991251
NM_001081016	Zc3h7b	chr15	81744848	81796269	+	2.63209	2.25394	-0.109665	0.451041	0.908128
NM_001081017	Unc79	chr12	102948859	103183997	+	0.352697	0.234069	-0.136505	0.295511	0.83118
NM_001081019	Gm12657	chr4	94593650	94600319	+	79.9865	85.9191	0.131298	0.17492	0.707745
NM_001081020	Adamts6	chr13	104287873	104494763	+	0.060963	0.0865651	0.0223547	0.699976	1
NM_001081021	Zfp780b	chr7	27959800	27979157	-	2.00437	1.86166	-0.0316571	0.833346	0.98594
NM_001081022	D430042O09Rik	chr7	125707876	125874797	+	38.1496	38.8526	0.0638946	0.435982	0.903469
NM_001081024	Setdb2	chr14	59402011	59440877	-	6.60881	4.94489	-0.243076	0.0886316	0.53715
NM_001081025	Maats1	chr16	38297754	38341860	-	33.5927	29.9451	-0.104734	0.283344	0.822482
NM_001081027	Kcnt2	chr1	140246257	140610261	+	0.0297157	0.0340381	0.00456631	0.902811	1
NM_001081028	Sipa1l3	chr7	29320378	29505460	-	3.78677	2.60636	-0.364845	0.00597394	0.122845
NM_001081029	Tmem243	chr5	9100737	9118983	+	7.48632	6.2533	-0.0866948	0.561913	0.945295
NM_001081032	Gm8909	chr17	36164444	36168537	-	0.0433254	0.0769008	0.00951539	0.760746	1
NM_001081033	Pde11a	chr2	75991132	76338653	-	0.17472	0.0426045	-0.0626197	0.261984	1
NM_001081034	Fbxo11	chr17	87990859	88065285	-	7.69255	6.99848	-0.0719353	0.572211	0.945572
NM_001081035	Nav3	chr10	109683439	110000219	-	0.101717	0.0151254	-0.119883	0.0766137	1
NM_001081038	Btbd16	chr7	130774069	130825899	+	59.2587	69.5325	0.256672	0.000695927	0.0270212
NM_001081040	Coq10a	chr10	128363097	128370037	-	1.78052	1.49028	-0.0701688	0.623949	0.95525
NM_001081041	Vps51	chr19	6067842	6077187	-	13.8177	12.8583	-0.0487826	0.687898	0.961159
NM_001081043	Ptpn23	chr9	110385089	110408210	-	18.1558	14.5711	-0.240998	0.0136182	0.203567
NM_001081044	Mylk2	chr2	152911352	152923065	+	0.017804	0	-0.00970744	0.56787	1
NM_001081045	Kansl1	chr11	104333229	104442291	-	17.0619	15.8865	-0.0526121	0.585058	0.947529
NM_001081046	Efcab3	chr11	105092219	105117537	+	46.5611	38.2496	-0.194234	0.0876937	0.533745
NM_001081047	Cnksr1	chr4	134228042	134238399	-	0.15404	0.0968965	-0.0245854	0.675146	1
NM_001081048	Slc25a18	chr6	120773768	120793982	+	0.497649	0.573435	0.0214174	0.79919	0.981639
NM_001081049	Kmt2a	chr9	44803355	44881274	-	0.419567	0.385752	-0.0289739	0.84641	0.988733
NM_001081050	Pard3b	chr1	61638824	62642284	+	0.242682	0.157607	-0.104468	0.366472	0.877405
NM_001081051	D130043K22Rik	chr13	24845131	24901270	+	1.76968	1.6574	-0.0277173	0.854121	0.990987
NM_001081052	Nhs	chrX	161836268	162159790	-	0.0561801	0.0686851	0.014815	0.816368	1
NM_001081053	Itga10	chr3	96645584	96664519	+	0.702221	0.578566	-0.0683377	0.618972	0.953328
NM_001081054	Qrsl1	chr10	43874190	43901736	-	9.80627	9.67604	0.0176136	0.898688	0.991116
NM_001081055	Trappc10	chr10	78186726	78244642	-	7.6678	7.11397	-0.0518954	0.678203	0.960568
NM_001081056	Xpot	chr10	121587380	121626316	-	22.515	23.6086	0.103022	0.228191	0.77453
NM_001081057	Tecpr2	chr12	110889264	110972394	+	3.5878	3.53289	0.0175432	0.891535	0.991116
NM_001081058,NM_027118	Cdk13	chr13	17715962	17805097	-	17.798	18.3297	0.0842404	0.352332	0.869282
NM_001081059	Mcur1	chr13	43538406	43560191	-	0.118577	0.119782	0.0053895	0.940376	1
NM_001081060	Slc9a3	chr13	74121515	74166064	+	0.0893806	0.274363	0.0857652	0.223412	1
NM_001081061	Bdp1	chr13	100017994	100104070	-	1.53793	1.40155	-0.0568837	0.695597	0.962521
NM_001081062	Ccno	chr13	112987802	112990778	+	1.13147	1.4301	0.0824342	0.509922	0.931732
NM_001081063	Prss55	chr14	64075443	64085389	-	25.4724	25.433	0.0344516	0.793688	0.981639
NM_001081064	Pdzd2	chr15	12357054	12592556	-	0.339058	0.392444	0.0985133	0.499313	0.929598
NM_001081065	Zfp707	chr15	75969185	75975865	+	3.41067	3.35431	0.00783022	0.958275	0.995035
NM_001081066	Dennd3	chr15	73512560	73572242	+	1.42757	1.32563	-0.0302992	0.839964	0.986729
NM_001081067	A1bg	chr15	60917589	60921270	-	0.118624	0.0645669	-0.0189996	0.667154	1
NM_001081068	Ltn1	chr16	87376651	87432606	-	20.6505	18.4959	-0.105183	0.216839	0.761934
NM_001081069	Rgs11	chr17	26202962	26211324	+	1.17122	1.0737	-0.017251	0.891191	0.991116
NM_001081070	Pdia2	chr17	26195999	26199087	-	0	0	0	1	1
NM_001081072	Slc27a6	chr18	58556240	58612869	+	0.821099	0.910771	0.045564	0.716435	0.967169
NM_001081073	Cep76	chr18	67617397	67641336	-	9.35187	8.37784	-0.0911968	0.450538	0.908128
NM_001081074	A1cf	chr19	31868761	31949406	+	2.69631	4.53707	0.46356	0.00175669	0.0540183
NM_001081075	Fra10ac1	chr19	38188479	38224132	-	9.99331	9.56684	-0.0118608	0.935097	0.993435
NM_001081076	Gucy2g	chr19	55198098	55241236	-	1.41232	2.04246	0.264816	0.0780622	0.505355
NM_001081077	Cwf19l1	chr19	44108637	44135876	-	4.39734	3.89579	-0.0836452	0.563722	0.945572
NM_001081078	Lct	chr1	128284764	128328318	-	0.458669	0.502216	0.0497345	0.712749	0.96675
NM_001081079	Ogfrl1	chr1	23366424	23383175	-	0.136533	0.0375735	-0.0748731	0.234355	1
NM_001081080	Phf3	chr1	30802342	30863256	-	7.19399	5.99863	-0.179	0.126635	0.62545
NM_001081082	Alpi	chr1	87098002	87101606	-	0.504017	0.479255	-0.00474625	0.961595	0.995035
NM_001081084	Cubn	chr2	13276338	13491876	-	0.53802	0.398261	-0.150785	0.306555	0.841484
NM_001081085	Sapcd2	chr2	25372321	25378213	+	0.163478	0.104587	-0.0306058	0.647835	1
NM_001081086	Ppig	chr2	69723088	69754059	+	13.5359	12.9234	-0.0180308	0.859236	0.990987
NM_001081087	Klhl41	chr2	69670120	69684239	+	1.58836	1.55431	0.00773259	0.956584	0.994802
NM_001081088	Lrp2	chr2	69424335	69586067	-	0.0905438	0.0881034	0.000598618	0.99558	0.999676
NM_001081089	Gpat2	chr2	127425199	127436092	+	33.8809	34.6054	0.0624474	0.546866	0.942319
NM_001081090	Esf1	chr2	140119881	140170558	-	5.99797	6.10041	0.0511619	0.709324	0.965617
NM_001081091	Cep152	chr2	125563088	125625113	-	3.66553	3.22522	-0.0962962	0.491342	0.925395
NM_001081092	Taf4a	chr2	179912146	179976646	-	5.20953	4.97391	-0.0176326	0.898027	0.991116
NM_001081093	Arfip1	chr3	84496064	84582625	-	2.63163	2.31778	-0.0633183	0.674159	0.960568
NM_001081094	Znhit6	chr3	145576208	145605245	+	10.13	11.3971	0.167487	0.18248	0.720654
NM_001081095	1700009N14Rik	chr4	39450293	39451778	+	95.2841	103.261	0.141453	0.1733	0.70586
NM_001081096	Fam154a	chr4	86444698	86558303	-	15.8449	15.0135	-0.0233732	0.855913	0.990987
NM_001081097	Grik3	chr4	125490831	125714173	+	0.0940328	0.0555799	-0.0571241	0.487393	0.923327
NM_001081098	Zfp362	chr4	128773085	128806112	-	1.50804	0.865235	-0.230157	0.0973709	0.555118
NM_001081099	Clhc1	chr4	134510999	134523922	+	2.93779	3.12148	0.044029	0.756604	0.977677
NM_001081100	Morn1	chr4	155086577	155145507	+	19.1579	21.9017	0.184219	0.139085	0.655828
NM_001081101	Uvssa	chr5	33378696	33419754	+	7.85756	5.63567	-0.362655	0.00114227	0.0392469
NM_001081103	Stim2	chr5	53998523	54121057	+	0.697437	0.87461	0.121827	0.391233	0.891097
NM_001081104	Chrna9	chr5	65967124	65977486	+	0.52306	0.473743	-0.0126337	0.896162	0.991116
NM_001081105	Rhoh	chr5	65863569	65896700	+	0.0977802	0.117427	0.0188518	0.797431	1
NM_001081106	Cytl1	chr5	37735519	37739820	+	3.21841	3.10706	0.00185797	0.989011	0.999676
NM_001081107	Helq	chr5	100762148	100798600	-	4.24014	4.17991	0.0102529	0.944002	0.993497
NM_001081108	Lamtor4	chr5	138255482	138259395	+	2.7771	2.82117	0.0173929	0.89258	0.991116
NM_001081109	Lmtk2	chr5	144100436	144188204	+	13.0633	12.2582	-0.0437357	0.649789	0.957253
NM_001081111	Tmf1	chr6	97151950	97179124	-	58.3923	63.1206	0.148857	0.0294507	0.307089
NM_001081112	Ankrd26	chr6	118502564	118562256	-	0.607344	0.436738	-0.114497	0.390796	0.891097
NM_001081113	Ipo8	chr6	148770684	148831467	-	2.01301	2.06525	0.0495463	0.74035	0.974653
NM_001081114	Clip3	chr7	30291753	30308367	+	1.60269	1.30277	-0.0878861	0.544205	0.942319
NM_001081115	Nccrp1	chr7	28543596	28547254	-	0.115204	0.0483475	-0.016989	0.641853	1
NM_001081116	Arhgef17	chr7	100869746	100932161	-	0.167968	0.166802	0.00671547	0.954274	0.994652
NM_001081117	Mki67	chr7	135689788	135716379	-	4.00785	4.06315	0.0503095	0.67523	0.960568
NM_001081118	Phrf1	chr7	141228788	141262751	+	20.7849	22.1242	0.121916	0.166001	0.695028
NM_001081120	Fam89a	chr8	124740257	124751809	-	0.874999	1.0621	0.0427056	0.66743	0.959648
NM_001081121	4931429I11Rik	chr9	40894849	40964112	-	30.7219	32.4725	0.110245	0.244129	0.794532
NM_001081122	Cep63	chr9	102586578	102626124	-	376.195	382.489	0.0663904	0.3404	0.863219
NM_001081123	Arhgap36	chrX	49470450	49500250	+	0	0	0	1	1
NM_001081124	Map7d2	chrX	159414578	159498947	+	0.490851	0.501241	0.0154337	0.898479	0.991116
NM_001081125	Gli2	chr1	118834061	119053619	-	0.0419425	0.0662076	0.0319414	0.615785	1
NM_001081126	Gpr161	chr1	165295766	165321851	+	0.0875305	0.0156121	-0.0260633	0.441986	1
NM_001081127	Adamts14	chr10	61197112	61273438	-	0.0339972	0.0519232	0.017853	0.709786	1
NM_001081128	Mtr	chr13	12186540	12258113	-	12.3142	13.0766	0.111326	0.300416	0.835203
NM_001081129	Cntnap3	chr13	64737591	64903888	-	0.0793596	0.0338996	-0.0397354	0.474459	1
NM_001081130	Ogdhl	chr14	32322019	32347820	+	1.64488	1.62084	0.0130028	0.929876	0.993257
NM_001081131	Dhtkd1	chr2	5898060	5942792	-	2.93648	1.90785	-0.294494	0.0506978	0.412845
NM_001081132	Upf2	chr2	5951469	6056703	+	18.2048	17.4505	-0.0147357	0.874348	0.991116
NM_001081133	Kif16b	chr2	142618345	142901464	-	12.0477	11.2524	-0.0455902	0.658956	0.95777
NM_001081134	Kcng1	chr2	168261698	168269331	-	3.7704	4.77149	0.207679	0.166659	0.695333
NM_001081135	Prrg3	chrX	71963021	71972728	+	0.0843678	0.0929933	0.0115894	0.876945	1
NM_001081136	Awat1	chrX	100572247	100578206	+	0	0	0	1	1
NM_001081137	Sis	chr3	72888560	72966866	-	0	0	0	1	1
NM_001081139	Ankrd35	chr3	96670131	96691034	+	0.0937387	0.0912924	-0.000856935	0.989341	1
NM_001081140	Kcna10	chr3	107183143	107195721	+	0.064395	0.0478484	-0.00433677	0.891201	1
NM_001081141	Gabbr2	chr4	46663898	46991714	-	0.520952	0.633732	0.0694406	0.580262	0.947529
NM_001081142	Kcnq4	chr4	120697473	120747176	-	0.0860872	0.0294666	-0.0280302	0.500403	1
NM_001081143	Gnat3	chr5	17962570	18019668	+	0.0947862	0.051677	-0.00859605	0.785721	1
NM_001081145	Tigd2	chr6	59208870	59212033	+	2.93049	2.71862	-0.0332317	0.82541	0.984752
NM_001081147	Oxtr	chr6	112473684	112489808	-	0.204994	0.27334	0.0570022	0.569885	0.945572
NM_001081148	Cyp2b23	chr7	26665227	26686430	-	0.0269444	0.033923	0.00356674	0.899678	1
NM_001081149	Kat6a	chr8	22859539	22943262	+	4.54955	4.18412	-0.0633389	0.600858	0.951455
NM_001081150	Lonrf1	chr8	36216064	36249516	-	2.36994	2.53153	0.078525	0.601137	0.951455
NM_001081151	Gan	chr8	117158135	117205186	+	2.39411	2.07637	-0.0664171	0.656248	0.95774
NM_001081152	Npat	chr9	53537047	53575627	+	6.78772	5.11815	-0.298794	0.00969647	0.164022
NM_001081153	Unc13c	chr9	73479424	73933567	-	0.0745852	0.0662364	-0.00954238	0.901692	1
NM_001081154	Marf1	chr16	14109166	14159274	-	18.2897	17.3034	-0.0334908	0.742448	0.975182
NM_001081156	Trnp1	chr4	133491100	133498550	-	0.106637	0.170937	0.0201069	0.681539	1
NM_001081157	Lmod3	chr6	97238528	97252780	-	0.221946	0.826999	0.227487	0.0265868	0.293194
NM_001081158	Cluh	chr11	74649495	74670847	+	21.8584	19.2877	-0.122989	0.170522	0.701794
NM_001081159	S100z	chr13	95477301	95478655	-	0	0.101114	0.00768648	0.6316	1
NM_001081160	Mdga1	chr17	29827958	29887882	-	0.111558	0.0373683	-0.0983189	0.195704	1
NM_001081161	Fam171a1	chr2	3118388	3227809	+	0.473504	0.349158	-0.066604	0.562021	0.945295
NM_001081162	Slc4a11	chr2	130684108	130697519	-	0.261713	0.0788486	-0.10529	0.161949	1
NM_001081163	Chsy1	chr7	66109515	66173798	+	0.421338	0.38036	-0.0151382	0.893023	0.991116
NM_001081164,NM_001256033	Otud4	chr8	79639676	79677755	+	12.0909	11.7122	0.00128376	0.98974	0.999676
NM_001081165	Fam26d	chr10	34038784	34044313	-	0	0	0	1	1
NM_001081167	B3gnt6	chr7	98192415	98199475	-	0.0443484	0.0440872	6.82882e-05	0.998433	1
NM_001081168	Sap30l	chr11	57801637	57810615	+	1.00982	1.25573	0.0672279	0.56761	0.945572
NM_001081169	Aspg	chr12	112106683	112127573	+	0.102983	0.125695	0.014167	0.81167	1
NM_001081170	Pacs2	chr12	113014508	113074401	+	19.6933	17.8562	-0.0801192	0.439662	0.903469
NM_001081171	Lama5	chr2	180176373	180225859	-	1.37614	1.86533	0.332504	0.0172741	0.233962
NM_001081172	Frmpd1	chr4	45184906	45285936	+	0.440691	0.331598	-0.0680908	0.566749	0.945572
NM_001081173	Lrch2	chrX	147471694	147554081	-	0.247936	0.123825	-0.0745661	0.363465	0.875944
NM_001081174	Rsg1	chr4	141213956	141220114	+	0.757265	0.722182	-0.00116826	0.988921	0.999676
NM_001081175	Itpkb	chr1	180330476	180423659	+	3.83535	3.29972	-0.117358	0.403719	0.895827
NM_001081176	Polr3g	chr13	81673837	81711013	-	1.07315	1.23524	0.0748035	0.582669	0.947529
NM_001081177	Kif13b	chr14	64652531	64806296	+	4.90516	4.61116	-0.0317877	0.808388	0.983553
NM_001081178	Gpr116	chr17	43389466	43459557	+	0.138007	0.121841	-0.0163379	0.870737	0.991116
NM_001081179	Heatr5b	chr17	78752906	78835381	-	6.14808	5.36081	-0.12281	0.304917	0.840012
NM_001081180	Spink5	chr18	43963241	44022487	+	0	0	0	1	1
NM_001081181	9430016H08Rik	chr1	57406548	57415958	+	10.734	10.5461	0.0108275	0.940726	0.993435
NM_001081182	Atp8b2	chr3	89939481	89963332	-	2.83258	3.9774	0.357157	0.0123127	0.191236
NM_001081183	1110037F02Rik	chr4	11485958	11551143	+	10.839	11.4347	0.102657	0.325434	0.853959
NM_001081184	Focad	chr4	88094630	88411011	+	1.81849	1.11944	-0.339891	0.0240808	0.279148
NM_001081185	Flnc	chr6	29433153	29461888	+	0.224253	0.267284	0.0675264	0.593903	0.950672
NM_001081186	Tmem52b	chr6	129512557	129519227	+	0	0	0	1	1
NM_001081187	Htra4	chr8	25024928	25038962	-	0.0269567	0.047847	0.00951539	0.760746	1
NM_001081188	Exosc7	chr9	123113231	123136129	+	7.98928	6.52114	-0.114438	0.446051	0.90636
NM_001081189	Uprt	chrX	104482782	104506262	+	0	0.0938437	0.0193312	0.441882	1
NM_001081190	Gabrr3	chr16	59407382	59461739	+	0.0403795	0	-0.00984512	0.565591	1
NM_001081191	Eml5	chr12	98786604	98901484	-	0.330947	0.314518	-0.0022474	0.986977	0.999676
NM_001081192	Hcn4	chr9	58823512	58860955	+	0.0569382	0	-0.0406175	0.23812	1
NM_001081193	Lemd3	chr10	120923411	120979330	-	13.7326	12.2029	-0.107927	0.302233	0.83691
NM_001081194	Kcnh4	chr11	100740378	100759778	-	0.0588155	0.0596437	0.00275035	0.956497	1
NM_001081195	Arid4a	chr12	71015967	71099351	+	5.45715	4.3188	-0.218925	0.0904849	0.540649
NM_001081196	Hnrnpul2	chr19	8819401	8834142	+	16.8726	15.3069	-0.0854726	0.380696	0.886302
NM_001081197	Apobec4	chr1	152750551	152757544	+	21.4653	18.7484	-0.109202	0.399371	0.893584
NM_001081198	Tmem182	chr1	40805601	40855267	+	0.155174	0.083032	-0.0125984	0.73884	1
NM_001081199	Mamdc4	chr2	25563115	25571316	-	0.984033	0.654465	-0.155673	0.254367	0.803369
NM_001081200	Crnn	chr3	93144787	93149471	+	0	0	0	1	1
NM_001081201	Dpy19l4	chr4	11265079	11322131	-	2.04471	1.7563	-0.0714147	0.631139	0.955588
NM_001081202	L1td1	chr4	98726754	98738486	+	0.175568	0.141883	-0.0128747	0.851655	1
NM_001081203	Sbno1	chr5	124368702	124425914	-	54.484	58.1744	0.127528	0.108683	0.580426
NM_001081204	B3galtl	chr5	149678257	149762599	+	0.166849	0.130345	-0.0189143	0.800079	0.981639
NM_001081205	Nipal1	chr5	72647796	72671078	+	0.0654088	0.0735867	0.00703039	0.902562	1
NM_001081206	Dgki	chr6	36846022	37299976	-	0.132422	0.115592	-0.0118201	0.877668	1
NM_001081209	Prdm14	chr1	13113428	13127163	-	0	0	0	1	1
NM_001081210	Mrpl44	chr1	79776018	79781445	+	10.3668	9.59499	-0.0434099	0.764723	0.979086
NM_001081211	Ptafr	chr4	132564067	132580866	+	0	0.0500015	0.0144582	0.504985	1
NM_001081212	Irs2	chr8	10986964	11008430	-	1.12477	0.985232	-0.0518834	0.718173	0.967602
NM_001081213	Ermp1	chr19	29609883	29648420	-	10.728	10.9717	0.0630385	0.563937	0.945572
NM_001081214	Pprc1	chr19	46056539	46072909	+	1.53826	1.16553	-0.168254	0.263622	0.808611
NM_001081215	Ddx60	chr8	61928089	62037695	+	0.987929	0.584527	-0.258202	0.075852	0.501011
NM_001081216	Phip	chr9	82866159	82975489	-	1.46593	0.897774	-0.399212	0.00687466	0.133369
NM_001081217	Zfp174	chr16	3847223	3858880	+	2.00312	1.71254	-0.10667	0.474815	0.917097
NM_001081218	Hcfc2	chr10	82699007	82741392	+	91.4355	99.4045	0.153514	0.0545882	0.428457
NM_001081219	Myo1a	chr10	127705256	127720940	+	17.3942	15.6267	-0.0939291	0.381814	0.886302
NM_001081220	Gpr179	chr11	97332109	97352073	-	1.42148	0.843491	-0.37393	0.0129386	0.196847
NM_001081221	Ercc6	chr14	32513521	32580989	+	2.93048	2.85362	0.00157565	0.990753	0.999676
NM_001081222	Esco1	chr18	10566512	10610352	-	12.4542	12.7915	0.0687294	0.526387	0.939472
NM_001081224	Prr16	chr18	51117898	51304641	+	0.0264355	0	-0.00984512	0.565591	1
NM_001081225	Fam178a	chr19	44931119	44983787	+	11.619	11.3868	0.0121137	0.907774	0.991428
NM_001081226	2310009B15Rik	chr1	138851979	138856854	-	2.41948	1.72132	-0.05987	0.560913	0.945263
NM_001081227	6330403A02Rik	chr1	180432373	180483504	-	0.0528365	0.0205412	-0.0357916	0.48053	1
NM_001081228	Ttc30a2	chr2	75976172	75978179	-	85.7486	78.0852	-0.0838189	0.315735	0.845157
NM_001081229	Tsc22d2	chr3	58415689	58466787	+	8.76769	7.72122	-0.121206	0.222885	0.766994
NM_001081230	Map9	chr3	82358072	82395268	+	0.778306	0.392442	-0.291971	0.0364756	0.348113
NM_001081232	D5Ertd579e	chr5	36600486	36696021	-	3.25469	3.32346	0.0562342	0.677745	0.960568
NM_001081234	Pigg	chr5	108312925	108348779	+	3.2628	2.27887	-0.257063	0.0865262	0.531869
NM_001081235	Mn1	chr5	111418166	111457025	+	0.108955	0.0483159	-0.0666551	0.352545	1
NM_001081236	2410131K14Rik	chr5	118245227	118263114	+	1.87152	1.49019	-0.0994063	0.489073	0.924804
NM_001081237	Klhl42	chr6	147091075	147112778	+	0.0837144	0.0701725	-0.0136448	0.853032	1
NM_001081238	Palb2	chr7	122107265	122132946	-	2.05026	2.11792	0.039983	0.790575	0.981261
NM_001081239	Lilra5	chr7	4237754	4243463	+	0.192149	0.127728	-0.0196251	0.737359	1
NM_001081240	Prmt10	chr8	77549397	77581338	+	2.84399	1.92552	-0.236158	0.115833	0.598575
NM_001081241	Fam65a	chr8	105605229	105622218	+	2.0828	1.94273	-0.029202	0.846395	0.988733
NM_001081242	Tln2	chr9	67217085	67559703	-	8.77373	8.78361	0.0437657	0.655144	0.95774
NM_001081243	Filip1	chr9	79815562	79977882	-	0.983663	0.821736	-0.0685724	0.626624	0.955287
NM_001081246	1700017N19Rik	chr10	100592386	100618391	+	41.8503	35.5097	-0.163861	0.115083	0.596075
NM_001081247	Polr3a	chr14	24448694	24487046	-	4.05975	3.99087	0.0141278	0.918994	0.993257
NM_001081248	Gm13177	chr4	144613707	144623398	+	0	0	0	1	1
NM_001081250	Myh13	chr11	67327103	67371502	+	0.0653286	0.117442	0.0553071	0.459399	1
NM_001081251	Pbrm1	chr14	31019138	31121592	+	11.8815	11.1509	-0.0429958	0.6509	0.957601
NM_001081252	Uggt2	chr14	118984985	119099434	-	11.6992	9.97793	-0.160346	0.132365	0.638547
NM_001081253	Fbxo43	chr15	36150060	36164884	-	32.0567	26.114	-0.224342	0.0200857	0.25501
NM_001081254	Fam186b	chr15	99271018	99287180	-	88.0775	97.1059	0.174097	0.0160577	0.226936
NM_001081255	Lrch3	chr16	32914100	33016029	+	8.02351	6.88957	-0.145256	0.204657	0.75011
NM_001081256	Kdm3b	chr18	34777008	34839370	+	2.69416	2.61437	0.000386749	0.99778	0.999676
NM_001081257	Hpse2	chr19	42788595	43388355	-	0.896796	0.403917	-0.167265	0.125546	0.622413
NM_001081258	Kif14	chr1	136467958	136531511	+	2.39501	1.90233	-0.198513	0.155538	0.679807
NM_001081259	Mfsd7b	chr1	191005832	191026190	-	2.1259	1.21613	-0.356357	0.0177925	0.237448
NM_001081260	Tnks1bp1	chr2	85050460	85073048	+	1.621	1.6488	0.0391824	0.794596	0.981639
NM_001081262	Fam194a	chr3	58616300	58637207	-	21.7105	20.285	-0.0430071	0.703962	0.96426
NM_001081263	Slc44a5	chr3	153973436	154271720	+	1.05596	0.729658	-0.148117	0.28779	0.825154
NM_001081264	Alg6	chr4	99715630	99763460	+	1.20219	0.739205	-0.182064	0.178226	0.712905
NM_001081265	Heatr2	chr5	139150223	139186505	+	26.6809	26.3732	0.0236249	0.805621	0.982839
NM_001081266	Ccdc142	chr6	83101516	83109121	+	17.0251	16.1582	-0.0247653	0.820818	0.984752
NM_001081267	Rsf1	chr7	97579896	97692782	+	3.10006	2.88392	-0.0432163	0.733816	0.972978
NM_001081268	Prss53	chr7	127885444	127890970	-	0.112864	0.366745	0.122804	0.109431	1
NM_001081270	Dscaml1	chr9	45430293	45753713	+	0.401019	0.261016	-0.12381	0.320804	0.849495
NM_001081271	Calhm1	chr19	47141035	47144174	-	0	0	0	1	1
NM_001081272	Ldlrad1	chr4	107209180	107217914	+	0.117506	0.0781626	-0.00724619	0.832808	1
NM_001081273	1600015I10Rik	chr6	48929896	48933687	+	0	0	0	1	1
NM_001081274	Pgd	chr4	149149985	149166707	-	4.62969	5.20891	0.125567	0.399438	0.893584
NM_001081275	1700009P17Rik	chr1	171121661	171126967	+	83.3284	87.712	0.106384	0.293033	0.829611
NM_001081277	Ak5	chr3	152462815	152668140	-	2.30531	2.69082	0.132535	0.379202	0.885229
NM_001081278	Tbc1d4	chr14	101442360	101609191	-	0.15966	0.262564	0.116524	0.285333	0.824414
NM_001081279	Mfhas1	chr8	35587798	35679449	+	0.120575	0.0535889	-0.0745871	0.327129	1
NM_001081280	Nlrc3	chr16	3946933	3976632	-	0.0401385	0.142755	0.0772205	0.228894	1
NM_001081281	Trim55	chr3	19644460	19691599	+	0.0329002	0.0169751	-0.00440109	0.841943	1
NM_001081282	Ibtk	chr9	85687360	85749334	-	6.31249	5.30041	-0.156267	0.228437	0.77453
NM_001081283	Tmem28	chrX	99821069	99846345	+	0.0370665	0.0214226	-0.00377595	0.861079	1
NM_001081284	Gm12695	chr4	96723887	96785160	-	2.86486	2.46389	-0.0577766	0.688492	0.961159
NM_001081285	Mup6	chr4	60003549	60006214	+	0	0	0	1	1
NM_001081286	Fat1	chr8	44950208	45052257	+	1.12364	1.48636	0.302436	0.0313043	0.318539
NM_001081288	Taf2	chr15	55015129	55072152	-	34.581	35.784	0.0605749	0.670237	0.960476
NM_001081289	Fam217b	chr2	178414534	178422161	+	4.06286	2.85993	-0.231467	0.124699	0.620395
NM_001081290	Prrc2c	chr1	162671785	162740556	-	10.3103	9.14512	-0.114742	0.239008	0.787635
NM_001081291	Ccdc88b	chr19	6844623	6858211	-	15.4356	15.1539	0.0165135	0.866682	0.990987
NM_001081292	Map3k10	chr7	27656377	27674598	-	20.119	19.2078	-0.0214298	0.840954	0.986941
NM_001081293	Rprd2	chr3	95759873	95818953	-	7.5858	8.2875	0.139116	0.221346	0.765097
NM_001081294	Prr19	chr7	25301359	25304133	+	80.4373	76.7664	-0.0211941	0.820398	0.984752
NM_001081295	Arhgef26	chr3	62338777	62462221	+	0.105685	0.162258	0.0540071	0.520828	0.937618
NM_001081298	Lphn2	chr3	148815586	148954635	-	6.38934	5.61121	-0.112912	0.347697	0.868308
NM_001081299	Cdh18	chr15	23036463	23474418	+	0.343556	0.431604	0.0442829	0.654345	0.95774
NM_001081300	Tshz1	chr18	84011627	84086562	-	0.407359	0.45436	0.049244	0.700133	0.963722
NM_001081301	Olfr455	chr6	42538067	42539020	-	0.055017	0	-0.00970744	0.56787	1
NM_001081302	Trio	chr15	27730649	28025848	-	2.51888	2.45947	0.00572504	0.964591	0.995316
NM_001081304	Atf6	chr1	170704457	170867771	-	3.33267	3.48258	0.0789451	0.547839	0.942319
NM_001081306	Ptprz1	chr6	22875502	23052916	+	0.214176	0.0200039	-0.26615	0.00350235	0.0852223
NM_001081309	Pik3r4	chr9	105642995	105687655	+	6.37266	6.36009	0.027776	0.831437	0.985851
NM_001081310	Tmem236	chr2	14174524	14221993	+	0.357595	0.615667	0.142981	0.209602	0.755679
NM_001081312	Tmco2	chr4	121105651	121109226	-	93.2559	94.8382	0.062021	0.559816	0.944547
NM_001081314	C2cd4b	chr9	67759437	67760933	+	18.3564	14.6734	-0.202269	0.135408	0.647156
NM_001081315	Brpf3	chr17	28801126	28838789	+	25.9129	21.9895	-0.176415	0.0356337	0.343945
NM_001081316	Dsel	chr1	111858702	111864918	-	0.23171	0.199184	-0.0230091	0.825948	0.984752
NM_001081317	Zfand4	chr6	116264235	116329626	+	114.261	117.958	0.0848901	0.239176	0.787967
NM_001081318	Gm6614	chr6	141972196	142008745	-	0.0569784	0.0310644	-0.00859605	0.785721	1
NM_001081319	C030046E11Rik	chr19	29522282	29605921	+	2.66039	2.81896	0.07917	0.586788	0.947529
NM_001081321	Pds5a	chr5	65615260	65697856	-	13.6225	13.2266	0.000832671	0.994047	0.999676
NM_001081322	Myo5c	chr9	75232014	75305450	+	0.192435	0.22549	0.0435897	0.687876	0.961159
NM_001081324	Neto2	chr8	85636588	85691009	-	0.418363	0.313566	-0.0742996	0.542611	0.942319
NM_001081325	Sult2a6	chr7	14222403	14254870	-	0	0.0313049	0.00768648	0.6316	1
NM_001081326	Agl	chr3	116739999	116808166	-	1.69057	1.65581	0.00868427	0.952014	0.994338
NM_001081327	Hs3st2	chr7	121392296	121501768	+	1.46787	0.97984	-0.143381	0.280717	0.820692
NM_001081328	Chsy3	chr18	59175340	59411336	+	0.0876204	0.0806448	-0.00219353	0.970996	1
NM_001081329	Zkscan2	chr7	123478639	123500449	-	1.63664	1.04743	-0.260129	0.0820108	0.518558
NM_001081330	Dnah2	chr11	69420809	69549108	-	44.3206	40.6888	-0.0592073	0.656189	0.95774
NM_001081332	Slc9a5	chr8	105348258	105369881	+	30.6925	25.8917	-0.184502	0.0266879	0.293194
NM_001081333	Plekhg4	chr8	105375381	105382862	+	12.7386	12.2387	-0.0120692	0.915534	0.992914
NM_001081335	Cul9	chr17	46500609	46546388	-	7.51254	6.51888	-0.0717366	0.63139	0.955588
NM_001081336,NR_045588	Dgkh	chr14	78569609	78725089	-	15.5581	18.463	0.249619	0.0217416	0.264853
NM_001081337	Sipa1l2	chr8	125418063	125492710	-	11.2255	9.90094	-0.0768081	0.60887	0.9515
NM_001081338	L3mbtl1	chr2	162943465	162974522	+	0.802052	1.00476	0.088625	0.489686	0.924886
NM_001081340	Setd2	chr9	110532597	110618633	+	18.5231	16.445	-0.116403	0.18727	0.725366
NM_001081341	Scaper	chr9	55549883	55938115	-	23.2088	17.9908	-0.289277	0.00202301	0.0604042
NM_001081342	Gpr133	chr5	129096750	129204599	+	0.26636	0.240661	-0.0126935	0.902935	0.991251
NM_001081343	3110043O21Rik	chr4	35191282	35225880	-	8.95437	7.99203	-0.089587	0.504193	0.931354
NM_001081344	Stxbp5	chr10	9755547	9901040	-	4.05179	4.1042	0.0499753	0.676394	0.960568
NM_001081345	Chd2	chr7	73426652	73541746	-	3.62817	3.14508	-0.126581	0.314976	0.845157
NM_001081346	Rtkn2	chr10	67979598	68043864	+	0.171409	0.218186	0.0350564	0.685782	0.961159
NM_001081348	Hecw1	chr13	14226438	14523226	-	1.44197	0.938548	-0.331329	0.0259531	0.289272
NM_001081351	Cped1	chr6	21985910	22255606	+	0.0895897	0.157316	0.0606807	0.444086	1
NM_001081352	Ttc37	chr13	76098734	76187983	+	3.58425	2.9153	-0.171733	0.222386	0.766063
NM_001081354,NM_001256048	Mamld1	chrX	71050256	71154717	+	0.216329	0.23865	0.0234323	0.777503	0.980523
NM_001081356	Vma21	chrX	71816779	71824706	+	0.388836	0.264546	-0.0735596	0.492757	0.925553
NM_001081357	Map4k3	chr17	80580512	80728093	-	9.10701	6.91921	-0.275662	0.0249546	0.283069
NM_001081358	Lrrc7	chr3	158084439	158562221	-	0.0642137	0.0574122	-0.0066587	0.915473	1
NM_001081360	Camsap2	chr1	136268123	136346104	-	7.06048	7.07398	0.0419037	0.698423	0.963111
NM_001081361	2001-03-01	chr1	184786767	184811313	-	0.0272062	0.0746837	0.0190838	0.590958	1
NM_001081362	Trrap	chr5	144768792	144859773	+	14.1087	13.8917	0.0137536	0.920684	0.993257
NM_001081363	Cenpf	chr1	189640614	189688086	-	16.228	14.4205	-0.115839	0.146627	0.665024
NM_001081365	Cystm1	chr18	36348624	36393370	+	35.3296	34.9877	0.0204511	0.880964	0.991116
NM_001081366	Vps8	chr16	21423118	21644680	+	2.39331	2.34053	0.00585044	0.968779	0.996953
NM_001081367	Kctd17	chr15	78428628	78439303	+	0.424188	0.73777	0.0892737	0.341645	0.863502
NM_001081368	Tbccd1	chr16	22813215	22857569	-	18.1728	17.4605	-0.0116716	0.917377	0.99323
NM_001081369	Ccdc153	chr9	44240677	44247306	+	0.108273	0.260339	0.0306431	0.512797	1
NM_001081371	Dmxl1	chr18	49832997	49965473	+	4.15961	3.43757	-0.187614	0.115996	0.598803
NM_001081372	Ces1b	chr8	93056727	93080017	-	0	0.0994184	0.0347806	0.299381	1
NM_001081373	Cep164	chr9	45766946	45828638	-	46.6501	44.1479	-0.033067	0.661337	0.958024
NM_001081374	Prss36	chr7	127932638	127946725	-	0.220183	0.285818	0.038967	0.656281	0.95774
NM_001081378	Kidins220	chr12	24974932	25059697	+	8.37597	7.20208	-0.147755	0.168856	0.698883
NM_001081381	Elp6	chr9	110305192	110322102	+	1.48821	1.22284	-0.064656	0.624862	0.955283
NM_001081382	Zfp777	chr6	48024188	48048114	-	1.31471	1.79773	0.184278	0.205999	0.751396
NM_001081383	Kmt2c	chr5	25271794	25498783	-	1.03145	0.760594	-0.254264	0.0776932	0.505257
NM_001081386	Cdh19	chr1	110889195	110977372	-	0.057753	0.00993265	-0.023239	0.466847	1
NM_001081387	Ctcfl	chr2	173093609	173119525	-	0.593926	0.361736	-0.101582	0.345178	0.867274
NM_001081388	Rimbp2	chr5	128760401	128953362	-	0.130486	0.0631748	-0.0498005	0.455293	1
NM_001081390	Palld	chr8	61515021	61902690	-	4.10561	3.95198	-0.001918	0.989549	0.999676
NM_001081391	Csmd3	chr15	47580638	48791989	-	0.282	0.179098	-0.170939	0.20717	0.753483
NM_001081392	Mdn1	chr4	32657119	32775217	+	9.37379	9.55793	0.0423564	0.773513	0.980523
NM_001081393	Armc4	chr18	7088233	7297901	-	17.7146	14.6844	-0.19317	0.0723317	0.492089
NM_001081395	Amotl1	chr9	14541967	14615000	-	6.08931	5.56483	-0.068703	0.536996	0.941768
NM_001081397	Myo16	chr8	10153923	10633950	+	0.46154	0.219136	-0.21852	0.077757	0.505257
NM_001081399	Prss33	chr17	23833361	23835767	-	0.156364	0.075455	-0.0213525	0.624847	1
NM_001081400	1810013L24Rik	chr16	8830100	8858924	+	49.4657	48.7464	0.0222743	0.778588	0.980574
NM_001081402	Wdr70	chr15	7873055	8099209	-	26.179	24.2157	-0.0570906	0.59627	0.951455
NM_001081403	Klhl14	chr18	21550377	21652368	-	0.0553901	0.157346	0.0712237	0.285369	1
NM_001081405	Vmn2r28	chr7	5480456	5493851	-	0.0214259	0	-0.00984512	0.565591	1
NM_001081406	Lrr1	chr12	69168814	69179010	+	1.31765	0.762336	-0.125422	0.265687	0.80966
NM_001081408	Agmat	chr4	141746675	141759263	+	0	0.064817	0.0144582	0.504985	1
NM_001081409	Phf20l1	chr15	66577572	66645255	+	3.49029	2.28715	-0.395346	0.00431123	0.0975206
NM_001081411	Sclt1	chr3	41626705	41742514	-	53.9736	49.9652	-0.059331	0.479397	0.918228
NM_001081412	Bcr	chr10	75060896	75184923	+	2.42721	4.83797	0.744395	4.02902e-08	8.66167e-06
NM_001081415	Samd1	chr8	83997672	84000386	+	1.09694	0.806214	-0.079845	0.51038	0.931732
NM_001081416	Fndc1	chr17	7738568	7804974	-	0.276548	0.234962	-0.0283604	0.797788	0.981639
NM_001081418	Gltscr1	chr7	15971262	15999495	-	0.476325	0.293392	-0.124274	0.29877	0.835021
NM_001081419	Dip2a	chr10	76263049	76345291	-	1.72297	1.32646	-0.16335	0.278506	0.819085
NM_001081420	BC026590	chr4	56802329	56809605	+	16.2029	10.3868	-0.503944	3.12061e-06	0.000354342
NM_001081421	Galnt16	chr12	80518990	80603896	+	1.21635	1.015	-0.0741811	0.603262	0.951455
NM_001081422	Bod1l	chr5	41787540	41844315	-	5.80921	5.36314	-0.0612775	0.588673	0.948134
NM_001081423	Ttll5	chr12	85824950	86053760	+	112.911	116.587	0.0860719	0.198732	0.741702
NM_001081424	Chrna10	chr7	102111266	102116713	-	0.205539	0.240952	0.0180338	0.807248	1
NM_001081425	Rbm24	chr13	46418300	46431099	+	0.0488396	0	-0.0259961	0.348963	1
NM_001081426	Dip2c	chr13	9276525	9668926	+	0.560485	0.419497	-0.123067	0.387053	0.889335
NM_001081428	Fam184a	chr10	53633145	53750909	-	34.3292	30.2796	-0.123704	0.148109	0.667051
NM_001081429	Ccdc15	chr9	37275835	37348392	-	3.96747	4.34634	0.106269	0.466635	0.914495
NM_001081430	Naa30	chr14	49172227	49191031	+	11.2653	11.9633	0.11076	0.313263	0.844407
NM_001081431	Zscan25	chr5	145283343	145291469	+	2.51297	1.9089	-0.12603	0.382991	0.886302
NM_001081432	Ptprq	chr10	107517360	107720027	-	2.85697	2.51574	-0.0974663	0.482521	0.920742
NM_001081433	Ankrd44	chr1	54645340	54926387	-	2.36667	1.67232	-0.274446	0.0627226	0.453597
NM_001081434	Osbpl7	chr11	97050820	97068904	+	1.93094	0.952203	-0.364713	0.0127374	0.195257
NM_001081435	Fbxo47	chr11	97854307	97884154	-	1.64369	1.61189	0.00469458	0.971749	0.997306
NM_001081436,NM_001114609	Ino80d	chr1	63047801	63114267	-	0.573088	0.445676	-0.143566	0.338915	0.863219
NM_001081437,NM_007992	Fbln2	chr6	91212764	91272540	+	0.621004	0.730902	0.0773159	0.553438	0.943969
NM_001081441	Wdr86	chr5	24712269	24730680	-	0.608938	1.13665	0.144446	0.1902	0.72963
NM_001081446	Iqck	chr7	118855775	118972652	+	16.535	15.7084	-0.0250803	0.842598	0.987303
NM_001081448	Vmn2r84	chr10	130385800	130394241	-	0.0230559	0	-0.00984512	0.565591	1
NM_001081449	Vmn2r54	chr7	12615233	12636134	-	0	0	0	1	1
NM_001081452	Gm10024	chr10	77711457	77712009	+	0	0	0	1	1
NM_001081454,NM_011046	Furin	chr7	80389194	80405431	-	0.57942	0.935682	0.199796	0.14175	0.658064
NM_001081471	Mettl7a3	chr15	100334929	100340169	+	0.0406587	0.0209782	-0.00440109	0.841943	1
NM_001081473	Zxdb	chrX	94724569	94730191	+	0.171019	0.0975411	-0.0662312	0.438044	0.903469
NM_001081476	Gm14725	chrX	70545558	70546385	+	4.09523	3.58462	-0.043788	0.749553	0.975697
NM_001081477	Brwd3	chrX	108742208	108834355	-	0.947329	1.0071	0.0600988	0.687934	0.961159
NM_001081490,NM_023605	Fbxo9	chr9	78081500	78109053	-	31.9963	33.4413	0.0469771	0.650219	0.957253
NM_001081499	Tbc1d8b	chrX	139684996	139754218	+	0.176296	0.203984	0.0317777	0.75264	0.976285
NM_001081548,NM_177783	Ubr3	chr2	69897246	70024013	+	9.28022	9.72346	0.0945258	0.366575	0.877405
NM_001081564	Gm6592	chrX	8843994	8849607	+	0	0	0	1	1
NM_001081565	Ssxb8	chrX	8685331	8690844	-	0.113499	0.084335	-0.00239603	0.918777	1
NM_001081642	Xlr4a	chrX	73074345	73082507	-	0.51653	0.313797	-0.0397865	0.5816	1
NM_001081643	Xlr3b	chrX	73192179	73202930	+	0.0688181	0.228881	0.0496918	0.350194	1
NM_001081648	Gm15107	chrX	148180724	148224710	+	0.057981	0.0299156	-0.00821455	0.784226	1
NM_001081651	Rab42	chr4	132302194	132303356	-	9.00676	9.5242	0.0559443	0.709703	0.965654
NM_001081652	Nacad	chr11	6597823	6606054	-	0.219275	0.0977082	-0.0952235	0.266893	0.81041
NM_001081653	Cntnap5c	chr17	57769570	58410342	+	0.307073	0.293908	0.0015598	0.987091	0.999676
NM_001081655	Dact3	chr7	16875317	16887301	+	4.76417	2.92072	-0.375911	0.0117528	0.185157
NM_001081656	Neurl1b	chr17	26414965	26446342	+	0.136401	0.066869	-0.0727402	0.359351	0.875415
NM_001081657	Gm5935	chrX	24753162	24775164	-	0.434305	0.0346678	-0.0647072	0.169872	1
NM_001081658	Dytn	chr1	63622851	63686927	-	0.186	0.0859945	-0.0430357	0.476412	1
NM_001081661	Ube2dnl2	chrX	114907582	114908510	+	3.95616	1.71645	-0.244576	0.0478545	0.402727
NM_001081662	C86695	chr8	21958714	21964303	+	0.083444	0	-0.0259961	0.348963	1
NM_001081664	4833423E24Rik	chr2	85484092	85518935	-	0	0	0	1	1
NM_001081665	Ccdc129	chr6	55837018	55978598	+	0	0	0	1	1
NM_001081667	Klhl34	chrX	157818435	157821060	+	0.0199871	0	-0.00970744	0.56787	1
NM_001081668	Nup62cl	chrX	140007673	140062568	-	1.64732	1.605	0.00259715	0.982415	0.999676
NM_001081669	Rhox2d	chrX	37493410	37497715	+	0.073953	0.0381564	-0.00440109	0.841943	1
NM_001081670	Gm5936	chrX	74837196	74843355	+	1.89457	0.750481	-0.403851	0.00410678	0.0946561
NM_001081671	1700042B14Rik	chrX	155124981	155147849	-	3.33433	3.59779	0.0496008	0.723887	0.968788
NM_001081672	Fam43b	chr4	138394092	138396458	-	0.0496769	0	-0.0190901	0.422772	1
NM_001081678	Zfp800	chr6	28239931	28261601	-	24.5918	22.825	-0.0569053	0.552696	0.943556
NM_001081679	Tomt	chr7	101899808	101906359	-	2.32992	1.38704	-0.172822	0.182284	0.72012
NM_001081680	Zfp72	chr13	74371426	74376566	-	3.44653	2.4954	-0.152474	0.293617	0.829881
NM_001081687	Gm5150	chr3	15948070	16006332	-	0	0.0810734	0.0138104	0.516605	1
NM_001081688	Tmprss9	chr10	80879816	80899494	+	0.511826	0.469703	-0.0143127	0.902128	0.991251
NM_001081746	Gm7609	chr1	85199611	85213762	+	1.3085	1.12228	-0.0323874	0.786841	0.98107
NM_001081750	Zfp664	chr5	124862705	124888630	+	40.5487	24.657	-0.611327	2.88774e-12	1.31325e-09
NM_001081954	Dux	chr10	58230651	58232675	-	0.668773	0.562064	-0.0231267	0.819004	0.984752
NM_001081956	Akap17b	chrX	36608183	36645414	-	0.137177	0.250458	0.117851	0.250253	0.799157
NM_001081957	Wfdc17	chr11	83704056	83706269	+	0.111911	0.445008	0.0292532	0.456761	1
NM_001081961	2300005B03Rik	chr15	74742839	74746687	-	0	0	0	1	1
NM_001081962	Sap25	chr5	137641473	137642902	+	1.25271	0.140992	-0.172454	0.0237136	0.277338
NM_001081963	9430020K01Rik	chr18	4634929	4682869	+	14.2835	13.5095	-0.033617	0.742887	0.975338
NM_001081970	Apol8	chr15	77748613	77755229	-	0	0.016504	0.00768648	0.6316	1
NM_001081971	Ankrd63	chr2	118699103	118703963	-	2.39979	2.7781	0.153067	0.299331	0.835203
NM_001081975	Mfap1b	chr2	121461666	121474023	-	12.5474	16.1862	0.301358	0.0226451	0.271035
NM_001081983	Tmsb15b1	chrX	136974022	136976874	-	4.38452	3.11609	-0.0683752	0.543393	0.942319
NM_001082414	Sh3d19	chr3	86084434	86130521	+	0.536613	0.634054	0.0909008	0.512029	0.932044
NM_001082483	Efr3b	chr12	3962554	4038915	-	0.93163	0.922814	0.0168311	0.910127	0.992141
NM_001082484,NM_029721	Snx27	chr3	94500680	94582702	-	41.0096	39.8971	-0.000184201	0.998452	0.99973
NM_001082532	Pigyl	chr9	22156846	22158354	+	27.7716	25.6804	-0.0452527	0.748429	0.975538
NM_001082542	Gm5416	chr16	36210403	36217788	+	0.178524	0.148591	-0.00178884	0.938151	1
NM_001082543	Stfa1	chr16	36277148	36285371	+	0.125565	0	-0.00970744	0.56787	1
NM_001082545	Stfa2	chr16	36403946	36408363	-	0	0	0	1	1
NM_001082546	BC100530	chr16	36359382	36367570	-	0	0.0687855	0.00768648	0.6316	1
NM_001082547	Gm5483	chr16	36184212	36188110	+	0	0	0	1	1
NM_001082552,NM_009277	Trim21	chr7	102557922	102565469	-	0.183013	0.162291	-0.00149857	0.981595	1
NM_001082553,NM_030554	Rab27b	chr18	69979131	70141590	-	0.0134871	0.0510667	0.0424761	0.336241	1
NM_001082966	Gm15114	chrX	148488949	148521446	+	0	0	0	1	1
NM_001082974	Neurl2	chr2	164830730	164833596	-	0.0962619	0	-0.0214433	0.393444	1
NM_001082975	Sdr39u1	chr14	55897285	55900232	-	35.4838	33.7565	-0.0247625	0.848565	0.989393
NM_001083110,NM_008853	Pja1	chrX	99465734	99470735	-	7.18836	5.60433	-0.231161	0.108335	0.579929
NM_001083118,NM_009353	Terf2	chr8	107075519	107096545	-	20.1939	18.1629	-0.0877339	0.426923	0.902861
NM_001083311	Vmn1r223	chr13	23249238	23250323	+	0.0483299	0.0279322	-0.00377595	0.861079	1
NM_001083317,NM_026404	Slc35a4	chr18	36679215	36683862	+	3.28895	3.17516	0.0141237	0.925295	0.993257
NM_001083319,NM_013699	Ubp1	chr9	113930934	113977201	+	10.3982	10.0938	0.00552753	0.963308	0.995122
NM_001083322,NM_033078	Klrk1	chr6	129610321	129623841	-	0	0	0	1	1
NM_001083334,NM_009668	Bin1	chr18	32377217	32435740	+	0.363656	0.332967	-0.00593943	0.94177	0.993435
NM_001083342	Ptchd2	chr4	148236857	148287965	-	0.0662116	0.0449666	-0.0247468	0.714042	1
NM_001083587	Tns3	chr11	8431652	8664535	-	0.425927	0.519225	0.0996866	0.466051	0.914298
NM_001083628	Greb1l	chr18	10325179	10562941	+	0.131396	0.113115	-0.0204643	0.834774	0.985997
NM_001083890	Spata31d1c	chr13	65033058	65038004	+	5.5054	3.88691	-0.300205	0.0356099	0.343945
NM_001083891,NM_030087	Ndufv3	chr17	31520115	31531325	+	34.3732	26.6317	-0.190607	0.192374	0.73257
NM_001083906	Nr3c2	chr8	76902508	77243639	+	0.369886	0.293044	-0.0435537	0.682815	0.961159
NM_001083916,NM_133707	1810019J16Rik	chr4	133518963	133530790	+	1.20196	1.51274	0.0908542	0.471229	0.916641
NM_001083925,NR_003507	Oas1b	chr5	120812638	120824160	+	0.267663	0.225435	-0.00820448	0.900384	1
NM_001083938	Rnaset2a	chr17	8128598	8147788	-	4.37766	6.32797	0.214796	0.140042	0.657018
NM_001083945	Rsph3b	chr17	6904716	6948356	-	345.076	313.45	-0.0890615	0.205056	0.75011
NM_001083967,NM_013685	Tcf4	chr18	69345721	69687967	+	4.1713	3.0732	-0.281212	0.0328212	0.327565
NM_001085348	Rhox2e	chrX	37530468	37541809	+	0	0.0389402	0.00768648	0.6316	1
NM_001085355	Arid1b	chr17	4995074	5347656	+	0.477771	0.517729	0.0669671	0.648416	0.957253
NM_001085356	Rhox2f	chrX	37571421	37576159	+	0.150944	0.0778805	-0.00821455	0.784226	1
NM_001085373,NM_001085374	Mcc	chr18	44425060	44812182	-	0.148487	0.145588	0.00663334	0.94657	0.994197
NM_001085376	Pappa2	chr1	158711731	158957438	-	0.0435306	0.0450883	0.00335485	0.957577	1
NM_001085378	Myh7b	chr2	155611212	155634307	+	0.246314	0.0622183	-0.186576	0.0428598	0.380372
NM_001085390	Dusp5	chr19	53529318	53541322	+	1.35975	0.92662	-0.0732519	0.491915	0.925443
NM_001085393	Spaca5	chrX	21068488	21077959	+	7.88291	8.56628	0.0606402	0.676867	0.960568
NM_001085412	Gm13078	chr4	143719455	143729158	+	0	0	0	1	1
NM_001085414	Pramef6	chr4	143894237	143900380	-	0	0	0	1	1
NM_001085418	Pramel5	chr4	144270633	144280466	-	0	0.0141288	0.00768648	0.6316	1
NM_001085419	Gm13102	chr4	144099880	144110101	+	0	0.012613	0.00768648	0.6316	1
NM_001085421	Tspyl5	chr15	33683875	33687883	-	6.60252	5.93306	-0.0807126	0.54094	0.942201
NM_001085477	Olfr765	chr10	129046132	129047061	-	0	0.0469738	0.00847142	0.612699	1
NM_001085491	Fam229a	chr4	129491190	129491956	+	85.4437	86.1081	0.0465582	0.676629	0.960568
NM_001085492	Rere	chr4	150281916	150621966	+	7.41157	5.55415	-0.295049	0.0165476	0.229337
NM_001085493	Ndufaf6	chr4	11051046	11076205	-	0.653924	0.659425	0.00374109	0.964501	0.995316
NM_001085495	Arfgef2	chr2	166805581	166898051	+	19.2226	18.6345	-0.00154793	0.986164	0.999676
NM_001085498	Chmp6	chr11	119913810	119919552	+	60.8828	56.7345	-0.051731	0.584966	0.947529
NM_001085499	Gm595	chrX	48841466	48877713	-	8.19069	7.4064	-0.0598119	0.681035	0.960568
NM_001085500	Cisd3	chr11	97685952	97688625	+	11.709	11.8695	0.0320217	0.831605	0.985853
NM_001085501	Ppp1r3d	chr2	178411206	178414463	-	0.27518	0.165364	-0.0557508	0.505062	0.931548
NM_001085502	Nt5c1a	chr4	123201553	123216207	+	0.0533025	0	-0.00984512	0.565591	1
NM_001085503	Aadacl3	chr4	144453771	144463756	-	0.105879	0.0427176	-0.0367524	0.478858	1
NM_001085504	Gm436	chr4	144669937	144686368	-	0	0	0	1	1
NM_001085505	Gm572	chr4	148643317	148671572	+	0	0	0	1	1
NM_001085506	Magea10	chrX	72381870	72386858	-	0.0968575	0.269872	0.05463	0.348322	1
NM_001085507,NM_001276332	Zbtb34	chr2	33406108	33431324	-	3.69311	3.32829	-0.0742951	0.581447	0.947529
NM_001085508	Tmem8b	chr4	43668971	43692667	+	16.4093	13.5933	-0.197395	0.0483615	0.403832
NM_001085509	Myom3	chr4	135759715	135815567	+	0.102009	0.0693946	-0.0284388	0.686848	1
NM_001085511	4932429P05Rik	chrX	89752268	89755491	+	2.12879	0.721467	-0.520959	0.000301371	0.0141405
NM_001085513	Fam131c	chr4	141368192	141384174	+	0.309193	0.46792	0.0447155	0.561675	1
NM_001085515	AI464131	chr4	41495601	41503075	-	8.85144	10.4317	0.223676	0.0624041	0.452679
NM_001085516	Gm12794	chr4	101940407	101943183	+	0	0	0	1	1
NM_001085517	Gm5132	chrX	9571960	9572391	-	0	0.280874	0.0190284	0.443609	1
NM_001085518	Gm14085	chr2	122484941	122528040	+	0.0718549	0.0395829	-0.022639	0.643391	1
NM_001085520	Gm12789	chr4	101986840	101990231	+	0	0	0	1	1
NM_001085521	Syndig1	chr2	149830783	150004392	+	0.0286095	0	-0.00984512	0.565591	1
NM_001085522	Gm13251	chr4	146449030	146469440	+	19.6568	19.8419	0.0528612	0.610292	0.9515
NM_001085523	Gm14374	chrX	5669067	5671026	+	0.0299962	0	-0.00984512	0.565591	1
NM_001085524	Gm5634	chrX	8962134	8962975	-	0	0	0	1	1
NM_001085525	Gm14511	chrX	8975718	8976559	-	0	0	0	1	1
NM_001085526	Krtap1-3	chr11	99590461	99591377	-	0	0	0	1	1
NM_001085527	Krtap9-5	chr11	99948475	99949551	+	0	0	0	1	1
NM_001085528	Gm13271	chr4	88754868	88755416	+	0	0	0	1	1
NM_001085529	Slc2a7	chr4	150148972	150168482	+	0	0	0	1	1
NM_001085531	Gm13283	chr4	88760774	88761584	+	0	0	0	1	1
NM_001085532	Gm13276	chr4	88785054	88786515	+	0	0	0	1	1
NM_001085534	Gm5938	chrX	78125467	78130403	+	0	0	0	1	1
NM_001085535	Tmem235	chr11	117860752	117865543	+	6.14418	4.95574	-0.149425	0.318238	0.847028
NM_001085536	Gm13178	chr4	144703191	144721404	-	0	0.0247224	0.00768648	0.6316	1
NM_001085537	Gm14501	chrX	9350599	9351137	+	0.303831	0.411985	0.0118868	0.804759	1
NM_001085540	Pramef17	chr4	143991127	143994369	-	0	0	0	1	1
NM_001085541	Gm13128	chr4	144330249	144333465	+	0	0	0	1	1
NM_001085542	Gm13124	chr4	144555000	144565134	-	0	0	0	1	1
NM_001085543	Gm14347	chrX	4196576	4198535	+	0.170324	0	-0.0626575	0.140243	1
NM_001085544	Gm14744	chrX	77864758	77870033	+	0	0	0	1	1
NM_001085546	Gm14393	chr2	175061549	175067763	-	0.178046	0.145605	-0.00253796	0.940247	1
NM_001085547	Krtap4-8	chr11	99780014	99780643	-	0	0	0	1	1
NM_001085548	Krtap4-9	chr11	99785200	99786257	+	0	0	0	1	1
NM_001085549	Trabd2b	chr4	114406724	114615098	+	0.197993	0.143954	-0.0534603	0.593688	0.950634
NM_001085554	Gm10922	chrX	4370636	4372595	+	0	0	0	1	1
NM_001085555,NM_013687	Tcp11	chr17	28066747	28080639	-	859.311	961.828	0.197737	0.000832512	0.0311507
NM_001093750	Ptchd1	chrX	155569736	155623327	-	0.0533902	0.030106	-0.0231881	0.662075	1
NM_001097621	Kif26a	chr12	112146208	112181747	+	0.250692	0.228197	-0.0142078	0.901735	0.991251
NM_001097644	Ccnyl1	chr1	64691345	64725642	+	61.5435	57.3274	-0.0532962	0.506105	0.931568
NM_001097980	Gm16390	chrX	154886803	154890267	-	3.8263	2.5941	-0.14982	0.277407	0.81793
NM_001098227,NM_016807	Sdcbp	chr4	6365680	6396122	+	17.6329	18.6453	0.101792	0.373589	0.883416
NM_001098267	Ttll2	chr17	7350904	7352696	-	2.09576	2.70574	0.125687	0.362224	0.875826
NM_001098269	Gm10375	chr14	43602627	43608013	-	1.67518	1.27585	-0.0481743	0.642916	0.957253
NM_001098528	Kcnb2	chr1	15312452	15714214	+	0.0110741	0.0525705	0.0394225	0.363166	1
NM_001098723	Yy2	chrX	157566119	157568985	-	0.30831	0.358061	0.0292505	0.759354	0.978701
NM_001098789	Ndufa4l2	chr10	127514939	127517156	+	35.3025	28.1603	-0.21452	0.0898722	0.540649
NM_001098799	Tox2	chr2	163225454	163323102	+	0.332176	0.319477	-0.000620862	0.993504	1
NM_001098810,NM_175004	Ptrh2	chr11	86684081	86692457	+	3.78455	3.79627	0.0264886	0.858599	0.990987
NM_001098836,NM_001098837	Atxn7l3	chr11	102289300	102296629	-	15.4251	16.7785	0.143414	0.172621	0.705081
NM_001098840	Gm13277	chr4	88787977	88789438	+	0	0	0	1	1
NM_001098842	Gm6812	chrX	68892373	68893053	-	11.4861	9.45873	-0.0905629	0.539872	0.94207
NM_001099217	Ly6c2	chr15	75108161	75111949	-	0.212324	0.146948	-0.00957488	0.817178	1
NM_001099275	Tekt5	chr16	10361254	10395448	-	41.2291	40.9841	0.0301436	0.785874	0.98107
NM_001099276	Pik3c2b	chr1	133046012	133108688	+	0.227732	0.136663	-0.104267	0.337003	0.863219
NM_001099277	Zfp541	chr7	16071942	16096328	+	102.528	97.8222	-0.0220682	0.744626	0.975535
NM_001099295	1700042G07Rik	chr4	116173372	116174297	+	38.4087	40.4146	0.0789133	0.582696	0.947529
NM_001099296	Grrp1	chr4	134251110	134254106	-	0.741555	0.546339	-0.0340931	0.6935	0.961871
NM_001099297	Duox1	chr2	122315672	122347972	+	0.0298954	0.0140535	-0.0151867	0.67138	1
NM_001099298	Scn2a1	chr2	65670445	65767447	+	0.429343	0.337641	-0.0910501	0.508677	0.931732
NM_001099299	Ajap1	chr4	153373221	153482830	-	0.0725653	0	-0.0422232	0.228559	1
NM_001099301	Obp2b	chr2	25737009	25740097	+	0	0	0	1	1
NM_001099302	Gm5640	chrX	74639119	74645635	-	1.13749	0.514044	-0.253603	0.0465885	0.397161
NM_001099303	Fam159a	chr4	108367777	108383655	-	0.058383	0.0674845	0.00175638	0.943747	1
NM_001099305	Gm6880	chrX	74480287	74481399	-	4.5609	5.18655	0.0661331	0.621619	0.955049
NM_001099306	Gm6890	chrX	74740927	74742188	+	4.6132	2.37214	-0.231658	0.0783553	0.505355
NM_001099307	Gm7173	chrX	79482568	79517285	-	0.795493	0.85694	0.034345	0.786671	0.98107
NM_001099309	Gm12887	chr4	121614004	121622125	-	0	0	0	1	1
NM_001099310	Gm8787	chrX	79330513	79358068	-	0.673676	1.31208	0.146473	0.177204	0.711462
NM_001099311	Gm11596	chr11	99792675	99793292	-	0	0	0	1	1
NM_001099312	Gm11569	chr11	99803548	99804446	-	0	0	0	1	1
NM_001099314	Msmp	chr4	43583216	43584494	-	4.71442	3.15021	-0.147803	0.266764	0.81041
NM_001099316	Rhox2b	chrX	37412105	37416806	+	0.077257	0	-0.00984512	0.565591	1
NM_001099318	Rhox2c	chrX	37453659	37458375	+	0.21832	0	-0.0320044	0.295892	1
NM_001099319	Gm12942	chr4	127126043	127129660	+	11.2316	6.75751	-0.386815	0.00973304	0.164074
NM_001099323	Zkscan16	chr4	58943628	58958355	+	0.123997	0.0217139	-0.047406	0.295837	1
NM_001099326	Gm14458	chrX	8985940	8986672	-	0	0.0595985	0.00847142	0.612699	1
NM_001099327	Gm14305	chr2	176708353	176721813	+	0.0323789	0.110039	0.0237608	0.522509	1
NM_001099328	Zfp831	chr2	174643534	174710830	+	0.0220553	0.0363843	0.0270749	0.635765	1
NM_001099329	Scgb1b24	chr7	33743799	33745103	+	0	0	0	1	1
NM_001099330	Scgb1b30	chr7	34095431	34100837	+	0	0	0	1	1
NM_001099331	R3hdml	chr2	163492318	163502612	+	0	0	0	1	1
NM_001099333	Gm2863	chrX	33313338	33315288	+	0	0	0	1	1
NM_001099346	Gm11937	chr11	99609794	99610189	-	0	0	0	1	1
NM_001099624	Rapgef2	chr3	79062529	79145875	-	0.772387	0.810625	0.0458724	0.756281	0.977677
NM_001099628	Atad2b	chr12	4917353	5047410	+	2.19211	2.2106	0.0379639	0.78675	0.98107
NM_001099631	Sh2d5	chr4	138250411	138260968	+	0.283513	0.222976	-0.0281752	0.750734	0.975887
NM_001099632	Rnf39	chr17	36943051	36947986	+	0.0813175	0.102379	0.00666237	0.862676	1
NM_001099633	Dnah9	chr11	65831324	66168551	-	0.383829	0.190901	-0.282403	0.0413564	0.373833
NM_001099634	Myof	chr19	37899036	38043577	-	0.0867192	0.215008	0.151749	0.119933	0.608613
NM_001099635	Myh3	chr11	67078300	67102291	+	0.365822	0.28594	-0.0584226	0.626132	0.955283
NM_001099636	Pnmal2	chr7	16944682	16948828	+	8.91081	4.78409	-0.633692	1.34424e-06	0.000167308
NM_001099637	Cep170	chr1	176733653	176807124	-	14.7887	12.3798	-0.189712	0.0432636	0.382896
NM_001099664	Npw	chr17	24657330	24658425	-	0	0.172202	0.0193312	0.441882	1
NM_001099674	1810022K09Rik	chr3	14606289	14611256	-	8.0476	5.57388	-0.123743	0.349205	0.868489
NM_001099688	Fbxo39	chr11	72314444	72319419	+	11.6675	9.08974	-0.209775	0.137751	0.653077
NM_001099742	Scgb1c1	chr7	140845565	140846769	+	0.389179	0.408179	0.00303464	0.947105	1
NM_001099774	Krtap17-1	chr11	99993232	99993994	-	0.506321	0.0795135	-0.05852	0.232183	1
NM_001099917	2210404O07Rik	chr10	81393064	81395079	+	1066.57	1103.8	0.0892742	0.180212	0.717207
NM_001099918	Klrb1	chr6	128706508	128723046	-	1.27927	1.09113	-0.0154031	0.857372	0.990987
NM_001100110	Srp54c	chr12	55230478	55263020	+	22.3312	19.1758	-0.144552	0.195641	0.735628
NM_001100180	Cyp3a57	chr5	145345270	145390512	+	0.107031	0.0190903	-0.0260633	0.441986	1
NM_001100181	Cyp4a32	chr4	115600938	115622366	+	0	0.0158487	0.00768648	0.6316	1
NM_001100182	Cyp2j12	chr4	96099318	96141152	-	0	0	0	1	1
NM_001100183	Cyp4a29-ps	chr4	115242084	115254557	+	0.0343047	0.0198264	-0.00377595	0.861079	1
NM_001100184	Cyp2t4	chr7	27153714	27158564	+	0.190249	0	-0.0514656	0.183057	1
NM_001100185	Cyp4a30b-ps	chr4	115452604	115471062	+	0	0	0	1	1
NM_001100186	Zscan4d	chr7	11161643	11166148	-	0	0.0304562	0.00975805	0.584557	1
NM_001100187	Gm9705	chr17	32621319	32636184	+	0.747827	0.428052	-0.119769	0.280489	0.820692
NM_001100394	4930505A04Rik	chr11	30426006	30471829	-	41.5722	38.7549	-0.041367	0.735231	0.973122
NM_001100444	Gm5934	chrX	24474308	24500760	-	0.174429	0.0468847	-0.0537225	0.315603	1
NM_001100445	Gm2030	chrX	26287199	26310044	-	0.180557	0.115054	-0.0112014	0.782509	1
[truncated: 17,491 more rows]

## Sheet: PS_WT vs Scml2-KO
refseq_id	gene_id	chrom	txStart	txEnd	strand	RPKM PS	RPKM PS_Scml2_KO	LOGR	pvalue	padj
NM_001001130	Zfp85-rs1	chr13	67747800	67755134	-	0.953247	1.28649	-0.0159055	0.970875	0.981838
NM_001001152	Zfp458	chr13	67254918	67269068	-	1.83477	2.32741	-0.0943849	0.766161	0.848094
NM_001001160	Fbxo41	chr6	85469578	85502886	-	0.0668712	0.638815	2.10686	0.000112781	0.00067115
NM_001001178	Ccdc148	chr2	58821698	59018606	-	7.97677	5.79934	-0.859336	0.000286575	0.00148489
NM_001001179	BC048546	chr6	128539822	128581606	-	0.0697169	0.118241	0.158555	0.80783	0.875371
NM_001001180	Zfp941	chr7	140809677	140822178	-	0.991515	1.64654	0.261622	0.447544	0.588239
NM_001001181	BC031181	chr18	75005900	75009933	+	28.3456	37.943	-0.0177627	0.932291	0.958636
NM_001001182	Baz2b	chr2	59899363	60125740	-	16.5211	12.8419	-0.77083	0.000225262	0.0012087
NM_001001183	Tmem204	chr17	25057702	25081114	-	0.747071	0.730001	-0.388061	0.457152	0.597258
NM_001001184	Ccdc111	chr8	46575594	46617200	-	0.42281	1.50315	1.26225	0.00406911	0.0137635
NM_001001185	BC048507	chr13	67863326	67863923	+	12.2677	25.0355	0.548343	0.0600688	0.126719
NM_001001186	Zfp456	chr13	67363584	67375763	-	0.173461	0.363382	0.463615	0.420655	0.563413
NM_001001187	Zfp738	chr13	67667441	67683512	-	1.56397	2.74435	0.353637	0.214722	0.345658
NM_001001297,NM_177588	Thnsl1	chr2	21205724	21215009	+	15.712	16.6967	-0.345732	0.0662136	0.137042
NM_001001309	Itga8	chr2	12106660	12301920	-	0.0577372	0.101005	0.197084	0.761667	0.845229
NM_001001319	Pramel4	chr4	144059126	144069318	+	0.0463855	0.0348869	-0.225927	0.693251	1
NM_001001320,NM_011533	Tbx10	chr19	3992752	3999512	+	0	0.188762	0.768447	0.178631	1
NM_001001321	Slc35d2	chr13	64096310	64129330	-	0.2214	0.58069	0.66857	0.261632	0.400478
NM_001001322	Adamts13	chr2	26973416	27009625	+	0	0.00953958	0.153605	0.622948	1
NM_001001332	BC117090	chr16	36321665	36334332	-	0	0.0344551	0.0611657	0.827755	1
NM_001001334	BC061194	chr2	18699022	18749605	+	38.0243	49.827	-0.056234	0.767772	0.849134
NM_001001335,NM_001164361	Plekha8	chr6	54603147	54645822	+	13.2576	18.7594	0.0567511	0.771326	0.851031
NM_001001444	Defb29	chr2	152538714	152540041	-	0	0	0	1	1
NM_001001445	Trpv1	chr11	73238259	73260507	+	2.16626	0.996073	-1.39401	0.000318028	0.00162116
NM_001001447	Zscan22	chr7	12897815	12908239	+	13.4518	13.1026	-0.446307	0.0643305	0.133838
NM_001001449	AF067063	chr13	119827961	119830217	-	0.0592395	0.0835758	0.00960596	0.984458	1
NM_001001450,NM_001134226	Ssxb2	chrX	8454343	8461726	-	1.12188	2.92303	0.899181	0.0987286	0.188752
NM_001001451	Tas2r138	chr6	40612315	40613310	-	0	0	0	1	1
NM_001001452	Tas2r143	chr6	42400238	42401119	+	0	0	0	1	1
NM_001001453	Tas2r144	chr6	42215328	42216287	+	0	0	0	1	1
NM_001001488	Atp8b1	chr18	64528979	64661000	-	0.592393	0.5116	-0.552557	0.184755	0.308356
NM_001001490	Oxgr1	chr14	120019585	120042435	-	3.34011	1.58929	-1.41526	2.81e-06	2.96e-05
NM_001001491	Tpm4	chr8	72135292	72153129	+	1.05685	5.85184	1.83814	2.93e-07	4.34e-06
NM_001001492	Lca5l	chr16	96158406	96192257	-	114.602	87.0686	-0.809183	3.18e-05	0.00023027
NM_001001493	BC056474	chr8	85080963	85082339	+	12.2641	23.6281	0.463141	0.0973615	0.186815
NM_001001495	Tnip3	chr6	65590398	65634040	+	0.015599	0.0111029	-0.132245	0.773605	1
NM_001001496	Gja6	chrX	160902116	160907052	-	0.424722	1.99124	1.47643	0.00439434	0.0146359
NM_001001559	Usp17ld	chr7	103250086	103252505	-	0	0.0081405	0.0611657	0.827755	1
NM_001001565,NM_001001566	Chpf	chr1	75474569	75479471	-	4.08105	10.7012	0.946185	0.000211644	0.0011477
NM_001001650	Prss48	chr3	85993810	86002491	-	11.7547	8.72425	-0.81781	0.00447808	0.0148646
NM_001001714	Sohlh1	chr2	25842997	25847248	-	1.04736	6.61122	1.94156	3.83e-06	3.85e-05
NM_001001738	Itprip	chr19	47894596	47919299	-	30.781	14.8801	-1.44263	1.64e-12	1.1e-10
NM_001001796	Prrxl1	chr14	32599927	32649246	+	0	0	0	1	1
NM_001001798,NM_001037863	Atp11c	chrX	60223290	60403981	-	0.981676	4.01153	1.52117	1.14e-07	1.95e-06
NM_001001803	Spink7	chr18	62592413	62596264	-	0	0	0	1	1
NM_001001804	Ephx4	chr5	107403513	107430031	+	1.67066	2.60569	0.16936	0.691753	0.794906
NM_001001805	Olfr576	chr7	102965102	102966040	+	0	0	0	1	1
NM_001001806	Zfp36l2	chr17	84183928	84187947	-	1.55642	6.49555	1.52138	1.13e-07	1.94e-06
NM_001001807	Olfr279	chr15	98497474	98498406	+	0.371328	0.120264	-0.87671	0.177771	0.299144
NM_001001808	Olfr221	chr14	52035174	52036109	-	0	0.170498	0.499834	0.318745	1
NM_001001809	Olfr218	chr1	173203358	173204299	+	0	0	0	1	1
NM_001001810	Olfr1206	chr2	88864607	88865530	+	0	0	0	1	1
NM_001001881	2510009E07Rik	chr16	21649045	21694665	-	0.11913	0.275164	0.545142	0.35043	0.49609
NM_001001884	Nckap5l	chr15	99422034	99457748	-	0.893665	2.20042	0.803007	0.0150662	0.0410461
NM_001001885	Tmem151a	chr19	5079337	5085477	-	0.0548166	0.120423	0.341251	0.603773	0.726789
NM_001001892	H2-K1	chr17	33996012	34000333	-	23.658	82.2774	1.32603	1.9e-12	1.23e-10
NM_001001932	Eea1	chr10	95940663	96045518	+	6.14923	6.39002	-0.38202	0.0579616	0.123276
NM_001001979	Megf10	chr18	57133090	57297467	+	0.176875	0.044308	-1.79224	0.00215593	0.00813105
NM_001001982	A430105I19Rik	chr2	118754145	118762661	-	0	0.318088	2.37318	0.00028481	0.00147678
NM_001001983	Pi4ka	chr16	17280351	17406314	-	45.1325	43.5007	-0.478096	0.0126231	0.0353141
NM_001001984	Kdm2a	chr19	4316147	4397077	-	17.7402	20.1428	-0.253524	0.174972	0.295451
NM_001001985	Nat8l	chr5	33995984	34005916	+	0.199384	0.767017	1.29102	0.00436844	0.0145768
NM_001001999,NM_010327	Gp1bb	chr16	18620319	18622403	-	1.00972	2.25875	0.673817	0.15614	0.269648
NM_001002004	2610507B11Rik	chr11	78261754	78290625	+	97.8325	97.2881	-0.436627	0.0165034	0.044267
NM_001002005	Panx2	chr15	89059726	89070907	+	0.408599	0.898311	0.591751	0.20304	0.331482
NM_001002008	Zfp948	chr17	21567046	21588682	+	0.214245	0.746192	1.01061	0.0734408	0.149121
NM_001002239	Rpl17	chr18	75000477	75003381	+	188.689	259.215	0.0145983	0.936677	0.961387
NM_001002267	Tmem158	chr9	123259057	123260789	-	0.22656	0.272248	-0.110958	0.864617	0.914262
NM_001002268	Gpr126	chr10	14402585	14545036	-	0.0161372	0.0172493	-0.104252	0.855665	1
NM_001002272,NM_019548	Tro	chrX	150645303	150657436	-	0.244515	1.23609	1.76154	0.000105606	0.000635354
NM_001002764	Smg6	chr11	74925872	75164448	+	32.8907	32.19	-0.461289	0.0101556	0.0294204
NM_001002775	4932416K20Rik	chr8	104795237	104798792	+	3.4287	3.03656	-0.596263	0.0294974	0.071264
NM_001002786	Rab44	chr17	29135056	29148976	+	0	0.0236365	0.309782	0.460968	1
NM_001002787	Ccin	chr4	43983504	43985533	+	33.6506	51.4389	0.146731	0.511325	0.646777
NM_001002791	Defb22	chr2	152485666	152490138	-	0	0.112575	0.234521	0.532027	1
NM_001002846,NM_013911	Fbxl12	chr9	20637787	20644767	-	9.64567	8.33072	-0.633277	0.00659498	0.0204931
NM_001002894	Nlrp14	chr7	107166990	107198103	+	84.2317	55.2131	-1.00611	2.44e-06	2.61e-05
NM_001002895	AI413582	chr17	27563769	27565727	-	10.4122	13.7133	-0.0423982	0.888303	0.929209
NM_001002896	Bfsp2	chr9	103424924	103480328	-	0.127037	0.130392	-0.0800212	0.900069	0.937868
NM_001002897	Atg9b	chr5	24384181	24392143	-	0.710902	0.622796	-0.547546	0.19399	0.320528
NM_001002898	Sirpb1a	chr3	15371827	15426427	-	0.882763	0.433736	-1.08011	0.0665899	0.137628
NM_001002900	Higd1c	chr15	100364585	100383955	+	0	0	0	1	1
NM_001002927	Penk	chr4	4133536	4138445	-	86.3604	47.3844	-1.28584	4.2e-12	2.48e-10
NM_001002929	Nup85	chr11	115564444	115583924	+	18.8729	35.5913	0.455659	0.0217548	0.0554576
NM_001003393	Igfl3	chr7	18176494	18181862	+	0	0	0	1	1
NM_001003405	Try5	chr6	41311232	41314710	-	1.16906	0.34445	-1.48116	0.0172286	0.0458479
NM_001003664	Gm5409	chr6	41415307	41419593	+	0	0	0	1	1
NM_001003666	Zfp457	chr13	67292451	67306412	-	0.451479	0.358589	-0.56865	0.328878	0.47319
NM_001003667	Krt77	chr15	101859856	101869618	-	0.704744	0.423499	-0.895591	0.11083	0.206913
NM_001003668	Krt83	chr15	101431490	101438804	-	0	0.0353115	0.143294	0.636246	1
NM_001003670	Gm5414	chr15	101624028	101628188	-	0	0.0171867	0.124747	0.6668	1
NM_001003671	Pcdhac1	chr18	37090136	37187657	+	0.136625	0.0295851	-1.52001	0.0191785	0.0499844
NM_001003672	Pcdhac2	chr18	37143969	37187657	+	0.23643	0.0392382	-2.10504	0.000481328	0.00228871
NM_001003685	Ghrhr	chr6	55376295	55388530	+	0	0	0	1	1
NM_001003717,NM_175489	Osbpl8	chr10	111164802	111297247	+	10.7666	11.5432	-0.329501	0.0813402	0.161479
NM_001003817	Erbb2	chr11	98412484	98437716	+	0.251627	7.07077	3.99264	1.38e-28	8.16e-26
NM_001003908	Cltc	chr11	86694653	86757492	-	43.9711	55.2475	-0.109116	0.538122	0.670917
NM_001003909	Ankib1	chr5	3690000	3803109	-	8.79121	16.4688	0.447306	0.0260669	0.0643106
NM_001003911	Adamts7	chr9	90162978	90200102	+	0.346402	0.472845	-0.0026331	0.995497	0.997386
NM_001003912	Arhgef11	chr3	87618751	87738033	+	8.18242	11.4971	0.0478546	0.806115	0.873961
NM_001003913,NM_001171582	Mars	chr10	127296221	127311786	-	14.9222	37.0162	0.842683	1.25e-05	0.00010462
NM_001003916	Zc4h2	chrX	95639197	95658432	-	0.152766	0.566688	0.932779	0.132841	0.238086
NM_001003917	Atg9a	chr1	75180866	75191923	-	104.597	98.0263	-0.523698	0.00264556	0.00963887
NM_001003918	Usp7	chr16	8688722	8738342	-	59.0338	79.5927	-0.0167495	0.921494	0.951454
NM_001003919	Ddx11	chr17	66123520	66152168	+	16.7942	11.4085	-0.978563	2.48e-07	3.78e-06
NM_001003947	Cyp4x1	chr4	115108682	115133977	-	0	0	0	1	1
NM_001003948	Pid1	chr1	84036293	84284645	-	0.144853	0.353276	0.482522	0.450573	0.591013
NM_001003949	Tmem259	chr10	79977120	79984330	-	73.7442	64.864	-0.604772	0.00172585	0.00673222
NM_001003950	Rab3ip	chr10	116905784	116950380	-	54.6721	48.1755	-0.60045	0.00250304	0.00919628
NM_001003951	Ces5a	chr8	93499213	93535707	-	0.587844	0.669028	-0.205903	0.703106	0.803334
NM_001003952	Sval3	chr6	41968140	41973090	+	0	0	0	1	1
NM_001003955,NM_177466	Rab11fip5	chr6	85334962	85374634	-	94.9103	62.528	-1.02901	9.85e-09	2.47e-07
NM_001004025	Ppp3r2	chr4	49678747	49681983	-	258.477	144.136	-1.23083	1.2e-08	2.93e-07
NM_001004061	Fam170a	chr18	50278369	50283019	+	75.1978	50.3864	-0.983845	1.46e-06	1.68e-05
NM_001004062	Crtc1	chr8	70382358	70439573	-	2.64762	4.7489	0.387336	0.0916816	0.177785
NM_001004066,NM_019565	Zfp386	chr12	116047724	116060594	+	11.5031	14.2973	-0.105028	0.660387	0.770686
NM_001004139	Zfp619	chr7	39517766	39540415	+	0.0834342	0.329327	1.13664	0.0455941	0.101558
NM_001004140	Ckap2	chr8	22168152	22185819	-	15.9975	19.8919	-0.126259	0.531782	0.6652
NM_001004141	Cyp2j11	chr4	96294509	96348680	-	0	0	0	1	1
NM_001004142	Nlrp1a	chr11	71091197	71144704	-	1.5675	1.55694	-0.421317	0.161258	0.276742
NM_001004143	Usp22	chr11	61151781	61175059	-	1.84154	7.3579	1.4969	3.77e-09	1.05e-07
NM_001004144	Git1	chr11	77493412	77507774	+	208.098	157.55	-0.82853	1.03e-06	1.26e-05
NM_001004145	Nlrp4g	chr9	124348831	124354483	+	0.0736135	0.0777356	-0.107195	0.864085	0.913831
NM_001004147	Fbll1	chr11	35797380	35798884	-	1.2221	2.58871	0.561978	0.188681	0.313824
NM_001004148	Slc13a5	chr11	72241994	72266604	-	44.3741	27.901	-1.04502	2.66e-05	0.000196718
NM_001004149	Zfp366	chr13	99184823	99247032	+	0.0380611	0.0503533	-0.0294837	0.959774	1
NM_001004150,NM_001170954	A4galt	chr15	83226722	83251774	-	0	0.299181	1.37407	0.0321202	0.0762919
NM_001004151	Rtp1	chr16	23429133	23433960	+	0.104978	0.123076	-0.119299	0.855692	0.908072
NM_001004152	Psg22	chr7	18718090	18727248	+	0.0280525	0.0894641	0.264369	0.639907	1
NM_001004153	AU018091	chr7	3154659	3169203	-	0.46888	0.81171	0.300091	0.513105	0.648308
NM_001004154	Rragb	chrX	153139958	153171943	+	0.719825	2.32807	1.11683	0.0106288	0.0305796
NM_001004156	Plekhg5	chr4	152096719	152115400	+	0.70344	3.85516	1.88157	3.22e-09	9.16e-08
NM_001004157	Scarf1	chr11	75513541	75526580	+	0.0771698	0.235997	0.639576	0.327267	0.471597
NM_001004158	Gm5142	chr14	59158503	59178749	-	139.892	109.736	-0.770075	6.12e-05	0.00039921
NM_001004159	Clec4b2	chr6	123173023	123204671	+	0	0	0	1	1
NM_001004164	Gnptab	chr10	88379412	88447329	+	2.41714	6.61976	0.982464	3.62e-05	0.000256313
NM_001004173	Sgpp2	chr1	78310346	78420286	+	10.9037	8.57391	-0.744696	0.00156061	0.00619869
NM_001004174	AA467197	chr2	122637887	122641076	+	326.526	261.323	-0.725073	0.000813929	0.0035579
NM_001004176	Maml3	chr3	51687613	52105006	-	0.994682	0.665942	-0.936743	0.00659483	0.0204931
NM_001004177,NM_017392	Celsr2	chr3	108390848	108415494	-	4.33537	6.16431	0.066368	0.777224	0.854411
NM_001004178	AA415398	chr4	119530315	119538769	-	0.72967	1.07547	0.100012	0.838836	0.896229
NM_001004180	Fam222a	chr5	114568251	114613218	+	1.62793	3.3378	0.56219	0.0911132	0.176953
NM_001004182	Tmem178b	chr6	40110253	40248353	+	2.34068	2.53419	-0.306191	0.320689	0.464936
NM_001004184	Slc28a1	chr7	81114799	81170416	+	1.20324	1.05503	-0.552096	0.177305	0.29853
NM_001004185	Whamm	chr7	81571292	81596836	+	25.9284	19.0209	-0.854424	5.01e-05	0.000337086
NM_001004190	Zfp560	chr9	20345136	20385158	-	2.07253	2.21376	-0.332354	0.221077	0.353552
NM_001004191	Gm5617	chr9	48495343	48495975	+	393.42	313.511	-0.750689	2.88e-05	0.000211283
NM_001004192	BC048562	chr9	108436482	108446083	+	15.0886	25.4042	0.288157	0.292728	0.435018
NM_001004193	Rhox8	chrX	37874776	37878944	-	1.68702	6.61115	1.39498	0.000474335	0.00225982
NM_001004194	Nlrp4e	chr7	23301192	23362277	+	0.289933	0.448839	0.144146	0.80195	0.871165
NM_001004362	2610008E11Rik	chr10	79064374	79097600	-	2.08866	2.46764	-0.187309	0.516847	0.651589
NM_001004363	Nuak1	chr10	84371319	84440471	-	0.378247	0.834585	0.60591	0.156542	0.27023
NM_001004365	Actr3b	chr5	25760026	25850341	+	0.417214	2.79006	1.88227	0.00011123	0.000664596
NM_001004366	Scube3	chr17	28142526	28171345	+	0.994867	2.67543	0.882356	0.0150222	0.0409489
NM_001004367	Cxxc4	chr3	134236495	134262089	+	0.0512026	0.0338097	-0.265333	0.680633	0.786176
NM_001004435,NM_001081566	Pik3r6	chr11	68503019	68552698	+	3.68973	2.79653	-0.767557	0.0133561	0.0370928
NM_001004436	Wapal	chr14	34673928	34746217	+	61.8012	56.3637	-0.559633	0.00191719	0.00734683
NM_001004721	Pigu	chr2	155278252	155357424	-	13.9251	16.6885	-0.176146	0.419294	0.56215
NM_001004761	Gpr158	chr2	21367567	21830542	+	0.095265	0.0434043	-0.978255	0.125092	0.227312
NM_001005223	Znhit3	chr11	84910955	84916356	-	87.2784	54.5493	-1.06524	3.84e-06	3.85e-05
NM_001005225	Olfr1197	chr2	88728653	88729597	-	0	0	0	1	1
NM_001005227	Olfr1200	chr2	88767303	88768313	-	0	0	0	1	1
NM_001005230	Olfr1024	chr2	85904069	85905052	-	0	0	0	1	1
NM_001005232	Dbx1	chr7	49631499	49636835	-	0.0283065	0	-0.311148	0.383094	1
NM_001005341	Ypel2	chr11	86936425	86993762	-	0.295109	1.12708	1.31632	0.00179331	0.0069532
NM_001005342	Ypel4	chr2	84734204	84737877	+	1.49655	1.35327	-0.455139	0.416379	0.559206
NM_001005343	Sp9	chr2	73271926	73275771	+	0.220936	0.166261	-0.539236	0.393021	0.53631
NM_001005358,NM_001163919	Zfp960	chr17	17064103	17089631	+	2.21625	3.0782	-0.01635	0.958514	0.974383
NM_001005370	Spin2	chrX	153832293	153834240	+	0.175241	0.372557	0.342635	0.602247	0.725365
NM_001005371	Gm13084	chr4	143809991	143816093	-	0	0.0157181	0.124747	0.6668	1
NM_001005419	Ado	chr10	67544511	67548955	-	9.19613	8.29717	-0.562124	0.0142675	0.0392097
NM_001005420	Ppp1r26	chr2	28447941	28455508	+	5.36456	8.66046	0.243423	0.272257	0.413489
NM_001005421	Amica1	chr9	45079183	45108531	+	0	0.0496569	0.345608	0.43048	1
NM_001005422	Stmnd1	chr13	46273721	46300115	+	0	0.0195658	0.117302	0.682068	1
NM_001005423	Mreg	chr1	72159233	72212307	-	14.1707	22.2429	0.212444	0.373936	0.519129
NM_001005424	Gm996	chr2	25575416	25580099	-	0.0125518	0.088946	0.775204	0.223029	0.355723
NM_001005425	Zfp663	chr2	165351297	165362119	-	0.0336089	0.0086115	-0.485302	0.359421	1
NM_001005426	Zcwpw1	chr5	137787802	137822621	+	10.7165	37.4667	1.30595	6.16e-09	1.63e-07
NM_001005477	Barhl2	chr5	106452523	106458166	-	0.291262	0.332871	-0.175697	0.772636	0.85171
NM_001005481	Olfr132	chr17	38130249	38131190	-	0	0	0	1	1
NM_001005485	Olfr111	chr17	37529957	37530997	+	0	0	0	1	1
NM_001005488	Olfr467	chr7	107814586	107815506	+	0	0	0	1	1
NM_001005508	Arhgap30	chr1	171388960	171410239	+	4.65779	3.09868	-0.995243	2.12e-05	0.000162986
NM_001005509	Eif2a	chr3	58525821	58557501	+	5.604	11.0546	0.516258	0.0302436	0.0727104
NM_001005510	Syne2	chr12	75818318	76110928	+	3.6579	4.92484	-0.00700898	0.970883	0.981838
NM_001005511	Lmtk3	chr7	45783947	45804130	+	0.919333	1.18701	-0.0731071	0.829869	0.890315
NM_001005520	Olfr231	chr1	174117091	174118014	-	0	0	0	1	1
NM_001005524	Olfr194	chr16	59119148	59120068	-	0.0638355	0.0619167	-0.0702286	0.884074	1
NM_001005525	Rsrc2	chr5	123728426	123749414	-	35.7307	38.014	-0.342363	0.0677798	0.139697
NM_001005568	Olfr1281	chr2	111328421	111329338	+	0.064044	0	-0.311148	0.383094	1
NM_001005569	Olfr366	chr2	37219491	37220420	+	0	0.0143377	0.0611657	0.827755	1
NM_001005570	Olfr707	chr7	106891184	106892107	-	0	0	0	1	1
NM_001005608,NM_133663	Itgb4	chr11	115974725	116008411	+	0.25623	5.37924	3.70441	1.88e-28	1.07e-25
NM_001005767	Parl	chr16	20279821	20302362	-	41.0579	36.1443	-0.612573	0.00149645	0.00598905
NM_001005788	Zfp69	chr4	120930137	120951701	-	0.841965	0.746413	-0.531567	0.255314	0.393347
NM_001005847,NM_001205054	Aga	chr8	53511702	53523422	+	3.66399	6.46946	0.386161	0.243105	0.379607
NM_001005854	Gm609	chr16	45416755	45492969	-	0	0.470483	1.89975	0.00384587	0.0131376
NM_001005858	I830012O16Rik	chr19	34607957	34613401	+	0.0292064	0.248543	0.919095	0.154348	0.267289
NM_001005860	Clec4a4	chr6	122990367	123024421	+	0.257646	0.452711	0.203796	0.755768	0.840956
NM_001005916	Zbtb9	chr17	26973179	26976203	+	15.5101	11.7096	-0.807627	0.000424775	0.00206021
NM_001007077	Gm13023	chr4	143789334	143795585	+	0	0	0	1	1
NM_001007222	Tdpoz2	chr3	93651542	93652686	-	0	0	0	1	1
NM_001007223	Clec3a	chr8	114418034	114428133	+	0.283767	0.3527	-0.0708043	0.904457	0.940774
NM_001007266	Taar2	chr10	23938572	23941583	+	0	0	0	1	1
NM_001007460	Zdhhc23	chr16	43969146	43979050	-	0.38936	1.38857	0.998028	0.0850492	0.16736
NM_001007461	Gsdma3	chr11	98626360	98638089	+	0.119416	0.265267	0.311838	0.632036	0.749551
NM_001007462	Pabpn1l	chr8	122619471	122622735	-	0	0.013268	0.077886	0.782947	1
NM_001007463	Spag8	chr4	43651729	43653552	-	52.0739	34.2915	-1.01376	4.79e-07	6.59e-06
NM_001007472	Noto	chr6	85423886	85428877	+	0.0327629	0.034445	-0.0685241	0.884007	1
NM_001007567	Slc7a6os	chr8	106200438	106210933	-	16.0574	14.9458	-0.526109	0.0177382	0.0468833
NM_001007568	Zfp251	chr15	76852141	76871435	-	8.45055	9.72258	-0.214625	0.375452	0.52011
NM_001007569	Pnmal1	chr7	16959795	16962320	+	28.0912	27.3182	-0.467067	0.0232964	0.0586596
NM_001007570	Slc25a42	chr8	70184340	70212281	-	0.472607	2.54602	1.75336	1.6e-05	0.000127563
NM_001007571	D8Ertd738e	chr8	84246235	84249761	-	73.676	65.5176	-0.593767	0.00385966	0.0131663
NM_001007572	Trpv5	chr6	41652770	41680723	-	0	0.104536	0.775951	0.175724	1
NM_001007573	Maneal	chr4	124855239	124862171	-	0.184784	0.197306	-0.107941	0.866412	0.915688
NM_001007575	Zfp58	chr13	67490167	67500522	-	3.26823	5.02832	0.167522	0.556347	0.68652
NM_001007576	Gucy2f	chrX	142079289	142196936	-	0.0052497	0.0085555	0.0400208	0.937187	1
NM_001007577	Tceanc	chrX	166499815	166510478	-	0.0954588	0.660756	1.72332	0.00224565	0.00840511
NM_001007578	Armcx6	chrX	134748455	134751419	-	0.138323	2.82159	2.99898	1.32e-08	3.2e-07
NM_001007579	BC080695	chr4	143567467	143573798	+	0	0	0	1	1
NM_001007580	Fndc3c1	chrX	106420043	106485229	-	0.477344	0.483665	-0.36705	0.407209	0.550087
NM_001007581	2810408M09Rik	chr2	165490112	165493314	-	2.78068	5.30053	0.438632	0.179372	0.301317
NM_001007582	AY761184	chr8	21702524	21703647	-	0	0	0	1	1
NM_001007583	Best3	chr10	116986314	117025040	+	0.129737	0.517695	0.994552	0.114341	0.21173
NM_001007584	Gm11541	chr11	94694498	94704499	-	0	0.0259912	0.153605	0.622948	1
NM_001007589	Akirin2	chr4	34550615	34566908	+	106.396	71.0028	-0.998762	6.17e-08	1.14e-06
NM_001008230	Rtp2	chr16	23925548	23930794	-	0	0.017235	0.143294	0.636246	1
NM_001008231	Daam2	chr17	49456022	49564337	-	3.28992	10.1892	1.16309	1.01e-05	8.74e-05
NM_001008232	Asap3	chr4	136206365	136246573	+	0.598058	0.592902	-0.422341	0.291646	0.433714
NM_001008233	Plekhn1	chr4	156221456	156228542	-	19.7039	12.8689	-1.0079	1.5e-05	0.000121722
NM_001008238,NM_016787	Bnip2	chr9	69989466	70011659	+	8.17151	12.8083	0.205327	0.312466	0.456091
NM_001008419	Aox3l1	chr1	58278326	58379264	+	0.765819	0.569466	-0.755946	0.065837	0.136377
NM_001008420	Cdh12	chr15	21111452	21589533	+	0.590895	0.118081	-2.3687	3.89e-07	5.52e-06
NM_001008421	Nol10	chr12	17348493	17430095	+	6.35717	7.23943	-0.252963	0.272112	0.413311
NM_001008422	Scaf1	chr7	45002950	45016249	-	14.593	20.2129	0.025268	0.894061	0.933524
NM_001008423	Ccdc177	chr12	80755447	80760715	-	0.258698	0.381996	0.114631	0.830624	0.890819
NM_001008424	Cdsn	chr17	35552128	35557180	+	5.18546	4.03586	-0.736332	0.0163711	0.0439776
NM_001008425	Thoc6	chr17	23668619	23673770	-	6.25912	11.5429	0.432039	0.111872	0.208332
NM_001008426	Gm5531	chr1	153874345	153876871	+	0.266711	0.432746	0.181577	0.75848	0.842831
NM_001008427	Gm5595	chr7	42660108	42692718	-	1.03011	2.08839	0.538424	0.134974	0.241033
NM_001008428	Fbxw20	chr9	109217432	109234754	-	0.0736458	0.377681	0.826522	0.207964	0.337735
NM_001008429	Taar3	chr10	23949558	23950589	+	0	0.0147079	0.077886	0.782947	1
NM_001008497,NM_133200	P2ry14	chr3	59114625	59130624	-	0	0.36419	1.39717	0.0298206	0.0718749
NM_001008498	Wdr34	chr2	30031558	30048879	-	57.9929	53.6955	-0.528511	0.0109137	0.0312957
NM_001008499	Taar4	chr10	23960494	23961537	+	0	0	0	1	1
NM_001008501	Zfp760	chr17	21707741	21725636	+	0.122718	0.329745	0.707167	0.238207	0.374109
NM_001008502,NM_001255992	Bbs12	chr3	37312554	37321451	+	1.05458	3.24029	1.13689	0.00221071	0.00830166
NM_001008547	1700001J03Rik	chr5	146182450	146185304	-	48.7257	68.2887	0.0375932	0.86816	0.916632
NM_001008549	Zfp658	chr7	43562370	43575461	+	0.0658259	0.329145	1.10112	0.0851714	0.167576
NM_001008550	Zfyve26	chr12	79232347	79296282	-	3.05345	5.95824	0.508196	0.012997	0.0362232
NM_001008700	Il4ra	chr7	125552282	125579474	+	0.10675	1.00214	2.22918	8.98e-06	7.87e-05
NM_001008705	Bud31	chr5	145140397	145148074	+	57.3623	68.2582	-0.185058	0.346329	0.491508
NM_001008706	Calm5	chr13	3854173	3854761	+	0	0.048576	0.117302	0.682068	1
NM_001008973	Tmem232	chr17	65256005	65540782	-	45.1292	48.0619	-0.342247	0.0582001	0.123605
NM_001009544	4921501E09Rik	chr17	33064143	33068058	-	5.6983	9.60948	0.295224	0.174437	0.29491
NM_001009545	Adam6b	chr12	113489565	113491835	+	10.2003	18.5845	0.394779	0.0880796	0.171927
NM_001009546	Naaladl1	chr19	6105798	6115555	+	1.97763	1.88372	-0.462395	0.204975	0.33394
NM_001009547	Adam26b	chr8	43519864	43528137	-	4.43056	2.33949	-1.29798	6e-06	5.53e-05
NM_001009548	Adam20	chr8	40793273	40797303	+	15.0233	16.8741	-0.276123	0.208543	0.338485
NM_001009549	Zfp36l3	chrX	53772686	53776394	-	0.102847	0.010206	-1.10528	0.0711439	0.145375
NM_001009550	Mup21	chr4	62147832	62150841	-	0	0	0	1	1
NM_001009573	Unc13d	chr11	116062096	116077961	-	1.82491	1.87553	-0.38303	0.200401	0.328043
NM_001009574	Taar5	chr10	23970706	23971719	+	0	0	0	1	1
NM_001009575	Armcx5	chrX	135742692	135747326	+	0.306329	2.12019	2.09546	7.21e-06	6.51e-05
NM_001009818	2011-09-01	chr5	93093457	93174958	+	0.295159	0.962496	1.07714	0.0193049	0.0502519
NM_001009819	A3galt2	chr4	128759258	128769298	+	0	0.0168217	0.194903	0.574223	1
NM_001009927	Smcr7	chr11	60728398	60732951	+	3.07693	3.545	-0.226565	0.449031	0.589545
NM_001009935,NM_023719	Txnip	chr3	96557957	96561857	+	20.0966	31.8798	0.216809	0.245621	0.38218
NM_001009940	Il19	chr1	130932656	130939241	-	0	0.0148372	0.077886	0.782947	1
NM_001009947	Dock11	chrX	35888832	36076562	+	0.193423	1.49194	2.18999	1.85e-07	2.96e-06
NM_001009948	Nrsn2	chr2	152368758	152376566	-	0.872819	1.25706	0.174165	0.746558	0.835106
NM_001009949	Slc25a51	chr4	45395924	45408766	-	2.02578	4.67153	0.735236	0.00418082	0.0140609
NM_001009950	Slc38a8	chr8	119479603	119501698	-	0.0848809	0.163116	0.25157	0.702025	0.802654
NM_001009951	Cep44	chr8	56531522	56550566	-	25.3226	27.9018	-0.295086	0.149771	0.261285
NM_001009952	Scgb2b20	chr7	33364343	33366319	-	0	0	0	1	1
NM_001010825	Ficd	chr5	113735782	113740607	+	1.22814	2.66116	0.622031	0.0602236	0.127027
NM_001010827	Taar7b	chr10	23999939	24001015	+	0	0	0	1	1
NM_001010828	Taar6	chr10	23984609	23985646	-	0	0	0	1	1
NM_001010829	Taar7a	chr10	23992405	23993481	-	0	0	0	1	1
NM_001010830	Taar8a	chr10	24076500	24077534	+	0	0.0128832	0.0611657	0.827755	1
NM_001010831	Taar9	chr10	24108488	24109534	-	0	0	0	1	1
NM_001010833	Mdc1	chr17	35841498	35859670	+	73.5721	98.0976	-0.0264385	0.88616	0.928018
NM_001010834	Slc10a5	chr3	10331734	10335656	-	0.0567314	0.129414	0.38087	0.562099	0.691483
NM_001010835	Taar7e	chr10	24037614	24038690	+	0	0	0	1	1
NM_001010836	Ppp1r13l	chr7	19361216	19378533	+	42.1995	28.7787	-0.949915	2.29e-05	0.000174336
NM_001010837	Taar8b	chr10	24091260	24092294	-	0	0	0	1	1
NM_001010838	Taar7d	chr10	24027222	24028298	+	0	0	0	1	1
NM_001010839	Taar7f	chr10	24049510	24050586	+	0	0	0	1	1
NM_001010840	Taar8c	chr10	24100843	24101951	-	0	0.0120235	0.0611657	0.827755	1
NM_001010930,NM_010270	Mrps33	chr6	39801807	39810936	-	10.164	18.2316	0.394168	0.113974	0.211251
NM_001010941,NM_008151	Gpr12	chr5	146582150	146585239	-	0	0	0	1	1
NM_001011517	Olfr1193	chr2	88677857	88678813	+	0	0	0	1	1
NM_001011518	Olfr94	chr17	37196806	37197966	-	0	0	0	1	1
NM_001011519	Olfr1148	chr2	87833041	87833985	+	0	0	0	1	1
NM_001011520	Olfr310	chr7	86268730	86269811	-	0	0.0140282	0.077886	0.782947	1
NM_001011523	Olfr913	chr9	38592803	38595161	+	0	0	0	1	1
NM_001011524	Olfr1418	chr19	11854995	11855951	-	0	0	0	1	1
NM_001011525	Olfr1415	chr1	92490818	92491753	-	0	0	0	1	1
NM_001011527	Olfr503	chr7	108544527	108545498	+	0	0	0	1	1
NM_001011528	Olfr456	chr6	42486163	42487214	-	0.099784	0.0397783	-0.362874	0.48751	1
NM_001011529	Olfr1251	chr2	89666928	89667884	-	0	0.0297938	0.124747	0.6668	1
NM_001011530	Olfr723	chr14	49928563	49929568	-	0	0	0	1	1
NM_001011531	Olfr329-ps	chr11	58542447	58544938	-	0	0.0643796	0.272777	0.4946	1
NM_001011532	Olfr1037	chr2	86084730	86085854	-	0	0	0	1	1
NM_001011533	Olfr688	chr7	105288095	105289060	+	0	0	0	1	1
NM_001011534	Olfr988	chr2	85352995	85353924	-	0	0	0	1	1
NM_001011535	Olfr1182	chr2	88446019	88449121	-	0	0	0	1	1
NM_001011536	Olfr566	chr7	102856321	102857271	-	0	0	0	1	1
NM_001011542	Olfr1532-ps1	chr7	106914200	106915123	+	0	0	0	1	1
NM_001011662	Olfr180	chr16	58915686	58918486	-	0	0	0	1	1
NM_001011684	Nms	chr1	38939149	38950276	+	0	0.079925	0.213997	0.548702	1
NM_001011687	Rnase13	chr14	51922160	51922773	-	0	0.191758	0.383298	0.400384	1
NM_001011695	Olfr1000	chr2	85607964	85608908	-	0	0	0	1	1
NM_001011707	Cyp2c66	chr19	39113898	39186756	+	0.036069	0.293977	0.901995	0.16187	0.277711
NM_001011721	Olfr102	chr17	37313411	37314437	-	0	0	0	1	1
NM_001011732	Xkr7	chr2	153031852	153055775	+	0.144828	0.297364	0.380529	0.547441	0.678772
NM_001011733	Olfr288	chr15	98186013	98195542	-	0.0251974	0.0064014	-0.231048	0.549494	1
NM_001011734	Olfr1116-ps	chr2	87268846	87269769	+	0	0	0	1	1
NM_001011735	Olfr1066	chr2	86455328	86456269	-	0	0	0	1	1
NM_001011736	Olfr205	chr16	59328590	59329507	-	0	0	0	1	1
NM_001011737	Olfr1357	chr10	78611669	78618074	-	0.050683	0	-0.311148	0.383094	1
NM_001011738	Olfr744	chr14	50618224	50619195	+	0	0	0	1	1
NM_001011739	Olfr885	chr9	38061322	38062251	+	0	0	0	1	1
NM_001011740	Olfr225	chr11	59612966	59614225	+	0	0	0	1	1
NM_001011741	Olfr1386	chr11	49470054	49471181	+	0	0	0	1	1
NM_001011742	Olfr479	chr7	108054984	108055967	+	0	0	0	1	1
NM_001011743	Olfr324	chr11	58597345	58598466	+	0	0.0372966	0.143294	0.636246	1
NM_001011748	Olfr867	chr9	20054466	20055461	-	0	0	0	1	1
NM_001011749	Olfr704	chr7	106864982	106865929	+	0	0	0	1	1
NM_001011750	Olfr294	chr7	86615636	86616643	-	0	0	0	1	1
NM_001011751	Olfr298	chr7	86488551	86489549	-	0	0	0	1	1
NM_001011752	Olfr293	chr7	86663664	86664674	+	0	0	0	1	1
NM_001011753	Olfr115	chr17	37609785	37610779	-	0	0.0268022	0.117302	0.682068	1
NM_001011754	Olfr735	chr14	50345376	50346440	-	0	0	0	1	1
NM_001011755	Olfr671	chr7	104975042	104975983	-	0	0	0	1	1
NM_001011756	Olfr948	chr9	39318647	39319612	-	0	0	0	1	1
NM_001011757	Olfr663	chr7	104703569	104704603	+	0	0	0	1	1
NM_001011758	Olfr1016	chr2	85799339	85800268	-	0	0	0	1	1
NM_001011759	Olfr1031	chr2	85991819	85992829	+	0	0	0	1	1
NM_001011760	Olfr314	chr11	58786139	58787269	+	0.046407	0.0117897	-0.231048	0.549494	1
NM_001011761	Olfr1229	chr2	89282196	89283131	-	0	0	0	1	1
NM_001011767	Olfr299	chr7	86465413	86466405	+	0	0	0	1	1
NM_001011769	Olfr317	chr11	58732096	58733223	-	0.295954	0.203852	-0.477009	0.468098	0.6078
NM_001011770	Olfr332	chr11	58489719	58492499	-	0	0	0	1	1
NM_001011771	Olfr1089	chr2	86732675	86733610	-	0	0	0	1	1
NM_001011773	Olfr1287	chr2	111449142	111450059	+	0	0	0	1	1
NM_001011774	Olfr1028	chr2	85951065	85952039	+	0	0	0	1	1
NM_001011775	Olfr1419	chr19	11870183	11871214	-	0	0	0	1	1
NM_001011776	Olfr527	chr7	140335864	140336781	+	0	0	0	1	1
NM_001011777	Olfr1042	chr2	86159345	86160441	-	0	0	0	1	1
NM_001011778	Olfr285	chr15	98312589	98313548	-	0	0	0	1	1
NM_001011779	Olfr286	chr15	98226675	98234450	-	0	0.0091896	0.0611657	0.827755	1
NM_001011780	Olfr287	chr15	98206971	98221056	-	0	0.0416939	0.252169	0.514006	1
NM_001011782	Olfr543	chr7	102476773	102477902	-	0.196953	0.264124	-0.00634204	0.992278	0.995374
NM_001011784	Olfr1039	chr2	86130702	86131661	-	0	0	0	1	1
NM_001011785	Olfr987	chr2	85330967	85331896	-	0	0	0	1	1
NM_001011787	Olfr1307	chr2	111944516	111945454	-	0	0	0	1	1
NM_001011789	Olfr222	chr11	59570782	59571738	-	0	0.0158606	0.077886	0.782947	1
NM_001011790	Olfr1382	chr11	49535187	49536122	+	0.0628125	0.0142458	-0.248856	0.528404	1
NM_001011791	Olfr193	chr16	59109679	59110608	-	0.182873	0	-0.938109	0.0817343	1
NM_001011792	Olfr207	chr16	59361299	59362216	-	0	0	0	1	1
NM_001011793	Olfr598	chr7	103328488	103329447	+	0	0	0	1	1
NM_001011794	Olfr1322	chrX	49885469	49886401	-	0	0	0	1	1
NM_001011795	Olfr1275	chr2	111230853	111231791	-	0	0	0	1	1
NM_001011796	Olfr1249	chr2	89629940	89630896	-	0	0	0	1	1
NM_001011797	Olfr782	chr10	129350565	129351509	+	0	0	0	1	1
NM_001011798	Olfr884	chr9	38047224	38048153	+	0	0	0	1	1
NM_001011799	Olfr453	chr6	42744039	42744992	+	0	0	0	1	1
NM_001011800	Olfr212	chr6	116506516	116517965	+	1.89373	1.69083	-0.54765	0.120696	0.221117
NM_001011801	Olfr213	chr6	116540455	116541438	+	0	0.0289763	0.124747	0.6668	1
NM_001011802	Olfr1318	chr2	112155898	112157007	+	0	0	0	1	1
NM_001011803	Olfr1306	chr2	111911990	111912928	-	0	0	0	1	1
NM_001011804	Olfr1211	chr2	88929378	88930313	-	0	0	0	1	1
NM_001011805	Olfr1385	chr11	49494535	49495464	+	0.063218	0.032642	-0.153489	0.717566	1
NM_001011806	Olfr901	chr9	38430284	38431219	+	0	0	0	1	1
NM_001011807	Olfr191	chr16	59085552	59086481	-	0	0	0	1	1
NM_001011808	Olfr198	chr16	59201504	59202424	-	0	0	0	1	1
NM_001011809	Olfr728	chr14	50139702	50140637	-	0	0	0	1	1
NM_001011810	Olfr485	chr7	108158918	108159871	-	0	0	0	1	1
NM_001011811	Olfr487	chr7	108211583	108212527	-	0	0	0	1	1
NM_001011812	Olfr951	chr9	39393793	39394737	+	0.0622145	0	-0.311148	0.383094	1
NM_001011813	Olfr93	chr17	37151032	37151970	-	0.055896	0.042601	-0.11571	0.785578	1
NM_001011814	Olfr524	chr7	140201812	140202768	-	0	0	0	1	1
NM_001011815	Olfr533	chr7	140466203	140467165	+	0	0	0	1	1
NM_001011816	Olfr1181	chr2	88423088	88424023	-	0	0	0	1	1
NM_001011818	Olfr316	chr11	58757667	58758587	+	0.667955	3.09383	1.40392	0.00817134	0.0244562
NM_001011819	Olfr312	chr11	58831156	58832082	+	0	0	0	1	1
NM_001011821	Olfr804	chr10	129704880	129705824	+	0	0	0	1	1
NM_001011822	Olfr787	chr10	129462678	129463616	+	0.411419	0.133696	-0.986553	0.13292	0.238095
NM_001011823	Olfr834	chr9	18987990	18988928	+	0	0	0	1	1
NM_001011824	Olfr832	chr9	18944650	18945588	+	0	0	0	1	1
NM_001011825	Olfr1105	chr2	87033281	87034219	-	0	0	0	1	1
NM_001011826	Olfr967	chr9	39750388	39751320	+	0	0	0	1	1
NM_001011827	Olfr963	chr9	39669059	39669994	+	0	0	0	1	1
NM_001011828	Olfr304	chr7	86385657	86386658	-	0	0	0	1	1
NM_001011829	Olfr761	chr17	37952051	37953022	-	0.57891	0.185927	-1.16543	0.0744248	0.150663
NM_001011830	Olfr119	chr17	37696685	37701637	+	0	0	0	1	1
NM_001011831	Olfr1500	chr19	13827459	13828394	-	0	0	0	1	1
NM_001011832	Olfr1490	chr19	13654446	13655396	+	0	0	0	1	1
NM_001011833	Olfr1137	chr2	87710972	87711904	-	0	0.0142916	0.0611657	0.827755	1
NM_001011834	Olfr1152	chr2	87867993	87868925	+	0	0	0	1	1
NM_001011835	Olfr1162	chr2	88049678	88050622	-	0	0	0	1	1
NM_001011836	Olfr1129	chr2	87575086	87576030	+	0	0.0160619	0.077886	0.782947	1
NM_001011837	Olfr748	chr14	50710332	50711255	+	0	0	0	1	1
NM_001011839	Olfr1437	chr19	12321887	12322825	-	0	0	0	1	1
NM_001011840	Olfr1463	chr19	13234252	13235184	+	0	0	0	1	1
NM_001011841	Olfr1465	chr19	13313360	13314283	-	0	0	0	1	1
NM_001011842	Olfr1474	chr19	13470972	13471916	+	0	0	0	1	1
NM_001011845	Olfr597	chr7	103320413	103321360	+	0	0	0	1	1
NM_001011846	Olfr517	chr7	108868208	108869152	-	0	0.0442823	0.143294	0.636246	1
NM_001011847	Olfr591	chr7	103172691	103173635	-	0	0	0	1	1
NM_001011848	Olfr675	chr7	105024025	105024966	-	0	0	0	1	1
NM_001011849	Olfr792	chr10	129540539	129541474	+	0	0.111544	0.34168	0.433053	1
NM_001011850	Olfr1505	chr19	13919022	13919972	+	0	0	0	1	1
NM_001011851	Olfr412	chr11	74364671	74365609	+	0	0.0284007	0.117302	0.682068	1
NM_001011852	Olfr1029	chr2	85975213	85976273	+	0	0	0	1	1
NM_001011853	Olfr1425	chr19	12073695	12074630	-	0.0628125	0	-0.311148	0.383094	1
NM_001011854	Olfr605	chr7	103442140	103443150	-	0	0	0	1	1
NM_001011855	Olfr169	chr16	19565940	19566881	-	0	0.0283102	0.117302	0.682068	1
NM_001011856	Olfr1331	chr4	118868783	118869736	+	0	0	0	1	1
NM_001011857	Olfr685	chr7	105180361	105181311	-	0	0	0	1	1
NM_001011858	Olfr504	chr7	108564837	108565793	-	0	0	0	1	1
NM_001011859	Olfr965	chr9	39719229	39720167	+	0	0	0	1	1
NM_001011860	Olfr1222	chr2	89124794	89125729	-	0	0	0	1	1
NM_001011861	Olfr331	chr11	58501598	58502554	-	0	0.0317211	0.130313	0.657504	1
NM_001011862	Olfr699	chr7	106790049	106790999	-	0	0.0319212	0.130313	0.657504	1
NM_001011863	Olfr406	chr11	74269391	74270362	+	0	0.0156157	0.077886	0.782947	1
NM_001011864	Olfr917	chr9	38664913	38665842	-	0	0	0	1	1
NM_001011865	Olfr624	chr7	103670103	103671029	-	0	0	0	1	1
NM_001011866	Olfr309	chr7	86306185	86307111	-	0	0	0	1	1
NM_001011867	Olfr538	chr7	140574155	140575087	+	0	0.0305601	0.124747	0.6668	1
NM_001011868	Olfr1178	chr2	88391249	88392220	+	0	0	0	1	1
NM_001011869	Olfr452	chr6	42790041	42790994	+	0	0	0	1	1
NM_001011870	Olfr1329	chr4	118916524	118917465	-	0	0	0	1	1
NM_001011871	Olfr506	chr7	108612309	108613253	+	0	0	0	1	1
NM_001011872	Olfr1034	chr2	86046444	86047466	+	0	0	0	1	1
NM_001011873	Xkr9	chr1	13668771	13701723	+	0.0305258	0.0721051	0.177071	0.747687	1
NM_001011874	Xkr4	chr1	3214482	3671498	-	0	0.0115154	0.143294	0.636246	1
NM_001011875	Rnase12	chr14	51056698	51057242	-	0	0.0489325	0.117302	0.682068	1
NM_001011876	Ang6	chr14	44001664	44006418	-	0	0.0212584	0.077886	0.782947	1
NM_001011877	Rnase11	chr14	51049451	51050163	-	0	0.181247	0.414315	0.377513	1
NM_001012265	Olfr857	chr9	19712829	19713758	+	0	0	0	1	1
NM_001012266	Olfr835	chr9	19035125	19036060	+	0	0	0	1	1
NM_001012269	Olfr1513	chr14	52349103	52350044	-	0	0.0302682	0.124747	0.6668	1
NM_001012305	Slc39a12	chr2	14388398	14494977	+	0.640256	0.640303	-0.352408	0.491384	0.629256
NM_001012309	Ccdc55	chr11	77044292	77078437	-	13.9661	15.8398	-0.25728	0.186194	0.310351
NM_001012310	Slc25a47	chr12	108851129	108856815	+	0.493007	0.948267	0.381722	0.493696	0.631282
NM_001012322	Sctr	chr1	120006980	120063532	+	0.0546165	0.162224	0.381196	0.548033	0.679187
NM_001012323	Mup20	chr4	62050235	62054117	-	0	0.0171315	0.077886	0.782947	1
NM_001012324	Ecm2	chr13	49504810	49532789	+	0.325801	1.00051	0.952127	0.0532846	0.114981
NM_001012396,NM_013935	Ptpla	chr2	14026831	14056035	-	46.4967	39.64	-0.642187	0.00320166	0.0112827
NM_001012400	AU022252	chr4	119225138	119232724	-	7.34468	7.19762	-0.451835	0.0721508	0.147046
NM_001012401	Hspb6	chr7	30553302	30555439	+	36.859	36.2619	-0.448312	0.0431573	0.09714
NM_001012402	Hs3st6	chr17	24753003	24758684	+	0	0.402537	1.13436	0.0683377	0.140651
NM_001012520	Klri1	chr6	129697218	129717132	-	0	0	0	1	1
NM_001012638	Acd	chr8	105698159	105701095	-	24.5319	34.1233	0.0350129	0.869168	0.917238
NM_001012640	AY761185	chr8	20943694	20944748	-	0	0	0	1	1
NM_001012704	Wfdc13	chr2	164685107	164687706	+	0	0.0954942	0.339209	0.435832	1
NM_001012723	Wfdc16	chr2	164634708	164638802	-	0	0.0118949	0.0611657	0.827755	1
NM_001012725	Wfdc6b	chr2	164613700	164618213	+	0.421491	2.10004	1.29279	0.0335826	0.0791299
NM_001012726	Aym1	chr5	113357294	113357821	+	6.61279	9.44644	0.0475238	0.901352	0.938724
NM_001012765	Adcy5	chr16	35155636	35304549	+	0.209546	0.365791	0.272504	0.607785	0.73031
NM_001012766	Ear12	chr14	44102887	44103357	+	0	0.0424557	0.0611657	0.827755	1
NM_001013012	Zfp787	chr7	6131489	6155971	-	9.30046	10.0622	-0.314405	0.214005	0.34489
NM_001013013	Dhrs7c	chr11	67798271	67816002	+	0	0	0	1	1
NM_001013019	Lrrn4cl	chr19	8850785	8853909	+	0.197527	0.397553	0.390955	0.522944	0.657817
NM_001013022	Odf3b	chr15	89377449	89379254	-	3.87211	4.6142	-0.17952	0.615822	0.736497
NM_001013023,NM_172135	Mterf	chr5	3890581	3893933	-	4.25523	2.97973	-0.846746	0.0167232	0.0447203
NM_001013024	Usp13	chr3	32817626	32935257	+	0.0112006	0.0629048	0.561234	0.360784	0.506049
NM_001013025	Tgfbrap1	chr1	43047269	43098622	-	2.96817	5.63055	0.464421	0.0371804	0.0860965
NM_001013026	Ttf2	chr3	100938860	100969663	-	2.70249	4.82402	0.369294	0.141829	0.250732
NM_001013028	AI597468	chr10	85102627	85117747	+	5.93924	5.59354	-0.50326	0.0310998	0.0743339
NM_001013365	Osm	chr11	4236785	4241026	+	0	0.0588391	0.358447	0.420342	1
NM_001013366	Wdr91	chr6	34880426	34910831	-	1.39018	4.55088	1.18173	0.000209305	0.00113669
NM_001013367	Prkaa1	chr15	5143861	5181899	+	9.50252	8.1721	-0.629485	0.00430239	0.0143978
NM_001013368	E2f8	chr7	48866429	48881041	-	10.7983	4.88595	-1.51363	4.88e-10	1.75e-08
NM_001013370,NM_001162908	Sesn1	chr10	41887439	41908436	+	5.17113	10.1195	0.540625	0.0235008	0.0590937
NM_001013371	Dtx3l	chr16	35926515	35939027	-	0.451437	0.856055	0.398672	0.342167	0.487144
NM_001013372	Nrp	chr12	87442848	87444017	-	0.41981	0.415225	-0.202971	0.753034	0.838986
NM_001013373	Tmprss13	chr9	45319100	45347580	+	0	0.188424	1.38935	0.0306594	0.073495
NM_001013374	Lman2l	chr1	36423186	36445239	-	5.62595	13.6904	0.812045	0.000498163	0.00235663
NM_001013375	Utp18	chr11	93859243	93885766	-	42.6122	43.4856	-0.399645	0.0315265	0.0751593
NM_001013376	Rpp38	chr2	3328949	3332628	-	26.2316	27.0107	-0.382034	0.0872451	0.170727
NM_001013377	Arhgef39	chr4	43496144	43499660	-	15.457	5.82162	-1.71973	1.3e-08	3.14e-07
NM_001013379	Zfp930	chr8	69209046	69230539	+	0.358116	1.11603	0.992702	0.0430439	0.096929
NM_001013380	Dync1li2	chr8	104417674	104443047	-	61.6428	48.1908	-0.771855	4.31e-05	0.000297012
NM_001013381	Rsad1	chr11	94539798	94549207	-	0.662106	1.60659	0.761637	0.0412217	0.0935234
NM_001013382	Lrrc52	chr1	167445675	167466780	-	9.67077	12.1674	-0.106284	0.683967	0.788888
NM_001013384	Podnl1	chr8	84125989	84132517	+	0	0.0265293	0.182285	0.588264	1
NM_001013385	Grm4	chr17	27422388	27503304	-	0.0571668	0.374206	1.22508	0.0591761	0.125221
NM_001013386	Rasl10b	chr11	83410072	83421038	+	0.229207	0.317449	0.0233744	0.968251	0.980741
NM_001013387,NM_001111076	Zfp182	chrX	21026184	21062038	-	0.0474294	0.226986	1.30692	0.0379539	0.0873697
NM_001013389	Mrs2	chr13	24992483	25020379	-	32.08	21.364	-0.985563	6.86e-06	6.23e-05
NM_001013390	Scn4b	chr9	45139042	45154061	+	0.0262203	0.0224277	-0.18466	0.747023	1
NM_001013391	Cpsf6	chr10	117344668	117376973	-	4.391	9.38723	0.628881	0.00211253	0.00798775
NM_001013393	Gm11487	chr4	73401032	73405072	-	0	0.0114728	0.077886	0.782947	1
NM_001013405	Tcaim	chr9	122805547	122836332	+	7.08708	13.0065	0.421668	0.0469506	0.10386
NM_001013412	Ccl26	chr5	135560448	135563569	-	0	0.0538245	0.077886	0.782947	1
NM_001013414	Neurl4	chr11	69901878	69913822	+	29.566	29.1742	-0.448525	0.0195777	0.0508011
NM_001013575	Olfr112	chr17	37563239	37569451	-	1.45948	0.635682	-1.48752	0.000193634	0.00106488
NM_001013577	Inip	chr4	59769647	59783855	-	7.25198	4.73897	-1.00839	3.23e-05	0.000232848
NM_001013578,NM_025435	Thoc7	chr14	13950941	13961225	-	189.605	142.404	-0.819553	6.5e-05	0.000421238
NM_001013607	Vmo1	chr11	70513516	70514616	-	0.165594	0.283283	0.0875267	0.885741	1
NM_001013609	Tex24	chr8	27344394	27349188	+	11.8194	10.7862	-0.556039	0.016597	0.0444551
NM_001013616	Trim6	chr7	104218795	104235152	+	0.550821	1.55228	0.939851	0.0164542	0.0441687
NM_001013741	Ddn	chr15	98803782	98807925	-	0.0297537	0.0345533	-0.061501	0.91795	1
NM_001013749	Tmem151b	chr17	45541940	45549677	-	0.201912	0.287827	0.136232	0.809992	0.87674
NM_001013750	Gm597	chr1	28776122	28780252	-	8.4683	4.27284	-1.39181	1.19e-09	3.78e-08
NM_001013751	Syna	chr5	134557254	134560171	-	0.758384	0.573492	-0.734259	0.11129	0.207543
NM_001013753	Pcdh17	chr14	84443563	84537060	+	0.340035	0.195856	-1.09951	0.0117422	0.0332779
NM_001013755,NM_001145950	5730409E04Rik	chr4	126609854	126614371	+	0.231855	1.22161	1.74235	0.000848036	0.00367656
NM_001013756	Grhl3	chr4	135541888	135573620	-	0.143553	0.524231	0.978249	0.106923	0.200901
NM_001013757	Vwde	chr6	13185611	13224965	-	0	0	0	1	1
NM_001013758	Lingo3	chr10	80832801	80844039	-	0.112336	0.271993	0.535656	0.392215	0.535404
NM_001013759	Gas2l2	chr11	83421635	83429521	-	0	0.00968829	0.124747	0.6668	1
NM_001013760	Gm4937	chrX	76264306	76267673	+	2.98727	4.37738	0.0959604	0.803223	0.872092
NM_001013761	Gmnc	chr16	26957235	26989974	-	0.0529508	0.00652995	-0.914292	0.122199	1
NM_001013762,NM_001167907	Gm4952	chr19	12600016	12627616	+	0	0	0	1	1
NM_001013764	Ces1a	chr8	93020215	93048192	-	0.816925	1.8332	0.628136	0.155395	0.268738
NM_001013765	Zscan4c	chr7	11005745	11010547	+	0.0230608	0.0309137	-0.0125723	0.979571	1
NM_001013767	Capn11	chr17	45630204	45659309	-	55.5093	34.8378	-1.04747	2.56e-05	0.000191005
NM_001013769	Rsl1	chr13	67173182	67183498	+	0.492819	0.978202	0.439287	0.399314	0.542396
NM_001013770	Lipo1	chr19	33555281	33590311	-	5.88675	5.93294	-0.410755	0.0915199	0.177518
NM_001013771	Gm973	chr1	59516264	59634509	+	30.8586	26.4929	-0.640693	0.000834837	0.00363038
NM_001013773	Nxpe5	chr5	138225904	138251875	+	0.0481309	0.0658342	-0.00489937	0.993516	1
NM_001013774	Kpna7	chr5	144983744	145009636	-	2.45724	2.39846	-0.429442	0.273812	0.41521
NM_001013776	Fbxw24	chr9	109601116	109626059	-	0.188826	0.265428	0.0290692	0.964718	0.978212
NM_001013777	Zfp488	chr14	33967070	33978764	-	17.0932	17.9683	-0.35884	0.0576207	0.122692
NM_001013778	Tvp23a	chr16	10420559	10447350	-	0.419201	0.523956	-0.0751377	0.882715	0.925786
NM_001013779	Aim2	chr1	173420604	173466036	+	0.376558	0.470012	-0.0950692	0.865321	0.914876
NM_001013780	Slc25a34	chr4	141618825	141623834	-	0.107254	1.04048	2.04623	0.00040185	0.00196448
NM_001013783	Fam71b	chr11	46404728	46407985	+	21.3575	42.5781	0.516539	0.0235135	0.0591155
NM_001013784	E130309D14Rik	chr11	74619605	74641516	+	0.333669	0.671412	0.471201	0.324397	0.468567
NM_001013785	Akr1c19	chr13	4233740	4248359	+	0.300894	0.398035	-0.0413749	0.949452	0.969313
NM_001013786	Zscan26	chr13	21442175	21453727	-	2.48832	4.33042	0.351274	0.169659	0.288051
NM_001013787	Vmn1r209	chr13	22805580	22806518	-	0	0	0	1	1
NM_001013792	Fam105b	chr15	27605921	27630693	-	7.33937	11.4425	0.184328	0.471077	0.610702
NM_001013797	Spink6	chr18	44071393	44083610	+	0	0	0	1	1
NM_001013799	Mettl21c	chr1	44009408	44020006	-	0.09666	0.0630893	-0.251627	0.64199	1
NM_001013804	Flg2	chr3	93197273	93221376	+	0	0	0	1	1
NM_001013806	Ankrd13c	chr3	157947466	158006837	+	15.0911	15.9542	-0.354449	0.073764	0.149674
NM_001013810	Gm5591	chr7	38518139	38528193	-	6.25066	5.13728	-0.696253	0.00549494	0.017581
NM_001013811	Fam169b	chr7	68273839	68363092	+	0.849219	1.02099	-0.152003	0.720316	0.815627
NM_001013814	Amt	chr9	108296922	108301597	+	3.05674	2.19151	-0.800226	0.0498687	0.109011
NM_001013816	Gm5622	chr14	51552790	51662953	+	51.8405	36.5143	-0.879953	0.000878958	0.003784
NM_001013817	Sp140	chr1	85600703	85645036	+	0.419753	1.49533	1.17126	0.014955	0.040796
NM_001013820	Slc22a28	chr19	8062209	8131982	-	0	0.100515	0.608028	0.255112	1
NM_001013823	Krtap4-16	chr11	99850655	99851605	-	0.061822	0	-0.311148	0.383094	1
NM_001013824	Gm5662	chr12	88270635	88274497	-	0	0	0	1	1
NM_001013826	Dupd1	chr14	21676572	21714576	-	6.87565	2.68559	-1.61196	1.7e-05	0.000133857
NM_001013829	Shf	chr2	122348892	122368918	-	5.78536	22.0605	1.44152	1.57e-08	3.7e-07
NM_001013832	Gpr31b	chr17	13051321	13052280	-	0.531473	0.752564	0.0493895	0.937256	0.961574
NM_001013833,NM_011160	Prkg1	chr19	30564487	31765033	-	1.82538	1.80302	-0.436753	0.0862122	0.169153
NM_001014390	Dyrk2	chr10	118859349	118868903	-	5.40182	7.7136	0.068323	0.795698	0.867693
NM_001014394	Gpr113	chr5	30193431	30205722	-	3.04883	3.19842	-0.35627	0.236593	0.372006
NM_001014395	Fbxw22	chr9	109378409	109404294	-	0.128931	0.242801	0.245345	0.70862	0.806951
NM_001014397	Gm13154	chr4	147553277	147585201	+	0.49092	2.35311	1.61403	0.000128044	0.000746655
NM_001014398	Trcg1	chr9	57236556	57249864	+	0	0.0464792	0.393851	0.392649	1
NM_001014761	Scn2b	chr9	45117876	45130070	+	0.231038	0.650812	0.879892	0.0734189	0.149117
NM_001014836	4930404N11Rik	chr10	81364024	81365820	-	46.975	46.4949	-0.443947	0.0307629	0.0736955
NM_001014900	Zmynd12	chr4	119422684	119453899	+	28.3954	22.5047	-0.752359	0.000292828	0.00151199
NM_001014973	Snx13	chr12	35047189	35147477	+	9.88356	11.5957	-0.204692	0.281197	0.42281
NM_001014974	Ttll4	chr1	74661754	74697973	+	26.7758	38.5136	0.0739898	0.678147	0.784146
NM_001014976	Espl1	chr15	102296293	102324356	+	35.94	26.9722	-0.834563	5.49e-06	5.15e-05
NM_001014981	Wdr7	chr18	63708695	63989759	+	19.0005	14.6288	-0.788539	0.000150595	0.000859843
NM_001014995	Fam189b	chr3	89183225	89189289	+	0.523716	0.989035	0.408789	0.400286	0.543366
NM_001014996	Cenpj	chr14	56526761	56571846	-	9.27128	11.2961	-0.151544	0.463898	0.603671
NM_001014997	Gm156	chr6	129766647	129775849	-	0	0	0	1	1
NM_001015039	Zfyve28	chr5	34194894	34288324	-	0.236864	0.965962	1.3287	0.00535233	0.0172216
NM_001015046	Rap1gap2	chr11	74383483	74590158	-	0.619412	0.477943	-0.723668	0.0779731	0.156221
NM_001015507	Vprbp	chr9	106821976	106880992	+	18.9017	27.0405	0.0640129	0.724229	0.818862
NM_001015681,NM_153158	E130308A19Rik	chr4	59626327	59754303	+	0.691732	3.27221	1.70871	1.35e-06	1.57e-05
NM_001017394	Gm20815	chrY	8832249	8835169	-	0.25486	0.63218	0.58851	0.339547	0.484347
NM_001017422	Ear4	chr14	51203690	51204156	+	0	0.0487533	0.077886	0.782947	1
NM_001017426	Kdm6b	chr11	69398518	69413675	-	3.15823	5.59052	0.36801	0.0864998	0.169605
NM_001017427	Rasef	chr4	73714579	73790602	-	9.61902	3.53096	-1.8355	3.23e-17	5.19e-15
NM_001017429	Cox17	chr16	38346999	38352763	+	54.7193	60.1884	-0.290194	0.203158	0.331565
NM_001017955	Zscan18	chr7	12768092	12775658	-	4.72843	7.79027	0.273027	0.233646	0.368786
NM_001017966	Ddi2	chr4	141683563	141723419	-	5.45466	9.93956	0.404251	0.075412	0.152214
NM_001017968	Zdhhc18	chr4	133606992	133633429	-	0.395294	3.28325	2.28038	8.39e-08	1.49e-06
NM_001017985	C2cd3	chr7	100372233	100470159	+	15.51	18.2624	-0.201173	0.31631	0.460483
NM_001018002,NM_028610	Dppa4	chr16	48283735	48294292	+	0.815371	1.46735	0.387347	0.472784	0.612057
NM_001018013	Izumo1	chr7	45621811	45627242	+	25.0055	30.0874	-0.178077	0.399388	0.542446
NM_001018019	Grxcr1	chr5	68031835	68166398	+	0.0490068	0.065695	-0.0125723	0.979571	1
NM_001018031	Otol1	chr3	70007613	70028708	+	0.0272062	0	-0.311148	0.383094	1
NM_001018063	Cxx1b	chrX	53669177	53670408	-	0.765193	1.48152	0.403704	0.446344	0.587184
NM_001018079	Lce3f	chr3	92992226	92993426	+	0	0	0	1	1
NM_001018087	Ldoc1	chrX	61709616	61710950	+	0	0	0	1	1
NM_001024135	Kbtbd7	chr14	79426511	79431038	+	11.94	15.5523	-0.0527353	0.795459	0.867496
NM_001024136	Anks6	chr4	47015689	47057306	-	0.468152	0.979158	0.532664	0.229264	0.363442
NM_001024137	Pla2g4d	chr2	120265869	120289069	-	1.30474	1.4276	-0.292556	0.407967	0.55081
NM_001024138	Gpr139	chr7	119144323	119184374	-	0.050565	0	-0.289488	0.403725	1
NM_001024139	Adamts15	chr9	30899155	30922452	-	0.0850047	0.173296	0.382072	0.534319	0.667301
NM_001024141	Nxf3	chrX	136072099	136085255	-	3.42723	12.0006	1.32059	3.65e-06	3.7e-05
NM_001024142	Fbxo10	chr4	45034248	45084604	-	0.436766	2.16429	1.63803	3.78e-05	0.00026682
NM_001024145	Pla2g4f	chr2	120299957	120314165	-	0.0692006	0.180256	0.437388	0.505873	0.642131
NM_001024147	Gm5868	chr5	72581639	72587550	-	0	0.0496485	0.220913	0.545657	1
NM_001024148	Ugt2a2	chr5	87459493	87482258	-	0	0	0	1	1
NM_001024205	Nufip2	chr11	77686139	77717966	+	11.4772	11.8844	-0.377168	0.0469653	0.103877
NM_001024206	Trappc1	chr11	69323986	69325793	+	15.3537	28.5681	0.438618	0.0837642	0.165359
NM_001024225	Defa24	chr8	21734494	21735471	+	0	0	0	1	1
NM_001024230	Gm5431	chr11	48887422	48902152	-	0.173854	0.281559	0.183029	0.769858	0.850192
NM_001024474	Diras2	chr13	52504375	52530836	-	0.393067	0.528235	0.00884967	0.985881	0.99131
NM_001024478	Cdhr3	chr12	33033796	33092875	-	0.0199095	0.019311	-0.0702286	0.884074	1
NM_001024508	Brd9	chr13	73937838	73960895	+	38.5777	33.2484	-0.639569	0.00064544	0.00292964
NM_001024539	Shc2	chr10	79617938	79637918	-	0.439876	1.57341	1.25648	0.0027591	0.00996618
NM_001024560	Snx32	chr19	5495278	5510489	-	3.36444	5.78773	0.321017	0.291731	0.433798
NM_001024602	Cep170b	chr12	112722174	112746591	+	1.48458	4.48919	1.12011	1.27e-05	0.000106573
NM_001024604	Ankrd28	chr14	31700015	31830415	-	8.99623	13.3554	0.122277	0.525781	0.660041
NM_001024606	Pdp2	chr8	104591468	104596849	+	0.31091	0.931702	0.931204	0.0560907	0.120004
NM_001024614	1700007G11Rik	chr5	98329304	98802019	+	116.463	61.7925	-1.30213	2.76e-09	8.07e-08
NM_001024616	Rabl6	chr2	25583018	25608446	-	34.0733	31.1339	-0.550597	0.00492028	0.0160972
NM_001024617	Inpp4b	chr8	81715200	82122561	+	1.05285	1.25531	-0.181402	0.604074	0.726973
NM_001024618,NM_001083919	Xirp2	chr2	67446002	67526606	+	0	0	0	1	1
NM_001024622	Pcnp	chr16	56015508	56029717	-	20.3053	30.8871	0.157717	0.420758	0.563449
NM_001024624	Cdkl5	chrX	160784308	160994681	-	4.042	4.48704	-0.300488	0.284854	0.426791
NM_001024626	Zfp873	chr10	82048127	82061586	+	0.26473	0.701373	0.688431	0.233186	0.368224
NM_001024645	Lrrc16b	chr14	55491093	55508264	+	0.281746	0.925224	1.0932	0.0165058	0.044267
NM_001024672	AB099516	chr15	100353200	100384435	+	0	0	0	1	1
NM_001024673	Ifnl2	chr7	28508861	28510360	-	0.101018	0.169883	0.0680608	0.896595	1
NM_001024698	Cpa2	chr6	30541642	30564473	+	0.701965	0.971776	0.000295681	0.999579	0.999667
NM_001024699	Zbtb45	chr7	13005666	13009800	-	1.50114	2.44638	0.252386	0.511424	0.646817
NM_001024702	C1ql4	chr15	99084754	99087728	-	0.0732025	0.233455	0.264369	0.639907	1
NM_001024703	Mctp2	chr7	72077830	72306595	-	0.0486008	0.0272485	-0.547637	0.40044	0.543525
NM_001024705	Prpmp5	chr6	132311590	132314743	-	0.0408771	0	-0.289488	0.403725	1
NM_001024706	Gm5458	chr14	19594138	19602587	-	36.3395	23.4052	-1.04216	1.18e-06	1.4e-05
NM_001024707	Lrp3	chr7	35200934	35215345	-	0.214335	0.254668	-0.169332	0.773053	0.851856
NM_001024709	Krtap10-10	chr10	77835947	77837251	+	0	0.0102177	0.0611657	0.827755	1
NM_001024712	Gm3696	chr14	7083025	7105457	-	0.156071	0.210494	0.0105309	0.987167	0.992135
NM_001024714	Cma2	chr14	55971428	55973995	+	0	0.0441888	0.143294	0.636246	1
NM_001024717	Gal3st3	chr19	5298331	5308739	+	2.49749	3.24612	-0.0541921	0.862733	0.912923
NM_001024719	Cyp2c67	chr19	39608859	39649042	-	0.0344622	0.0256103	-0.118475	0.798329	1
NM_001024720	Hmcn1	chr1	150562502	150993435	-	0.0668378	0.0867044	-0.0605388	0.907219	0.942529
NM_001024721	BC094916	chr1	173521311	173535957	-	0	0.0735574	0.294059	0.474311	1
NM_001024726	Zfp607	chr7	27860585	27880825	+	2.07925	2.68852	-0.0699462	0.810219	0.87674
NM_001024728	C330021F23Rik	chr8	3567998	3584776	+	16.9095	18.8448	-0.279765	0.182926	0.305835
NM_001024731	Gm20939	chr17	94864918	94878321	+	0.761962	1.23044	0.217409	0.621711	0.741202
NM_001024806	Cebpz	chr17	78919003	78937070	-	15.371	23.8349	0.189256	0.321384	0.465487
NM_001024841	Gm128	chr3	95236920	95241109	-	311.085	219.01	-0.926807	1.39e-07	2.32e-06
NM_001024842	Hoxc11	chr15	102954526	102956701	+	0.057362	0.0165886	-0.212952	0.586896	1
NM_001024846,NM_009562	Zfp62	chr11	49203500	49218816	+	21.0906	21.7201	-0.381321	0.0620218	0.130023
NM_001024848	Apol7b	chr15	77422209	77447460	-	1.43966	1.54294	-0.30516	0.446557	0.587255
NM_001024849	Gm14325	chr2	177828991	177840318	-	0.149694	0.25852	0.237288	0.687316	0.791467
NM_001024850	Rhox10	chrX	38066475	38071688	+	0.223778	1.34387	1.18798	0.0666712	0.137758
NM_001024851	Ankrd34a	chr3	96596636	96599778	+	0	0.0382336	0.321937	0.450671	1
NM_001024853,NM_001024854,NM_013896	Timm9	chr12	71123172	71136675	-	13.0199	13.8194	-0.295812	0.259955	0.398552
NM_001024917	N4bp2	chr5	65763521	65826784	+	9.44645	12.4335	-0.0481033	0.808245	0.875629
NM_001024919	Bod1	chr11	31665150	31671862	-	85.694	50.7875	-1.16866	2.91e-10	1.12e-08
NM_001024920	Trp53i13	chr11	77508099	77513273	-	18.5089	18.0534	-0.451113	0.0722487	0.147185
NM_001024922	Ddx49	chr8	70292866	70302452	-	51.1904	43.2076	-0.674783	0.000176891	0.000986322
NM_001024926	Cyb5d2	chr11	72777232	72795839	-	5.71201	5.08011	-0.587807	0.0203988	0.0525079
NM_001024927,NM_001081641	Pitpnm3	chr11	72047528	72135889	-	1.09184	1.65437	0.17161	0.570901	0.699054
NM_001024928	Zfp667	chr7	6286580	6307883	+	6.3594	8.07065	-0.0795735	0.749367	0.837108
NM_001024932	Pilrb2	chr5	137865829	137871758	-	0.0290461	0.0704951	0.163275	0.76334	1
NM_001024945,NM_023268	Qsox1	chr1	155778155	155812899	-	49.293	51.0192	-0.340562	0.0760281	0.153217
NM_001024950	Zfp563	chr17	33089367	33110704	+	1.2498	1.32419	-0.322923	0.32351	0.467651
NM_001024952	Rc3h1	chr1	160906411	160974976	+	8.64796	8.65664	-0.43131	0.0184875	0.0484818
NM_001024954	Pbx4	chr8	69832704	69872292	+	126.815	133.946	-0.344762	0.0924057	0.179048
NM_001025067	Lrig2	chr3	104453983	104511856	-	6.09743	5.51528	-0.564136	0.00760998	0.0230749
NM_001025083	Rhox12	chrX	38104062	38110907	-	0	0.0142611	0.0611657	0.827755	1
NM_001025084	Rhox1	chrX	37213805	37222258	-	0.066658	1.05939	1.46122	0.0262645	0.0646901
NM_001025085	Gm5797	chr14	7323988	7332395	-	21.3625	14.5092	-0.969236	3.2e-05	0.000230846
NM_001025086	Rhox7	chrX	37831686	37841171	+	0.113203	1.21348	1.53807	0.0179222	0.0472767
NM_001025093,NM_009715	Atf2	chr2	73816522	73892628	-	34.4593	28.9881	-0.677093	0.000188673	0.00104225
NM_001025102,NM_173750	Arl14ep	chr2	106962529	106974397	-	11.7245	10.6744	-0.558444	0.00544466	0.017465
NM_001025103	Efcab4a	chr7	141461094	141466602	+	0.683261	1.20706	0.299179	0.556959	0.687046
NM_001025163,NM_001112805,NM_177888	Zfp78	chr7	6363308	6382605	+	4.04721	2.46901	-1.0847	8.11e-05	0.000505955
NM_001025240	Gm5346	chr8	43624975	43627185	-	1.19936	0.59757	-1.24979	0.00584849	0.0185238
NM_001025244	Krtap31-2	chr11	99936291	99937225	+	0	0	0	1	1
NM_001025246	Trp53i11	chr2	93187584	93201757	+	30.8937	19.0433	-1.09416	5.48e-07	7.38e-06
NM_001025260	Gm14484	chrX	11311934	11312427	+	0.344274	0.0307257	-0.798283	0.151822	1
NM_001025309,NM_144859	Pja2	chr17	64281006	64331883	-	32.394	37.6964	-0.208857	0.258469	0.397075
NM_001025351	Defb46	chr8	19239916	19242143	+	0	0	0	1	1
NM_001025353	Gm6040	chr8	20916490	20922071	-	0	0	0	1	1
NM_001025365	Miip	chr4	147860778	147868719	-	34.375	40.7882	-0.183213	0.371495	0.516808
NM_001025371	Serinc4	chr2	121451177	121456764	-	1.01047	0.964087	-0.436396	0.320795	0.465037
NM_001025373	Zfp943	chr17	21962559	21994366	+	6.34405	6.41705	-0.413846	0.0825574	0.163457
NM_001025379	Sema3g	chr14	31217873	31229511	+	0.0461398	0.301294	1.28567	0.0460051	0.102258
NM_001025380	Adam39	chr8	40823009	40826861	+	10.1557	13.141	-0.0793918	0.741921	0.832244
NM_001025381	Gpr17	chr18	31942999	31949636	-	0.0712365	0.0924454	0.148192	0.821522	0.884375
NM_001025382	Fam196b	chr11	34314822	34422640	+	0.55705	1.25962	0.652562	0.0792442	0.158189
NM_001025385	Tas2r137	chr6	40491238	40492239	+	0	0	0	1	1
NM_001025386	Olfr243	chr7	103716596	103717546	+	0	0	0	1	1
NM_001025432	Crebbp	chr16	4084048	4213404	-	4.01626	7.76132	0.486696	0.016918	0.0451757
NM_001025435	BC053393	chr11	46571513	46589232	+	0.0513815	0.0222886	-0.29118	0.564125	1
NM_001025444,NM_025545	Aptx	chr4	40682078	40703187	-	9.91329	12.7294	-0.0879179	0.658633	0.769284
NM_001025572	Ankrd12	chr17	65967501	66077046	-	5.32849	7.59101	0.0657026	0.730566	0.823225
NM_001025573	2010107G12Rik	chr6	34945295	34977999	-	0.127453	0.0705322	-0.566871	0.382687	0.527024
NM_001025574	Bpifb9b	chr2	154307244	154320642	+	0	0.0501275	0.339209	0.435832	1
NM_001025575	Cfhr2	chr1	139810292	139858699	-	0.0327629	0.186569	0.527558	0.383544	0.527499
NM_001025576	Ccdc141	chr2	77009906	77170635	-	0.283311	0.50775	0.347385	0.434999	0.576932
NM_001025577	Maf	chr8	115703253	115706894	-	0.106074	0.841148	1.83215	0.00129375	0.00528801
NM_001025581	Kcnc2	chr10	112271123	112466304	+	1.8387	0.127064	-3.9624	6.24e-30	5.43e-27
NM_001025589,NM_011266	Rfxank	chr8	70130806	70139197	-	4.06775	4.71677	-0.201994	0.420137	0.562923
NM_001025594,NM_027947	Zbtb43	chr2	33450288	33468532	-	1.90157	4.22474	0.686339	0.00737039	0.0224636
NM_001025597,NM_009578	Ikzf1	chr11	11686213	11772926	+	0.032004	0.362522	2.03507	0.00132028	0.00537267
NM_001025599	Trim26	chr17	36837141	36859380	+	1.66698	6.68175	1.49145	2.17e-07	3.37e-06
NM_001025602,NM_010743	Il1rl1	chr1	40440628	40465414	+	0.0231877	0.11052	0.709619	0.277493	0.419135
NM_001025605	Gm527	chr12	64917911	64924591	+	11.0047	18.6335	0.291601	0.253593	0.391536
NM_001025606	Tmem171	chr13	98686238	98694831	-	0.0454426	0.0724619	0.0292789	0.953655	1
NM_001025607	Gm5168	chrX	26028214	26051041	-	0.580925	0.207617	-0.988156	0.132874	0.238095
NM_001025612	Snx22	chr9	66065176	66069731	-	0.110836	0.31116	0.577313	0.376774	0.521264
NM_001025613,NM_001025614	Otud7b	chr3	96104527	96161129	+	28.6314	20.5568	-0.893644	1.78e-06	1.99e-05
NM_001026214,NM_007647	Entpd5	chr12	84373857	84409029	-	6.17438	9.32411	0.154785	0.470587	0.610282
NM_001029841,NM_009192	Sla	chr15	66780877	66831829	-	0	0.179623	1.05764	0.0850016	0.167288
NM_001029855,NM_011190	Psme2	chr14	55587440	55591101	-	2.33729	19.1396	2.39424	1.4e-10	5.83e-09
NM_001029856	Atad5	chr11	80089400	80135791	+	0.459938	2.67709	1.93224	6.4e-09	1.68e-07
NM_001029867	Ugt2b36	chr5	87065927	87092555	-	0.05894	0	-0.65332	0.169588	1
NM_001029868	Pdzd4	chrX	73793357	73824969	-	0.374244	0.392133	-0.322267	0.523807	0.658623
NM_001029872	Itgad	chr7	128173946	128205503	+	4.7569	3.81395	-0.725931	0.0025845	0.00944625
NM_001029873	Unc13a	chr8	71626712	71671757	-	0.125818	0.118027	-0.411359	0.467825	0.607499
NM_001029876	Urb2	chr8	124023473	124048504	+	33.442	41.8373	-0.116275	0.532849	0.665856
NM_001029877	Nova2	chr7	18925888	18965319	+	0.887293	0.883655	-0.42156	0.160868	0.276233
NM_001029878	Lonrf2	chr1	38794509	38821215	-	0.0864305	0.155879	0.237121	0.707663	0.80621
NM_001029889	Gm608	chr16	44173397	44227466	+	1.37962	2.8037	0.548566	0.0193971	0.0504297
NM_001029890	Mex3a	chr3	88532395	88541394	+	0.484421	2.00252	1.44156	0.000115119	0.000682143
NM_001029893	Psg26	chr7	18474582	18484149	-	0	0	0	1	1
NM_001029912	Zswim5	chr4	116877402	116989105	+	1.72379	5.64594	1.21279	7.93e-07	1.01e-05
NM_001029929	Zmynd15	chr11	70459622	70466199	+	78.8754	53.5962	-0.982085	1.98e-08	4.48e-07
NM_001029930	Gm5796	chr14	4023941	4041368	+	0.241768	0.0815958	-0.960225	0.144027	0.253872
NM_001029933	Zfp114	chr7	24175045	24182318	+	0.123007	0.138618	-0.139799	0.831599	0.891476
NM_001029934	Usp32	chr11	84984488	85139955	-	65.2611	64.065	-0.44927	0.0234232	0.0589486
NM_001029935	Trim38	chr13	23782541	23791528	+	0.566044	0.948599	0.213792	0.70558	0.805226
NM_001029936	Specc1	chr11	62077097	62223013	+	4.18504	9.29389	0.688263	0.000563144	0.00260569
NM_001029937	Sec14l3	chr11	4064853	4078990	+	0.239999	0.452718	0.36096	0.500473	0.637625
NM_001029938	Rilp	chr11	75510094	75513166	+	0.295096	0.650025	0.422743	0.500234	0.637383
NM_001029978	Tceal3	chrX	136666375	136668377	+	0.15253	0.22353	0.038908	0.951728	0.970497
NM_001029979	Safb2	chr17	56562942	56584583	-	40.0438	32.4571	-0.727218	6.63e-05	0.000427817
NM_001029982	Sec23ip	chr7	128744870	128784835	+	58.5925	58.7573	-0.424931	0.0176922	0.0467954
NM_001029983	Man1b1	chr2	25332743	25352213	+	64.3862	40.6776	-1.06248	2.54e-07	3.86e-06
NM_001029984	Fcrlb	chr1	170907273	170912941	-	0.132454	0.0207697	-0.715847	0.203435	1
NM_001029985	Kcp	chr6	29482036	29507952	-	0.0803251	0.411862	1.31687	0.0270902	0.0663702
NM_001029987	Doxl2	chr6	48975143	48978745	+	0	0	0	1	1
NM_001029988	Fat2	chr11	55250610	55312257	-	0.015868	0.019641	-0.0495664	0.939575	0.963085
NM_001029990	Mettl17	chr14	51884842	51891868	+	10.4655	11.5767	-0.28893	0.231687	0.366431
NM_001030014	Mcat	chr15	83546797	83555711	-	48.6077	35.977	-0.840248	9.44e-05	0.000576407
NM_001030274	Ndufs5	chr4	123712710	123718186	-	36.6418	36.9978	-0.406516	0.0918006	0.177946
NM_001030289	Mmp27	chr9	7571458	7581393	+	0	0	0	1	1
NM_001030290	Rdh8	chr9	20818504	20826163	+	0	0.00919595	0.0611657	0.827755	1
NM_001030291	Enpp7	chr11	118988188	118992841	+	0	0	0	1	1
NM_001030292	Kcnk15	chr2	163853750	163858874	+	0	0.0147079	0.077886	0.782947	1
NM_001030294	Olfm4	chr14	80000302	80021930	+	0.192023	0	-0.235997	0.492336	0.630142
NM_001030296	Prr7	chr13	55464267	55473155	+	14.0626	15.054	-0.324714	0.185765	0.309706
NM_001030297	Tmprss11c	chr5	86231481	86289308	-	0	0	0	1	1
NM_001030305	Pmp2	chr3	10179851	10183885	-	5.12122	5.98897	-0.19255	0.539719	0.672183
NM_001030307	Dkc1	chrX	75095854	75109776	+	0.564798	2.68345	1.59912	0.000111658	0.000665805
NM_001031621	Abca17	chr17	24264279	24347252	-	44.4055	19.396	-1.54865	7.06e-10	2.39e-08
NM_001031664	Nudt10	chrX	6168696	6172991	-	0.324961	0.849097	0.695942	0.234746	0.36997
NM_001031667	Gsk3a	chr7	25228259	25237851	-	49.0407	57.8051	-0.197696	0.284498	0.426386
NM_001031772	Lin28b	chr10	45376619	45470201	-	2.50217	5.01548	0.543165	0.0208592	0.0535439
NM_001031808	Mrpl41	chr2	24972470	24975098	-	16.5623	17.2213	-0.368824	0.0769793	0.154523
NM_001031811	Kcnh8	chr17	52602709	52979194	+	0.456459	0.647689	0.047818	0.915235	0.947846
NM_001031814	Smg1	chr7	118131312	118243637	-	19.7962	25.2496	-0.0931852	0.639717	0.754517
NM_001031851	Agxt2	chr15	10358579	10409738	+	0.0609747	0.008317	-0.533199	0.288672	1
NM_001032298	Bglap2	chr3	88377736	88378699	-	0	0.0605365	0.124747	0.6668	1
NM_001033039	Klhdc9	chr1	171358449	171360798	-	7.11839	14.0914	0.531891	0.041423	0.0938651
NM_001033040	Gm166	chr7	127582383	127588595	-	65.6961	62.7241	-0.492872	0.00803222	0.0240825
NM_001033041	Acmsd	chr1	127729413	127767564	+	0.24784	0.358118	0.0560645	0.927787	0.95564
NM_001033042	Lrrc14b	chr13	74359582	74364000	-	0.101361	0.257649	0.652263	0.318323	0.46264
NM_001033043	Rnf17	chr14	56402697	56525031	+	49.9663	61.7894	-0.134491	0.440267	0.581627
NM_001033122	Cd69	chr6	129267325	129275369	-	0.0686906	0.0704016	-0.112937	0.848295	1
NM_001033124	Ntrk1	chr3	87778244	87795162	-	0.0454348	0.24627	0.877773	0.181178	0.303565
NM_001033126,NM_001042564	Cd27	chr6	125232622	125237027	-	0.185926	0.349133	0.383604	0.55718	0.687146
NM_001033128	Bbs1	chr19	4886882	4906627	-	11.1957	12.781	-0.245689	0.214549	0.345465
NM_001033131	Krtdap	chr7	30787905	30791083	+	0	0	0	1	1
NM_001033132,NM_001168592	Commd6	chr14	101633766	101640471	-	7.55064	10.7804	0.0840174	0.783128	0.859074
NM_001033135	Rnf149	chr1	39551296	39577347	-	3.29599	11.8818	1.3263	7.84e-07	9.98e-06
NM_001033136	Rmdn3	chr2	119136998	119157034	-	7.56955	10.57	0.0377174	0.868565	0.916863
NM_001033140	Sdhaf1	chr7	30321409	30322375	-	11.0213	14.6449	-0.0237877	0.929091	0.956716
NM_001033141	Ecscr	chr18	35713089	35721491	-	0.205998	0.6453	0.665017	0.308422	0.451656
NM_001033142	Rnf166	chr8	122466147	122476064	-	101.449	78.9165	-0.76096	0.00086335	0.00373201
NM_001033145	1190002N15Rik	chr9	94517864	94538081	-	1.49203	2.79786	0.427182	0.15618	0.269656
NM_001033148	1700029J07Rik	chr8	45953606	45975252	-	13.8567	13.8561	-0.436712	0.0402972	0.0917638
NM_001033149	Ttc9	chr12	81631369	81664941	+	28.2057	32.0459	-0.235971	0.288233	0.430284
NM_001033150	Plekhm2	chr4	141625734	141664115	-	40.694	23.6636	-1.18692	1.22e-09	3.86e-08
NM_001033155	Dnajb14	chr3	137867675	137908931	+	81.2004	59.7807	-0.863592	1.83e-06	2.04e-05
NM_001033156	Fbxo33	chr12	59200655	59219483	-	9.1734	12.4594	0.00204971	0.992039	0.995369
NM_001033159	Zfp597	chr16	3861544	3872374	-	11.7726	14.2834	-0.163889	0.375655	0.520246
NM_001033161	Tradd	chr8	105258575	105264594	-	0.28804	1.39918	1.31485	0.0252778	0.0627722
NM_001033162	Shcbp1l	chr1	153425209	153452574	+	314.818	215.859	-0.930945	7.98e-05	0.000498921
NM_001033163	Ephx3	chr17	32183770	32189463	-	0	0.0464429	0.358447	0.420342	1
NM_001033164	2510002D24Rik	chr16	18836580	18840113	+	3.94865	3.63017	-0.51232	0.149931	0.26143
NM_001033165	Dnajc25	chr4	59003193	59023398	+	4.01637	5.16156	-0.0877006	0.79296	0.865728
NM_001033166,NM_001037279	2700094K13Rik	chr2	84669221	84670708	-	4.76635	20.7619	1.64697	5.34e-07	7.23e-06
NM_001033167	Slc22a23	chr13	34179158	34345182	-	0.177009	0.321626	0.321185	0.535442	0.668309
NM_001033168	1700066B19Rik	chr18	35726989	35730869	+	1.06657	1.44663	-0.00655942	0.986999	0.992135
NM_001033170	Fam83e	chr7	45721220	45729492	+	7.32968	12.945	0.346478	0.14716	0.257844
NM_001033171	Klrg2	chr6	38626660	38637239	-	0.149055	0.68434	1.17854	0.0532918	0.114981
NM_001033173	Usp31	chr7	121642021	121707253	-	2.44093	3.62914	0.121121	0.567242	0.695843
NM_001033174	Osbp	chr19	11965844	11994114	+	13.9424	18.5519	-0.0366765	0.844016	0.899683
NM_001033175	Cln6	chr9	62838787	62852002	+	40.9051	38.2055	-0.516367	0.0152466	0.0414385
NM_001033176	1700039E15Rik	chr7	45282873	45288993	+	258.344	151.254	-1.16422	5.27e-08	1e-06
NM_001033177	Krt76	chr15	101884351	101892920	-	0.0481309	0.131668	0.356853	0.575776	0.703103
NM_001033178	Tmem181a	chr17	6270470	6308314	+	13.9663	8.82307	-1.06471	4.52e-07	6.29e-06
NM_001033181	Jrkl	chr9	13242790	13245741	-	1.93814	2.46557	-0.0919368	0.769028	0.850018
NM_001033184	1700057G04Rik	chr9	92309377	92357876	+	14.5177	12.8212	-0.596493	0.0254941	0.0631819
NM_001033185	1700084C01Rik	chr1	169928939	169934653	+	0.70863	1.24318	0.278232	0.611198	0.732863
NM_001033189	C77080	chr4	129219578	129248443	-	0.252578	1.50668	1.83594	1.82e-05	0.000141938
NM_001033191	Naa11	chr5	97382209	97392330	-	13.9188	11.6318	-0.666231	0.00437367	0.0145868
NM_001033192	C78339	chr13	46669522	46675773	+	26.1939	35.5281	-0.014518	0.94421	0.96613
NM_001033194	Gtf3c3	chr1	54397581	54438971	-	10.9102	13.9852	-0.0816063	0.688016	0.792027
NM_001033196	Znfx1	chr2	167035797	167063015	-	15.7365	17.7221	-0.262699	0.149275	0.260722
NM_001033197	AU015228	chr2	130100394	130103375	+	0.496375	0.554572	-0.233984	0.642868	0.757088
NM_001033199	AI747448	chr3	144910921	144932529	-	0	0.00444915	0.0611657	0.827755	1
NM_001033201	Ncbp1	chr4	46138511	46172402	+	185.041	134.919	-0.866806	7.34e-06	6.6e-05
NM_001033202	Usp30	chr5	114100333	114122924	+	16.0276	14.0415	-0.607218	0.00516669	0.0167084
NM_001033204	Rpusd3	chr6	113415319	113419340	-	8.59524	7.87631	-0.538093	0.0500038	0.109209
NM_001033205	Zfp575	chr7	24583838	24587641	-	0.217536	0.110849	-0.87636	0.174015	0.294298
NM_001033207	Nlrc5	chr8	94472763	94527272	+	0.326198	0.23195	-0.812688	0.0799446	0.159222
NM_001033208	Myzap	chr9	71504347	71592360	-	0.618947	2.55784	1.42418	0.000965265	0.00410064
NM_001033210	Pls1	chr9	95752642	95845279	-	0.601995	1.95821	1.11718	0.00433866	0.0144995
NM_001033212	Rprml	chr11	103649509	103650580	+	1.97229	3.10543	0.188585	0.657802	0.768857
NM_001033213	Ttc7b	chr12	100300770	100520822	-	0.67682	2.89722	1.54136	1.64e-05	0.000129652
NM_001033214	E330034G19Rik	chr14	24293364	24309959	+	2.22483	2.73696	-0.146585	0.706216	0.80542
NM_001033215	Zfp957	chr14	79212355	79247367	-	0.261781	0.217137	-0.499235	0.417389	0.560104
NM_001033217	Prickle1	chr15	93499114	93595891	-	0.914883	2.53549	0.968935	0.00369862	0.0127109
NM_001033219,NM_001168255	Slc45a4	chr15	73580291	73624744	-	17.1955	18.2708	-0.341477	0.103415	0.195589
NM_001033220	AU021092	chr16	5211819	5222299	-	1.33448	11.6721	2.468	7.63e-11	3.47e-09
NM_001033222	Pdzd8	chr19	59296084	59345780	-	14.4657	18.7929	-0.0773274	0.693713	0.796354
NM_001033225	Pnrc1	chr4	33245423	33248787	-	8.52048	14.7475	0.334955	0.146036	0.256573
NM_001033226	Calr4	chr4	109235632	109254248	+	0.52261	1.64755	0.982382	0.0559135	0.11967
NM_001033227	Slc5a10	chr11	61672782	61720799	-	0	0.51943	2.06715	0.00166458	0.00654155
NM_001033228	Itga1	chr13	114958081	115101964	-	4.30277	5.17107	-0.176305	0.440817	0.581827
NM_001033229	Cyp11b1	chr15	74834892	74841643	-	0.0901799	0.0928138	-0.185774	0.774353	0.853034
NM_001033231	Fam195b	chr11	120542888	120549727	-	101.847	82.7315	-0.723042	0.000121068	0.000712436
NM_001033233	Tmprss11a	chr5	86410410	86468990	-	0.0197539	0.0050185	-0.231048	0.549494	1
NM_001033234	Gm9	chrX	37208502	37211041	-	2.0264	2.48845	-0.135422	0.728289	0.821889
NM_001033236	Mettl21d	chr12	69577628	69583028	-	2.51867	4.76047	0.42882	0.278212	0.419914
NM_001033238	Cblb	chr16	52031549	52208046	+	13.3226	8.21069	-1.08073	6.31e-06	5.79e-05
NM_001033239	Csta	chr16	36119946	36131189	-	0	0.0048825	0.0611657	0.827755	1
NM_001033240,NM_001177848	Wfdc6a	chr2	164579519	164585447	-	1.82696	5.62528	1.07184	0.0212956	0.0544842
NM_001033241	Gm382	chrX	127039972	127063986	+	1.61778	2.54019	0.18593	0.542889	0.674866
NM_001033242	Cln5	chr14	103070216	103077630	+	0.441039	2.55626	1.82764	3.79e-05	0.000267204
NM_001033243	Ccdc114	chr7	45928398	45948956	+	28.6985	15.254	-1.28653	9.61e-08	1.68e-06
NM_001033244	Fancd2	chr6	113531682	113596285	+	17.2869	20.8073	-0.171996	0.353354	0.499178
NM_001033246	Ccdc110	chr8	45934649	45944145	+	85.2865	49.61	-1.18126	5.13e-09	1.38e-07
NM_001033247	Wdr52	chr16	44394799	44482428	+	33.2229	18.4362	-1.24237	4.74e-09	1.29e-07
NM_001033248	Gm266	chr12	111484609	111485823	-	0.139977	0.143839	-0.129616	0.837421	0.895364
NM_001033249	Zfp583	chr7	6315665	6330434	-	0.267297	1.31557	1.52109	0.00267758	0.00972639
NM_001033250	Lemd1	chr1	132191436	132257382	+	9.70776	19.9143	0.557035	0.0388449	0.0890879
NM_001033252	Gm732	chrX	107945735	107948436	-	3.69355	4.7348	-0.0965819	0.763183	0.845996
NM_001033255	Gm136	chr4	34743788	34756259	-	10.975	19.6721	0.365291	0.171547	0.290789
NM_001033256	Spata5l1	chr2	122630625	122632704	+	0.252715	2.00345	1.85747	0.00109818	0.00459012
NM_001033258	D10Bwg1379e	chr10	18588011	18743758	-	0.735718	0.67743	-0.536333	0.104457	0.197131
NM_001033259	Mcu	chr10	59446984	59616692	-	2.18076	4.87291	0.672567	0.0227081	0.0575012
NM_001033260	Stox1	chr10	62659422	62726099	-	3.74636	5.19368	0.0408446	0.88409	0.926663
NM_001033261	Zfc3h1	chr10	115384959	115432771	+	11.1321	9.50655	-0.656674	0.000411849	0.00200409
NM_001033262	2009-03-01	chr10	127056050	127060184	-	1.51425	3.26612	0.608921	0.0994079	0.189732
NM_001033263	Agap2	chr10	127078907	127093169	+	0.446163	0.57074	-0.0737373	0.858997	0.909946
NM_001033264	Gls2	chr10	128194635	128210004	+	0.763873	0.971368	-0.0834739	0.856773	0.90859
NM_001033266	Gm525	chr11	89073841	89093064	+	7.11916	6.02526	-0.599953	0.121586	0.222432
NM_001033267	Qrich2	chr11	116441325	116454347	-	251.369	204.339	-0.712	0.000332388	0.00167759
NM_001033268	Fam120a	chr13	48879217	48967828	-	3.61173	10.4567	1.05492	7.91e-07	1e-05
NM_001033270	Slc4a7	chr14	14703025	14799943	+	7.0595	8.85648	-0.11261	0.572366	0.700153
NM_001033271	Tmem55b	chr14	50926070	50930849	-	11.0491	14.7678	-0.0227874	0.920124	0.950792
NM_001033272	Spata13	chr14	60634729	60764556	+	0.441863	1.19076	0.893315	0.0128193	0.0357954
NM_001033273	5031439G07Rik	chr15	84945720	84987971	-	3.83493	6.67986	0.323204	0.203746	0.332194
NM_001033274	Brd1	chr15	88687035	88734219	-	24.1504	23.3038	-0.474543	0.0140726	0.0387533
NM_001033275	Gxylt1	chr15	93239742	93275084	-	3.31358	5.01647	0.151753	0.486779	0.625086
NM_001033276	Kmt2d	chr15	98831669	98871205	-	5.00733	8.04977	0.249625	0.291479	0.43351
NM_001033277	Spryd3	chr15	102116528	102136215	-	3.38844	8.78695	0.882737	0.000822451	0.00358879
NM_001033280	Gm94	chr18	43777196	43792878	-	0	0	0	1	1
NM_001033281	Prdm6	chr18	53464546	53575857	+	0.621567	0.200319	-1.62493	0.00281092	0.0101336
NM_001033283	Gm97	chr19	11697055	11711858	+	0	0.0165231	0.0611657	0.827755	1
NM_001033284	BC026585	chr1	157458582	157488733	+	1.43178	2.34373	0.254241	0.588419	0.71365
NM_001033285	Cdc42bpa	chr1	179961089	180165602	+	5.28834	12.6083	0.782204	0.000162967	0.000922296
NM_001033286	Slc30a10	chr1	185454848	185468761	+	0.0482177	0.0169446	-0.784049	0.223774	0.356669
NM_001033288	Sbspon	chr1	15853862	15892722	-	0.121484	0.124509	-0.211261	0.747625	0.835856
NM_001033289	Slc9a2	chr1	40681712	40768885	+	0.477865	1.56247	1.11572	0.0153253	0.0416293
NM_001033290	Gpr55	chr1	85939537	85961055	-	0.685056	2.26594	1.14789	0.00935313	0.0274215
NM_001033292	Espnl	chr1	91322075	91348303	+	0.304405	0.205013	-0.81933	0.110233	0.206032
NM_001033293	Uap1l1	chr2	25361492	25365626	-	0.321764	2.75716	2.05262	9.26e-05	0.000566346
NM_001033294	Ddx31	chr2	28840406	28905575	+	6.15616	8.57699	0.0300273	0.893227	0.932907
NM_001033296	Sel1l2	chr2	140229858	140389710	-	35.6723	30.115	-0.667221	0.000472978	0.00225553
NM_001033297	Gm561	chr2	144594065	144595365	+	0.997229	2.86426	0.719827	0.241714	0.378011
NM_001033298	Plk1s1	chr2	146855889	146970089	+	146.319	121.086	-0.693483	0.000166466	0.000939223
NM_001033300	Gmps	chr3	63976143	64019078	+	104.527	82.0962	-0.768514	2.26e-05	0.000172799
NM_001033301,NM_001205355	Fhdc1	chr3	84442196	84480439	-	3.85743	7.19657	0.434149	0.0650152	0.135034
NM_001033302	Gm129	chr3	95878505	95882228	-	11.1151	8.4002	-0.798972	0.00249135	0.00916582
NM_001033303	Ampd1	chr3	103074014	103099720	+	0.139851	0.409388	0.660457	0.29879	0.44102
NM_001033304	5330417C22Rik	chr3	108458069	108536522	-	92.8876	74.5315	-0.734522	0.000118217	0.000698162
NM_001033305	Ndufb6	chr4	40270663	40279368	-	48.3337	66.4445	0.0175733	0.935797	0.961011
NM_001033306	Shb	chr4	45423276	45530828	-	1.12097	2.83128	0.826291	0.0191136	0.0498242
NM_001033308	Themis2	chr4	132782357	132796364	-	0.0644237	0.564399	1.52157	0.0173115	0.0459775
NM_001033311	Vsig10	chr5	117319266	117355006	+	1.30305	4.3184	1.22828	2.67e-05	0.000197496
NM_001033312	Fbxl18	chr5	142871789	142895238	-	1.53299	2.56414	0.279476	0.398733	0.541706
NM_001033313	Pdap1	chr5	145128770	145140089	-	32.1886	37.0249	-0.239904	0.196511	0.323496
NM_001033314	Ccdc61	chr7	18890884	18910404	-	9.49921	22.4895	0.760773	0.00227381	0.00849546
NM_001033315	Hipk4	chr7	27523261	27531174	+	25.2274	29.7865	-0.206231	0.294791	0.437248
NM_001033316	Ffar3	chr7	30854330	30856178	-	0.0322993	0.0444331	-0.00137415	0.997781	1
NM_001033317	Cnga4	chr7	105404568	105408738	+	0.958357	1.77866	0.397713	0.320074	0.464363
NM_001033318	Cog7	chr7	121922839	121981693	-	32.9081	32.8414	-0.43038	0.040693	0.0924942
NM_001033320	Rltpr	chr8	105690906	105698165	+	1.8665	0.55705	-1.93844	2e-06	2.2e-05
NM_001033321	Tmem231	chr8	111912018	111933791	-	14.0687	15.0724	-0.321746	0.164335	0.281011
NM_001033322	Gucy1a2	chr9	3532349	3905787	+	0.0367199	0.0426606	-0.133569	0.833078	0.892765
NM_001033324	Zbtb16	chr9	48654297	48835945	-	0.326394	2.46296	2.17324	8.73e-08	1.54e-06
NM_001033325	A630095E13Rik	chr9	36635754	36638602	-	0.929424	1.18868	-0.0398916	0.949308	0.969233
NM_001033328	BC023829	chrX	70460056	70477043	-	2.39938	6.33798	0.893547	0.00343746	0.0119579
NM_001033329	Arhgef9	chrX	95048944	95166486	-	0.0444049	0.167071	0.78055	0.231421	0.366056
NM_001033330	Frmpd4	chrX	167471309	168577233	-	0	0	0	1	1
NM_001033333	Myrfl	chr10	116776545	116896879	-	0.111255	0.0946603	-0.328012	0.617883	0.738079
NM_001033334	Syndig1l	chr12	84677278	84698807	-	11.6179	4.85085	-1.61148	1.26e-09	3.95e-08
NM_001033337	Ttc38	chr15	85832304	85858822	+	1.83764	3.07072	0.293566	0.329113	0.47339
NM_001033338	Rimbp3	chr16	17208135	17213982	+	133.037	81.3685	-1.12356	3.34e-10	1.26e-08
NM_001033339	Mmp25	chr17	23629458	23645269	-	0.517905	0.63374	-0.0969001	0.844915	0.900317
NM_001033340	Lrrc30	chr17	67630965	67632723	-	0	0.0075805	0.0611657	0.827755	1
NM_001033341	Zfp407	chr18	84207702	84589504	-	4.25759	4.17992	-0.449065	0.0378987	0.0873104
NM_001033342	Cdc42bpg	chr19	6306457	6325652	+	3.90355	6.71061	0.330382	0.117673	0.216571
NM_001033343	Sec31b	chr19	44516957	44545848	-	0.687727	2.87682	1.49643	1.11e-05	9.5e-05
NM_001033344,NM_001160049	Dusp27	chr1	166098148	166127898	-	0.094461	0.322811	0.980274	0.112859	0.209641
NM_001033345	Gm216	chr1	74362108	74369321	+	14.5054	8.24333	-1.20178	4.96e-07	6.77e-06
NM_001033346	Lrrc55	chr2	85188071	85196699	-	0.464813	0.354096	-0.658696	0.220243	0.352636
NM_001033347	D430041D05Rik	chr2	104143075	104410334	-	0.0833877	0.250142	0.895555	0.0910809	0.176922
NM_001033348	Ralgapa2	chr2	146241299	146512004	-	6.94913	7.98624	-0.232802	0.27295	0.414286
NM_001033349	Gm410	chr3	57667422	57692537	-	0.13011	0.174111	-0.00836427	0.989801	0.993901
NM_001033350	Bank1	chr3	136053364	136326046	-	0.139027	0.474447	0.935214	0.115965	0.21396
NM_001033351,NM_001276355	Grin3a	chr4	49661611	49845769	-	0.210258	0.127772	-0.865381	0.116281	0.214437
NM_001033352	Klhl21	chr4	152008891	152017677	+	15.2331	8.84736	-1.17787	8.56e-08	1.52e-06
NM_001033354	Iqsec3	chr6	121372933	121473678	-	0.119711	0.195712	0.185974	0.742086	0.832244
NM_001033355,NM_001167872,NM_001167873	Zfp568	chr7	29983955	30028282	+	0.930913	3.21225	1.31844	1.18e-06	1.41e-05
NM_001033356	Ntn5	chr7	45684414	45694554	+	0.510981	0.737901	0.0790198	0.892869	0.932743
NM_001033360	Gpr101	chrX	57496668	57503757	-	0	0	0	1	1
NM_001033361	Pgr15l	chrX	97072596	97082104	+	0.01093	0.00743675	-0.129411	0.764661	1
NM_001033362	Gm614	chrX	101261377	101263992	-	10.9196	4.00513	-1.77537	7.69e-08	1.39e-06
NM_001033364	Cdhr2	chr13	54701463	54736662	+	0.209597	0.364687	0.224177	0.697343	0.799492
NM_001033365	Mroh5	chr15	73786936	73839671	-	4.52792	5.28864	-0.215958	0.430846	0.573169
NM_001033366	Dpcr1	chr17	35635755	35643695	-	0.0901725	0.0372039	-0.562608	0.362535	0.507629
NM_001033367	Nlrc4	chr17	74426295	74459108	-	0.670148	0.830241	-0.114142	0.782985	0.859024
NM_001033372	Gm648	chrX	56543874	56549606	-	0.761118	2.09917	0.817918	0.137031	0.243794
NM_001033373	Cdk15	chr1	59256907	59352369	+	0.447777	0.716762	0.173132	0.770034	0.85024
NM_001033374	Gm694	chr4	141432672	141436105	-	0	0.0315057	0.124747	0.6668	1
NM_001033375	A230046K03Rik	chr10	83543941	83596473	+	2.20604	3.85133	0.342506	0.151951	0.264111
NM_001033378	A430078G23Rik	chr8	3353415	3390299	+	1.16054	1.34042	-0.210306	0.577847	0.704469
NM_001033379	Dcp1b	chr6	119175253	119221614	+	29.9042	25.1132	-0.675002	0.000362639	0.00179896
NM_001033380	Itpripl2	chr7	118485112	118491975	-	0.0572012	0.483364	1.95851	0.000435948	0.00210748
NM_001033382	Cacna2d4	chr6	119236526	119352407	+	0.0180894	0.0563456	0.412959	0.516784	0.651585
NM_001033383	Zfp865	chr7	5020376	5033223	+	4.0045	3.94517	-0.449912	0.0603186	0.127128
NM_001033385	D630037F22Rik	chr10	56014294	56228689	-	2.58511	4.47987	0.342918	0.143106	0.252567
NM_001033389	Fubp3	chr2	31572725	31617519	+	2.48245	6.87194	0.977694	9.37e-05	0.000571997
NM_001033393	Tmem104	chr11	115187487	115247025	+	0.622156	1.50046	0.755214	0.0374566	0.0865481
NM_001033394	Tmem88b	chr4	155781591	155785874	-	1.00533	0.547595	-1.16465	0.00507153	0.0164613
NM_001033397	Krt26	chr11	99328484	99337965	-	0.0427995	0.104536	0.307861	0.628	0.746293
NM_001033399	Gfod1	chr13	43195519	43304172	-	0.0943493	0.133454	0.0503604	0.934298	0.960072
NM_001033400	Gm806	chr13	50467307	50475355	+	0.865236	0.64107	-0.735374	0.122061	0.223158
NM_001033404	Gm813	chr16	58613686	58616978	-	0	0	0	1	1
NM_001033405	Treml2	chr17	48300038	48312534	+	0.013039	0.00336628	-0.229964	0.565635	1
NM_001033407	Gm815	chr19	26885925	26888647	+	0	0.0215763	0.0611657	0.827755	1
NM_001033408	Rbm44	chr1	91145103	91170795	+	57.9321	41.8159	-0.877898	1.39e-05	0.000114825
NM_001033409	Lgr6	chr1	134986353	135105276	-	2.50989	3.14972	-0.104819	0.705934	0.805258
NM_001033410	Gm757	chr2	25234476	25236787	-	0.249336	0.176809	-0.548509	0.396281	0.539415
NM_001033411	Gm826	chr2	160311401	160327494	-	0	0.102285	0.358447	0.420342	1
NM_001033412	Gm829	chr4	45683589	45723706	+	0	0	0	1	1
NM_001033415	Shisa3	chr5	67607883	67613987	+	20.0071	6.49384	-2.00329	8.4e-22	2.14e-19
NM_001033416	Gal3st4	chr5	138264925	138272754	-	0.33318	0.348884	-0.164658	0.778106	0.85494
NM_001033418	Bsph1	chr7	13450841	13473449	+	0.071524	0	-0.311148	0.383094	1
NM_001033419	Ceacam16	chr7	19852097	19861299	-	0	0.164722	0.670963	0.221899	1
NM_001033420	Dock1	chr7	134670687	135173647	+	0.286212	1.6925	1.94524	5.36e-08	1.02e-06
NM_001033421	Pate2	chr9	35669639	35672889	+	0.177259	0.30228	0.193123	0.763247	0.845996
NM_001033422	Thoc2	chrX	41794994	41911901	-	0.807437	3.31297	1.52078	1.85e-08	4.24e-07
NM_001033423	Gm773	chrX	56189827	56212881	-	0.880908	3.80348	1.31502	0.0111174	0.0317874
NM_001033424	Fnd3c2	chrX	106235246	106255372	-	0.0625653	0.0800783	-0.035947	0.956155	0.973066
NM_001033425	Zscan10	chr17	23600856	23611019	+	0.900378	1.78148	0.475481	0.230048	0.364352
NM_001033426	Grxcr2	chr18	41986201	41999049	-	0	0	0	1	1
NM_001033427	Lyg2	chr1	37905923	37916493	-	0	0.00591985	0.077886	0.782947	1
NM_001033428	Tmem211	chr5	113226909	113239263	+	0	0.00729835	0.0611657	0.827755	1
NM_001033429	Trim75	chr8	64981651	64987644	-	0	0	0	1	1
NM_001033430	Jhdm1d	chr6	39136620	39206773	-	3.61627	7.06349	0.513037	0.00884221	0.0261099
NM_001033431	Nlrp12	chr7	3221510	3249740	-	0	0.0298519	0.414315	0.377513	1
NM_001033432	Heca	chr10	17900466	17948067	-	9.79943	12.8788	-0.0420635	0.839025	0.896366
NM_001033433	Tmem102	chr11	69803595	69805624	-	0	0.089217	0.392648	0.387737	1
NM_001033434	Gm884	chr11	103534577	103614739	-	22.8863	34.9655	0.167141	0.353244	0.499072
NM_001033437	Lsmem1	chr12	40176386	40199315	-	0.0432698	0.101975	0.141944	0.790408	1
NM_001033438	Gm906	chr13	50245181	50250308	-	2.74837	2.45575	-0.581244	0.0451269	0.1007
NM_001033439,NM_001252132	Lrch1	chr14	74754673	74947877	-	0.339047	0.959296	0.992939	0.0276322	0.0674634
NM_001033440	Gm1587	chr14	77793945	77798968	-	0	0.0112102	0.077886	0.782947	1
NM_001033441	Alg10b	chr15	90224311	90230554	+	2.46971	5.18616	0.584651	0.0300098	0.0722659
NM_001033443	Cdkl4	chr17	80523550	80563834	-	50.7833	31.184	-1.07866	1.56e-05	0.000125374
NM_001033444	Capn13	chr17	73306464	73399296	-	0.0626492	0.220432	0.655313	0.318924	0.463332
NM_001033445	Garem	chr18	21127342	21300139	-	1.04826	1.5065	0.0675062	0.836994	0.894986
NM_001033446	Arl14epl	chr18	46921815	46934222	+	27.8123	35.334	-0.0865881	0.676941	0.783492
NM_001033447	Gm960	chr19	4625841	4698668	-	1.04236	2.96131	0.952338	0.0125108	0.0350531
NM_001033448	Ap5b1	chr19	5568074	5571261	+	12.899	8.54467	-0.968992	0.000279873	0.00145526
NM_001033450	Mnda	chr1	173896355	173912922	-	0.138622	0.235077	0.14962	0.81977	0.882939
NM_001033451	Zfp408	chr2	91643688	91649791	-	2.83667	4.19899	0.111503	0.677397	0.783707
NM_001033452	Accsl	chr2	93855360	93869157	-	0	0.0452659	0.331853	0.442245	1
NM_001033455	Ccdc27	chr4	154026644	154042677	-	22.8549	29.635	-0.0777068	0.713985	0.811266
NM_001033457	Nom1	chr5	29434667	29452169	+	8.44047	12.2866	0.0953416	0.638669	0.753762
NM_001033458	Gm1673	chr5	33983474	33985006	+	45.9511	53.9049	-0.196816	0.41289	0.555967
NM_001033459	Lrcol1	chr5	110354096	110356087	+	0.324901	0.305451	-0.231506	0.721229	0.816219
NM_001033460	Drc1	chr5	30341663	30366708	+	92.0033	65.4123	-0.898477	9.37e-06	8.16e-05
NM_001033461	Lrrc43	chr5	123489325	123508204	+	56.4242	46.0044	-0.721327	6.52e-05	0.000421996
NM_001033463	Tatdn2	chr6	113697499	113711068	+	10.5344	17.9004	0.302289	0.157776	0.271902
NM_001033464	Efcab4b	chr6	127577975	127629938	+	0.053741	0.168565	0.304337	0.598693	1
NM_001033465	6430531B16Rik	chr7	139972303	139978755	-	96.3136	64.0669	-0.986944	4.9e-06	4.69e-05
NM_001033466	Zbtb2	chr10	4367074	4388108	-	1.25182	2.36329	0.424795	0.213916	0.344783
NM_001033468,NM_001145972	Gpr114	chr8	94923694	94943290	+	0	0.101907	0.746065	0.188252	1
NM_001033469	Foxr1	chr9	44434234	44440868	-	0.723378	2.54996	1.15992	0.0112586	0.0321304
NM_001033471	Cpxcr1	chrX	116448944	116478783	+	6.08175	8.84416	0.0769076	0.789943	0.863518
NM_001033472	A830080D01Rik	chrX	159532668	159593081	+	0.371755	3.38981	2.35218	4.84e-08	9.36e-07
NM_001033473	Odf3l2	chr10	79639526	79645738	-	0	0.0106844	0.0611657	0.827755	1
NM_001033474	Atxn7l3b	chr10	112925428	112929026	-	367.934	183.647	-1.36445	4.43e-08	8.67e-07
NM_001033475	Tmed8	chr12	87166242	87200229	-	1.68518	2.6757	0.214452	0.37979	0.524107
NM_001033477	Gm1322	chr2	67173834	67186212	+	0.089714	0.0222234	-0.595044	0.298762	1
NM_001033478,NM_001170571	Fam47e	chr5	92571537	92591284	+	0	0	0	1	1
NM_001033479	Gm1527	chr3	28892617	28926724	+	7.01187	7.51758	-0.331555	0.171191	0.29035
NM_001033481	Myrf	chr19	10208271	10240748	-	0.291104	1.84533	1.98705	4.45e-07	6.21e-06
NM_001033484	Iqgap3	chr3	88082051	88121048	+	0.298522	1.12298	1.2864	0.00249166	0.00916582
NM_001033485	BC048644	chr8	121907833	121918428	+	13.2208	8.66633	-0.989809	0.000113035	0.000672388
NM_001033488	Mfsd2b	chr12	4862438	4874359	-	0.249264	0.40468	0.186144	0.743785	0.833008
NM_001033489	Rnf207	chr4	152307023	152318625	-	0.0475455	0.0455681	-0.126054	0.827291	1
NM_001033490	Pusl1	chr4	155888860	155891762	-	2.11829	7.5581	1.32971	0.000320171	0.0016304
NM_001033491	Gm1965	chr6	89141005	89146016	+	0	0.0414527	0.153605	0.622948	1
NM_001033492	Mageb4	chrX	86250256	86256219	-	1.51199	13.5469	2.0174	0.000368204	0.00182268
NM_001033493	Gpr111	chr17	42708937	42742179	-	0	0.0330543	0.328743	0.443836	1
NM_001033496	Zfp213	chr17	23556767	23564226	-	0.548072	2.97961	1.76842	1.92e-05	0.000149436
NM_001033498	Gramd2	chr9	59707764	59716424	+	1.01911	2.26799	0.582217	0.22419	0.357283
NM_001033499	Sh2d1b2	chr1	170232871	170251587	+	0	0	0	1	1
NM_001033500	Wdr72	chr9	74110334	74283203	+	0.0225345	0.0313718	0.00938414	0.987368	1
NM_001033525	Kcnk6	chr7	29221928	29232522	-	0.288062	0.941806	1.09059	0.0196593	0.0509859
NM_001033528	Usp36	chr11	118259653	118290244	-	1.00618	3.37338	1.21206	4.48e-05	0.000306531
NM_001033530	AW146154	chr7	41478874	41499890	-	2.62897	2.55986	-0.452618	0.111438	0.207734
NM_001033532	AW554918	chr18	25169020	25467321	+	23.6633	19.4768	-0.706894	0.000107738	0.000646341
NM_001033533	Ccdc102a	chr8	94902869	94918098	-	0.122114	0.289001	0.440337	0.499037	0.636406
NM_001033534	Layn	chr9	51056780	51077094	-	0.0916935	0.2737	0.512899	0.435033	0.576932
NM_001033535	Tnfaip8l3	chr9	54025606	54068411	-	0	0.00599285	0.0611657	0.827755	1
NM_001033536	Rfx7	chr9	72532240	72622949	+	3.89418	8.06278	0.583673	0.00827966	0.0246904
NM_001033537	Pgap3	chr11	98388672	98400490	-	0.37246	1.03979	0.820799	0.118788	0.218235
NM_001033539	Bex6	chr16	32179800	32186944	+	4.82925	5.46363	-0.212635	0.591228	0.715789
NM_001033540	Gm5113	chr7	30169922	30180209	+	0.616019	0.857027	0.0233603	0.959102	0.97469
NM_001033541	Gm5127	chrX	106583186	106710557	+	0	0	0	1	1
NM_001033542	Slc47a2	chr11	61301631	61342860	-	40.4875	51.6146	-0.083609	0.671556	0.779695
NM_001033543	Il20rb	chr9	100457719	100486473	-	1.17267	0.728619	-0.969407	0.0278476	0.0679107
NM_001033547	4922505E12Rik	chr1	182747126	182749180	-	23.8988	48.1164	0.536639	0.0147096	0.0402303
NM_001033548	Dnaaf3	chr7	4522957	4532442	-	55.8901	44.9764	-0.735053	7.91e-05	0.000495571
NM_001033550	Lrrc8b	chr5	105415775	105486189	+	67.3806	90.1846	-0.038105	0.846205	0.901367
NM_001033573,NM_025883	Zdhhc6	chr19	55298296	55316032	-	11.6091	12.8081	-0.297481	0.165445	0.282288
NM_001033621	Myot	chr18	44334074	44355722	+	0	0.0741724	0.478273	0.332088	1
NM_001033630	2310061I04Rik	chr17	35892677	35897378	-	58.9681	51.1985	-0.626492	0.00120011	0.00495593
NM_001033632	Ifitm6	chr7	141015812	141016892	-	0	0.0280565	0.077886	0.782947	1
NM_001033633	Slc2a13	chr15	91267691	91573261	-	0.0600258	0.101733	0.200271	0.754195	0.839773
NM_001033634	Zyg11b	chr4	108227755	108301090	-	1.63825	3.44336	0.597718	0.00839636	0.0249779
NM_001033636,NM_029525	Prex2	chr1	11263963	11303682	+	0.411402	0.906385	0.669972	0.0778471	0.156032
NM_001033668	Dnah1	chr14	31260375	31323896	-	31.6675	31.7211	-0.413643	0.0658799	0.136447
NM_001033669	Fbxw10	chr11	62847123	62877462	+	113.251	70.3773	-1.09486	8.81e-09	2.23e-07
NM_001033711,NM_010161	Evi2a	chr11	79526561	79530609	-	0	0.591119	1.6612	0.010872	0.0312057
NM_001033713	Mef2a	chr7	67233827	67372858	-	6.45732	11.2906	0.347104	0.115854	0.213836
NM_001033764	4931408C20Rik	chr1	26681801	26687460	-	1.23475	1.72295	0.0186619	0.956083	0.973059
NM_001033765	1700071K01Rik	chr11	81572502	81573539	-	2.02279	3.05204	0.137907	0.75962	0.843718
NM_001033766	4930596D02Rik	chr14	35809486	35811978	-	11.978	13.1606	-0.300297	0.273194	0.414613
NM_001033767	Gm4951	chr18	60212077	60247820	+	0.0618448	0.0991578	0.0769417	0.904821	0.940831
NM_001033768	Pin1rt1	chr2	104713926	104716290	-	1.08179	1.49936	0.0228024	0.965076	0.978508
NM_001033769	B020031M17Rik	chr13	119949357	119950806	-	0	0	0	1	1
NM_001033770	Gm904	chr13	50643228	50645838	+	5.43506	4.65473	-0.593827	0.130525	0.234904
NM_001033773	Ube2u	chr4	100478867	100550145	+	81.8399	64.5467	-0.75144	0.00030055	0.00154593
NM_001033774,NM_001145637	Gm1661	chr4	117215190	117251917	-	88.2032	52.4539	-1.14968	2.79e-09	8.13e-08
NM_001033775	4933422H20Rik	chr11	115440545	115448268	+	28.3023	46.3593	0.24614	0.255739	0.393904
NM_001033778	Gm5535	chr2	144173150	144189290	-	0.262609	0.0490751	-1.31889	0.0445755	0.0997249
NM_001033779	Gm5544	chr3	97930173	97967018	+	0.117815	0.166214	0.0163282	0.977769	1
NM_001033780	I830077J02Rik	chr3	105925891	105932664	-	0.0492367	0.0375257	-0.11571	0.785578	1
NM_001033782	Gm5592	chr7	41284327	41290183	+	3.02932	2.88581	-0.486718	0.0940168	0.181599
NM_001033783	Gm5615	chr9	36532403	36541963	-	0.050207	0.0430044	-0.15564	0.785737	1
NM_001033785	Akap14	chrX	37150698	37168842	-	4.54834	5.6931	-0.123171	0.665183	0.774606
NM_001033786	Smim9	chrX	75146057	75163751	-	1.78606	1.5503	-0.491632	0.379197	0.523534
NM_001033789	Gm5820	chr18	38892456	38971274	+	0.0239992	0.0582463	0.163275	0.76334	1
NM_001033790	B020004J07Rik	chr4	101834969	101844022	-	0.0861123	0.0644986	-0.289561	0.641513	0.756027
NM_001033791	Gm12888	chr4	121316316	121324917	-	0.138667	0.194704	0.0191543	0.976177	0.985036
NM_001033793	Ubtfl1	chr9	18404418	18411502	+	0.106612	0.0216087	-1.00001	0.115848	0.213836
NM_001033794	Fbxw18	chr9	109676734	109702700	-	1.32695	1.35298	-0.349436	0.448068	0.588614
NM_001033795	Zcchc16	chrX	144688907	145122410	+	0.0306216	0.409635	1.83606	0.0040553	0.013723
NM_001033799	4930428D18Rik	chrX	76393350	76397979	+	5.39462	7.00922	-0.0733376	0.818553	0.881822
NM_001033805	Tmem253	chr14	52016865	52019787	+	0.626947	1.51082	0.664457	0.245609	0.38218
NM_001033807	4930567H17Rik	chrX	70393901	70394740	-	5.04664	4.15293	-0.654759	0.103492	0.195693
NM_001033813	Zfp872	chr9	22188166	22202123	+	0.0950507	0.190927	0.290564	0.657414	0.768564
NM_001033814	4930432M17Rik	chr3	121670763	121682982	+	0	0.0118315	0.0611657	0.827755	1
NM_001033819	9130409I23Rik	chr1	181051237	181060667	+	0	0.0159943	0.130313	0.657504	1
NM_001033820	Zfp551	chr7	12415149	12422491	-	0.0503575	0.22569	0.71891	0.271051	0.411995
NM_001033851,NM_025815	Cpne8	chr15	90643323	90679388	-	4.79617	6.48049	0.159733	0.635777	0.752361
NM_001033872,NM_174992	Smagp	chr15	100621340	100636865	-	0.466223	3.99576	2.24094	6.67e-05	0.000430124
NM_001033874	Ak8	chr2	28700161	28813165	+	136.543	121.486	-0.596955	0.000710308	0.00317342
NM_001033875	Ctrc	chr4	141838240	141846359	-	0.164533	0.117248	-0.297938	0.62001	1
NM_001033876	Kcnk9	chr15	72512119	72546279	-	0.0434129	0.0110291	-0.231048	0.549494	1
NM_001033877	Adamts17	chr7	66839735	67152625	+	2.95384	2.70586	-0.550047	0.0209014	0.0536241
NM_001033878	Vmn2r66	chr7	84994645	85012020	-	0	0	0	1	1
NM_001033879	Tubal3	chr13	3924695	3935277	+	0.247526	0.298415	-0.130323	0.824943	0.88696
NM_001033880	4930415L06Rik	chrX	89930097	89932852	-	0.25985	0.411202	0.156674	0.79247	0.865449
NM_001033904	Khdc1c	chr1	21368331	21369743	+	0	0	0	1	1
NM_001033908,NM_011513	Med22	chr2	26905267	26910642	-	19.8313	19.2873	-0.229457	0.277133	0.418839
NM_001033929,NM_178413	Thnsl2	chr6	71128398	71144376	-	1.64195	4.37766	0.92822	0.0126338	0.0353306
NM_001033978	H2-Eb2	chr17	34325675	34341410	+	0	0.013472	0.150824	0.624167	1
NM_001033979	Ldlrad2	chr4	137570876	137575180	-	0.669621	0.54592	-0.569228	0.296263	0.43864
NM_001033980	Fam92b	chr8	120166397	120177469	-	6.2158	4.99221	-0.699497	0.028678	0.0696028
NM_001033981	Hbq1b	chr11	32286964	32287912	+	0	0	0	1	1
NM_001033983	7420426K07Rik	chr9	98903119	98904622	+	0	0.00886575	0.0611657	0.827755	1
NM_001034037	1700024G13Rik	chr14	32376502	32388373	-	30.6553	35.5543	-0.222624	0.38149	0.525816
NM_001034059	Ccdc160	chrX	52791200	52799468	+	1.89594	2.92399	0.18064	0.649656	0.762288
NM_001034085,NM_028614	Ppp2r1b	chr9	50856935	50894229	+	62.0981	54.3071	-0.622601	0.000344815	0.00172676
NM_001034100	Gm5382	chrX	14211148	14211657	+	3.10816	3.47514	-0.250177	0.614067	0.735263
NM_001034101	Gm13119	chr4	144357964	144364419	+	0	0	0	1	1
NM_001034102	Gm5800	chr14	51711644	51717132	-	14.5419	17.712	-0.156813	0.557471	0.687391
NM_001034103	Gm5941	chrX	92489949	92490679	+	27.9948	34.3784	-0.147866	0.564628	0.693729
NM_001034115	Shank1	chr7	44310264	44358353	+	3.13996	2.93331	-0.511136	0.0484204	0.106475
NM_001034856	4930430D24Rik	chrX	38038199	38043114	-	1.86925	2.37017	-0.0958798	0.826483	0.887906
NM_001034858	Armc2	chr10	41914990	42018382	-	16.8562	14.3842	-0.649707	0.000945345	0.00402643
NM_001034859	Gm4841	chr18	60268301	60273267	-	0.115409	0.146653	-0.0519559	0.936813	0.961387
NM_001034862	Erich1	chr8	14027565	14090327	-	8.63638	7.20913	-0.649705	0.0251033	0.0624332
NM_001034863	Tmem136	chr9	43108653	43116570	-	0.127176	0.198271	0.12677	0.841138	0.897692
NM_001034864	Gm4907	chrX	23892763	23907550	+	6.09683	8.44107	0.00984302	0.973238	0.983542
NM_001034866	Pnldc1	chr17	12888902	12910000	-	7.23971	11.1753	0.16918	0.525838	0.660053
NM_001034867	Pm20d2	chr4	33170406	33189737	-	0.288963	1.23	1.46933	0.000240775	0.00128217
NM_001034868	Mrgprx2	chr7	48478619	48499270	-	0	0	0	1	1
NM_001034869	Gm4981	chr10	58234848	58236660	-	0.306891	0.581107	0.328139	0.585936	0.71134
NM_001034871	Clpsl2	chr17	28549487	28552618	+	0	0	0	1	1
NM_001034872	Gm853	chr4	130209109	130222295	-	0	0.00687435	0.077886	0.782947	1
NM_001034874	Shisa6	chr11	66211725	66526126	-	0.0454311	0.174196	1.00136	0.104325	0.196905
NM_001034875	Bpifb4	chr2	153940862	153963852	+	0.0277979	0.0674058	0.196688	0.723521	1
NM_001034876	Ccdc24	chr4	117869260	117872470	-	76.1508	50.2266	-1.00328	1.48e-06	1.71e-05
NM_001034878	Dnaic2	chr11	114727412	114757886	+	50.3458	24.7423	-1.42475	3.2e-13	2.38e-11
NM_001034880	Gm5460	chr14	34041078	34046981	+	1.73	3.68655	0.572536	0.128148	0.231708
NM_001034881	Gm5464	chr14	66868850	66871005	+	0.0272692	0.0396743	0.0282578	0.956017	1
NM_001034882	Zbtbd6	chr14	79451835	79454816	+	22.3751	30.9323	0.0290437	0.887752	0.928945
NM_001034885	Pnpla1	chr17	28858411	28890308	+	0.441177	0.616619	0.0286959	0.948712	0.9689
NM_001034893	Zfp936	chr7	43177588	43192109	+	2.65954	3.57489	-0.0116555	0.966801	0.980056
NM_001034894	Foxr2	chrX	153118788	153132861	+	0.0183269	0	-0.311148	0.383094	1
NM_001034895	Zfr2	chr10	81233163	81252123	+	3.70963	5.03638	-0.0100062	0.968063	0.980741
NM_001034898	Ms4a15	chr19	10978307	10993250	-	0	0.0467044	0.213997	0.548702	1
NM_001034899	Gm16432	chr1	177991435	178048291	+	58.5058	20.8053	-1.83883	1.62e-13	1.28e-11
NM_001034900	Zfp345	chr2	150470991	150485063	-	0.140435	0.489778	0.899812	0.140711	0.249142
NM_001034902	Gm5878	chr6	85111416	85126094	-	37.3567	23.7103	-1.04789	2.34e-06	2.52e-05
NM_001034903	Mansc4	chr6	147075062	147087032	-	0.0467376	0.24897	0.52594	0.388175	0.531414
NM_001034906	Trim43a	chr9	88581036	88588819	+	0.3282	0.241214	-0.565692	0.37199	0.517238
NM_001034907	Zc3h12b	chrX	95711678	95927970	+	0.0330695	0.167273	0.828936	0.206779	0.336211
NM_001034909	Gm6034	chr17	36042961	36058645	+	0	0	0	1	1
NM_001034910	Defb42	chr14	63046991	63048606	+	0	0.0711582	0.153605	0.622948	1
NM_001035122,NM_027307	Golm1	chr13	59634996	59675784	-	0.781578	1.45523	0.472409	0.235389	0.370707
NM_001035123	Setd6	chr8	95715913	95719004	+	1.54605	4.75461	1.06037	0.00387645	0.0132082
NM_001035226,NM_134014	Xpo1	chr11	23256041	23297597	+	25.5604	40.0547	0.199643	0.259285	0.397883
NM_001035531,NM_177078	Adrbk2	chr5	112960564	113015514	-	19.6737	11.0198	-1.21861	1.13e-09	3.62e-08
NM_001035854,NM_027915	Ap2b1	chr11	83302697	83405033	+	130.214	119.1	-0.560305	0.000940634	0.00401098
NM_001036293	Nrbf2	chr10	67266689	67285281	-	4.9245	5.67082	-0.232831	0.409675	0.552712
NM_001036740,NM_146184	B3gnt8	chr7	25627624	25629490	+	0.357362	0.775893	0.667505	0.253161	0.390992
NM_001037127,NM_001037128,NM_001037129,NM_001037130,NM_001165996,NM_010944	Musk	chr4	58285962	58374303	+	0	0.0239483	0.180986	0.585652	1
NM_001037136,NM_178119	Agap1	chr1	89454811	89895282	+	1.17244	2.58282	0.645488	0.0183396	0.0481573
NM_001037143	Pinlyp	chr7	24541658	24546005	-	9.22091	6.93919	-0.79159	0.0159491	0.0430159
NM_001037166	Gm4925	chr10	88729541	88731101	-	3.2603	3.26982	-0.408618	0.249267	0.386621
NM_001037167	Samt2	chrX	154575228	154579330	-	3.23992	3.90756	-0.160502	0.687614	0.79175
NM_001037168	Psg27	chr7	18556514	18567305	-	0	0.00781595	0.077886	0.782947	1
NM_001037170	Tomm40l	chr1	171217803	171222514	-	1.33095	4.29586	1.19281	0.000215374	0.00116367
NM_001037247	Defb36	chr2	152604327	152612729	+	4.71508	20.1615	1.50949	7.89e-05	0.000494676
NM_001037294	Alpk2	chr18	65265531	65393888	-	0.0460591	0.239632	1.30246	0.0310799	0.0743103
NM_001037298	Piezo1	chr8	122481698	122551329	-	0.149673	1.02301	2.05285	7.09e-07	9.16e-06
NM_001037321	Fbxo40	chr16	36966073	36979136	-	0.109231	0.160163	0.0408961	0.950393	0.969805
NM_001037493,NM_027868	Slc41a3	chr6	90619216	90646412	+	37.357	20.0846	-1.27782	2.03e-08	4.58e-07
NM_001037502	Defb28	chr2	152518255	152521447	+	0.148092	0.110053	-0.118475	0.798329	1
NM_001037634	Plac1l	chr19	11647284	11660559	-	0	0	0	1	1
NM_001037707,NM_011754	Zfp27	chr7	29893337	29906104	-	0.410216	2.53444	2.06159	2.88e-07	4.3e-06
NM_001037711	Cgn	chr3	94760070	94786515	-	2.79103	8.60202	1.15078	2.35e-05	0.000178184
NM_001037712	Kcnh6	chr11	106008203	106034064	+	0.13983	0.0973532	-0.506503	0.440778	0.581827
NM_001037713	Xaf1	chr11	72301629	72313733	+	0.476012	0.803619	0.26085	0.604743	0.7276
NM_001037716	Gm10439	chrX	149594601	149636621	+	0.0652165	0.178281	0.372473	0.558312	0.688084
NM_001037717	Slc38a6	chr12	73286848	73354045	+	6.15544	5.51945	-0.577856	0.015154	0.0412219
NM_001037722,NM_009614	Adam15	chr3	89339640	89350010	-	3.07229	5.881	0.468393	0.101686	0.193008
NM_001037725	Fam117b	chr1	59913006	59985348	+	15.9176	20.7079	-0.0622599	0.738084	0.829013
NM_001037736,NM_172751	Arhgef10	chr8	14911717	15001085	+	13.6184	12.3165	-0.561753	0.0114911	0.0326538
NM_001037740,NM_177204	Strip2	chr6	29917013	29959680	+	4.95371	6.6955	0.0143856	0.950579	0.969928
NM_001037743	4921506M07Rik	chr12	57564115	57622109	+	27.6992	19.2959	-0.93289	1.51e-05	0.000122449
NM_001037744	Timm8a2	chr14	122034674	122038422	+	33.0129	17.4245	-1.29831	2.19e-07	3.38e-06
NM_001037745	Zfp791	chr8	85109167	85123095	-	0.0252112	0.102741	0.433045	0.47032	1
NM_001037746	Prps1l3	chr12	57230412	57242168	+	9.53617	10.3137	-0.311265	0.143359	0.252832
NM_001037747	Card9	chr2	26352312	26359547	-	0.105569	0.193541	0.189841	0.770441	0.850498
NM_001037749	Slc22a14	chr9	119169456	119190393	-	58.8099	70.9423	-0.180698	0.351336	0.497183
NM_001037751	Defb48	chr14	62977524	62984510	-	0	0.162255	0.24516	0.521354	1
NM_001037752	Defb45	chr2	152593191	152596485	-	1.87234	5.24387	0.816535	0.14616	0.256701
NM_001037756	Brms1l	chr12	55836366	55869735	+	4.29164	9.12719	0.627065	0.0142711	0.0392123
NM_001037758,NM_009771	Btrc	chr19	45363734	45533343	+	20.7684	17.0749	-0.698139	0.000343925	0.00172347
NM_001037762,NM_025428	Zdhhc12	chr2	30090944	30093635	-	54.2771	39.1176	-0.861234	0.000254455	0.00134341
NM_001037809,NM_007665	Cdh3	chr8	106510852	106556911	+	1.04941	1.31155	-0.0732563	0.836678	0.894865
NM_001037822	Krtap5-5	chr7	142228795	142229971	-	0	0	0	1	1
NM_001037842,NM_053097	Cml3	chr6	85760631	85765744	-	0.0836615	0.331837	1.07298	0.0998967	0.19046
NM_001037859	Csf1r	chr18	61105572	61131139	+	0.20102	2.86239	1.79181	0.0059589	0.018797
NM_001037865	Col28a1	chr6	7997808	8192617	-	1.22056	0.698304	-1.12515	0.00249893	0.00918801
NM_001037877,NM_001037878,NM_025804	Tcf25	chr8	123373835	123404173	+	8.92352	23.603	0.957663	4.13e-06	4.09e-05
NM_001037906	Nell1	chr7	49975350	50863289	+	0.418879	0.293394	-0.722177	0.196508	0.323496
NM_001037907	Ripply2	chr9	87015537	87019916	+	0	0	0	1	1
NM_001037913	Ccdc107	chr4	43493365	43495921	+	3.04878	7.66865	0.798639	0.0344478	0.0806801
NM_001037914	Mcidas	chr13	112993868	113000394	+	0.0472723	0.100997	0.219239	0.727022	0.82089
NM_001037915	Ripply1	chrX	139779681	139782353	-	0	0	0	1	1
NM_001037916	Ccdc17	chr4	116596730	116600266	+	0.52032	1.07076	0.528205	0.30814	0.451344
NM_001037917	Gm6377	chrX	109196756	109200445	+	0	0.0699392	0.582011	0.269454	1
NM_001037918	Lipt1	chr1	37872206	37876298	+	2.86784	5.59689	0.484274	0.139271	0.247096
NM_001037919	Gm6460	chr5	11594956	11599480	+	125.7	14.3166	-2.7518	3.8e-07	5.42e-06
NM_001037922	Gm6531	chr8	85151924	85173622	+	0.19707	0.277436	0.0200981	0.97536	0.984614
NM_001037925	BC147527	chr13	120300392	120308841	+	0.0354813	0.0172074	-0.189025	0.667732	1
NM_001037926	Gm13051	chr4	146097312	146126623	+	0.977533	4.68634	1.69476	6.62e-07	8.64e-06
NM_001037927	Wdr93	chr7	79743163	79785950	+	53.3479	45.0107	-0.657222	0.0016013	0.00632987
NM_001037928	Gm11992	chr11	9048592	9069354	+	39.4704	25.7645	-1.01739	1.24e-06	1.47e-05
NM_001037929	Gm14092	chr2	145549455	145554982	-	0.284741	0.171882	-0.654027	0.315487	0.459512
NM_001037931	Gm6878	chr14	67304888	67314711	-	0	0.112119	0.663536	0.226483	1
NM_001037932	Gm11437	chr11	84148361	84167476	-	0	0.0587501	0.24516	0.521354	1
NM_001037933	Defb23	chr2	152459055	152464620	-	0	0.277116	0.534593	0.29718	1
NM_001037939,NM_007541	Bglap	chr3	88383827	88384464	-	0	0.114033	0.153605	0.622948	1
NM_001037987,NM_010103	Edil3	chr13	88821472	89323225	+	0.135979	0.0566309	-0.960284	0.135938	0.242316
NM_001038010,NM_020004	Kat2a	chr11	100704746	100712467	-	15.561	23.6344	0.159392	0.415499	0.558374
NM_001038015	Gnpda2	chr5	69575002	69592285	-	15.4181	18.6884	-0.163822	0.457266	0.597354
NM_001038499	Arsi	chr18	60912240	60917768	+	0	0.0563459	0.309782	0.460968	1
NM_001038500	Gm6084	chr17	40727120	40731782	+	0	0	0	1	1
NM_001038602,NM_178410	Marveld2	chr13	100595957	100616971	-	0.241033	1.75667	2.09113	3.34e-05	0.000238703
NM_001038604,NM_021364	Clec5a	chr6	40574898	40585805	-	0	0.0504287	0.456823	0.345625	1
NM_001038609,NM_010838	Mapt	chr11	104231436	104332093	+	1.71757	0.72318	-1.56701	1.88e-06	2.09e-05
NM_001038610,NM_007826	Dach1	chr14	97786847	98169543	-	0.763508	0.0335969	-4.16765	1.02e-16	1.45e-14
NM_001038635,NM_183262	Stk35	chr2	129800517	129832285	+	36.2094	33.2049	-0.554646	0.00152521	0.0060893
NM_001038637,NM_010315	Gng2	chr14	19872559	19977249	-	0.946928	0.255779	-1.98982	2.33e-05	0.000177232
NM_001038651	Zfp953	chr13	67339309	67360572	-	1.25813	1.11823	-0.566543	0.0848145	0.167053
NM_001038676	Gm4745	chr7	14659708	14665996	+	0.083048	0.0571233	-0.231186	0.673723	1
NM_001038696,NM_026043	Rnpc3	chr3	113605067	113630149	-	8.90022	10.6843	-0.129693	0.55658	0.68675
NM_001038697	Gm5635	chrX	9063090	9063822	+	0.0716045	0.597215	0.792664	0.211454	0.341971
NM_001038993,NM_175201	Rnf38	chr4	44126212	44168283	-	60.9725	55.7159	-0.567247	0.000868607	0.00374816
NM_001038995	Gm4787	chr12	81376991	81379486	-	21.3099	48.5117	0.710748	0.000950531	0.00404619
NM_001038996	Try10	chr6	41354105	41357944	+	0.0589735	0	-0.289488	0.403725	1
NM_001038997	Gm5771	chr6	41392356	41397256	+	0	0	0	1	1
NM_001039038	Nhlrc4	chr17	25942233	25944931	-	0.0764899	0.0799046	-0.140932	0.823435	0.885984
NM_001039039	Kctd21	chr7	97332323	97350216	+	0.314971	1.32039	1.36183	0.00440906	0.0146783
NM_001039042	Klk13	chr7	43712567	43726758	+	0	0.0258163	0.117302	0.682068	1
NM_001039045,NM_026078	Pigc	chr1	161969188	161973435	+	11.4088	10.2688	-0.567655	0.00782688	0.0235875
NM_001039047	Trim58	chr11	58640465	58652404	+	0	0.0130076	0.124747	0.6668	1
NM_001039048	Trim63	chr4	134315120	134329629	+	0.482052	1.0524	0.553276	0.303429	0.446167
NM_001039049	Cox8c	chr12	102899306	102900534	+	916.002	746.013	-0.705784	0.000698528	0.0031293
NM_001039086,NM_001039087,NM_054050	Rapgef1	chr2	29619720	29740363	+	30.7615	34.7349	-0.247608	0.196793	0.323712
NM_001039095	Glt6d1	chr2	25793967	25815836	-	5.38086	12.8933	0.76103	0.0124149	0.0348503
NM_001039105,NM_206974	Kcnrg	chr14	61607457	61612833	+	0.439637	0.345638	-0.524567	0.390364	0.533719
NM_001039114	Acsbg2	chr17	56843104	56874447	-	34.8012	41.2519	-0.206904	0.298186	0.440561
NM_001039115	Zkscan4	chr13	21478849	21485505	+	0.65056	0.678194	-0.326722	0.506902	0.643053
NM_001039116	Dmrtc1b	chrX	102707881	102715209	+	1.74139	4.54964	0.85295	0.0466149	0.103288
NM_001039118	Klra33	chr6	130044039	130065302	-	0	0.0478686	0.124747	0.6668	1
NM_001039119	Defb33	chr8	20892667	20897723	+	9.7095	6.20926	-0.988087	0.0101563	0.0294204
NM_001039120	Defb26	chr2	152507756	152511736	-	0	0	0	1	1
NM_001039121	Defb43	chr14	63011771	63018088	+	0.128643	0.251375	0.0982839	0.850768	1
NM_001039122	Defb25	chr2	152622356	152623053	-	0	0	0	1	1
NM_001039123	Defb18	chr1	18236473	18237443	-	0	0	0	1	1
NM_001039124	Kncn	chr4	115884400	115887964	+	0.351038	0.47195	-0.0140967	0.982798	0.989624
NM_001039125	Defb47	chr14	62998077	63001160	+	0.146202	0.386836	0.18783	0.73143	1
NM_001039128	Tas2r122	chr6	132710999	132711928	-	0	0	0	1	1
NM_001039129,NM_010447	Hnrnpa1	chr15	103240432	103244955	+	4.71765	10.4964	0.67249	0.0281967	0.0686263
NM_001039137,NM_019708	Scoc	chr8	83434493	83458391	-	8.69241	11.4315	-0.0341722	0.882628	0.925786
NM_001039147,NM_024431	Morf4l1	chr9	90091669	90114820	-	970.974	676.639	-0.929777	1.41e-06	1.63e-05
NM_001039149,NM_178687	Cd226	chr18	89197427	89270327	+	0	0.0214171	0.139072	0.643097	1
NM_001039153	Tctn1	chr5	122241515	122264460	-	19.0738	17.7386	-0.533786	0.0110753	0.0316792
NM_001039157,NM_001039158,NM_001039159,NM_021402	Ube2j2	chr4	155943831	155959604	+	6.44109	5.8983	-0.553401	0.0182473	0.0479974
NM_001039162,NM_009990	Clip2	chr5	134489386	134552434	-	0.626752	1.38066	0.640897	0.137662	0.244621
NM_001039173	Dok6	chr18	89301135	89769136	-	0	0	0	1	1
NM_001039179,NM_001039180,NM_029791	Bicd2	chr13	49341549	49387025	+	9.49211	11.0059	-0.281625	0.138201	0.245462
NM_001039184	Cep350	chr1	155844964	155973255	-	23.1539	25.6396	-0.283403	0.130959	0.235485
NM_001039189,NM_024274	Fars2	chr13	36117411	36537593	+	42.7917	38.4143	-0.57772	0.00367801	0.0126519
NM_001039195,NM_001083806,NM_013540	Gria2	chr3	80691492	80802791	-	0.188225	0	-2.31632	0.000391226	0.00191889
NM_001039198	Zfhx2	chr14	55061659	55092048	-	1.02986	1.73425	0.297796	0.281147	0.422778
NM_001039209	Gm13152	chr4	147175866	147513420	+	7.02226	21.1122	1.10041	1.63e-05	0.000129566
NM_001039214	Mex3c	chr18	73572705	73592578	+	7.88429	12.4997	0.206985	0.316443	0.460631
NM_001039218	Spink14	chr18	44027869	44032208	+	0	0	0	1	1
NM_001039219	Gm6086	chr1	93990509	94011539	+	0.0967305	0.0655972	-0.534607	0.415545	0.558374
NM_001039220	AI429214	chr8	36993575	36995533	+	39.3295	25.3696	-1.02716	5.74e-06	5.35e-05
NM_001039222	Gm6289	chr3	144879325	144896011	-	0.296115	0.147257	-0.451424	0.458743	0.598649
NM_001039223	Gm14137	chr2	119174509	119177575	+	0.672257	0.808756	-0.165973	0.7173	0.813611
NM_001039228	Gm6583	chr5	112353773	112356033	-	7.4327	2.97944	-1.63863	6.96e-08	1.27e-06
NM_001039231	Zfp951	chr5	104813168	104860068	-	6.65897	7.08897	-0.342129	0.130922	0.235469
NM_001039238	Dcpp2	chr17	23898722	23900787	+	0	0.0715077	0.153605	0.622948	1
NM_001039239	Zfp808	chr13	62129890	62173936	+	0.4477	1.57127	1.1899	0.00624087	0.0195737
NM_001039240	Gm7073	chrX	60436052	60456195	-	4.62682	6.75079	0.0859396	0.777155	0.854411
NM_001039242,NM_172568	2010-03-01	chr11	105401654	105456735	-	379.438	278.425	-0.842874	2.92e-06	3.06e-05
NM_001039243	Gm7092	chr7	25614621	25615892	-	0	0.0480123	0.153605	0.622948	1
NM_001039371	Slc22a15	chr3	101855771	101924453	-	14.2977	7.60344	-1.31877	6.02e-12	3.43e-10
NM_001039373,NM_010839	Mtcp1	chrX	75410442	75416543	-	0.403554	1.79502	1.13969	0.053059	0.114579
NM_001039385	Vgf	chr5	137030295	137033351	+	0.0690865	0.230365	0.581811	0.375206	0.520018
NM_001039472	Kif21b	chr1	136131401	136178014	+	4.07419	7.51553	0.429627	0.0288472	0.0699331
NM_001039474	Tcerg1	chr18	42511487	42575785	+	26.7927	28.8496	-0.325443	0.0872076	0.170676
NM_001039475	Slco6b1	chr1	96906176	96997560	-	17.5001	15.0866	-0.638827	0.00147989	0.0059292
NM_001039482	Klhl20	chr1	161088378	161131479	-	4.88515	8.45718	0.332015	0.133	0.238169
NM_001039483	Tmco1	chr1	167308670	167333978	+	3.96735	9.74214	0.81499	0.00028134	0.00146186
NM_001039484	Kcnj10	chr1	172341210	172374085	+	0.0532008	0.0875992	0.148192	0.821522	0.884375
NM_001039485	Piezo2	chr18	63010213	63387183	-	0.0415065	0.0864029	0.379762	0.544643	0.676367
NM_001039493	Plekhm3	chr1	64789121	64956824	-	1.48162	2.46731	0.273684	0.287435	0.429353
NM_001039494	Tex40	chr19	6922426	6925380	-	483.558	381.578	-0.748584	0.000310361	0.00158865
NM_001039495	Ccdc108	chr1	74902080	74935599	-	187.105	99.0873	-1.30479	1.31e-09	4.1e-08
NM_001039501	Wfdc10	chr2	164656046	164657368	+	3.66404	23.9223	2.05953	1.66e-07	2.69e-06
NM_001039502	Krtap1-4	chr11	99582549	99583677	-	0	0.0236211	0.117302	0.682068	1
NM_001039514	Dhps	chr8	85071757	85075161	+	3.93616	12.1732	1.10132	0.000697104	0.00312482
NM_001039519	Gtf2a2	chr9	70012550	70022847	+	109.818	128.299	-0.209955	0.254749	0.39287
NM_001039521	Rrn3	chr16	13780699	13814841	+	5.6726	15.2208	0.942745	1.48e-05	0.000119822
NM_001039522	Leo1	chr9	75441524	75466432	+	25.1262	26.4722	-0.351294	0.0801972	0.159639
NM_001039530	Parp14	chr16	35832878	35871382	-	0.130012	0.499373	1.2394	0.0105547	0.0304017
NM_001039532	Zfp784	chr7	5034446	5038446	-	3.08091	4.56306	0.128588	0.677279	0.783632
NM_001039534	Pstk	chr7	131371146	131387838	+	3.62452	7.47766	0.554977	0.0910471	0.176879
NM_001039536	Pigl	chr11	62458460	62513900	+	5.20655	4.4014	-0.648861	0.0248748	0.0619796
NM_001039543,NM_010801	Mlf1	chr3	67374097	67400000	+	232.23	261.38	-0.273467	0.124415	0.226304
NM_001039544	Mup3	chr4	62083476	62087312	-	0.432411	0	-1.85798	0.00351422	0.0121677
NM_001039545	Myh2	chr11	67171027	67197517	+	0.0172567	0.029406	0.070884	0.905635	1
NM_001039546	Myo6	chr9	80165034	80311729	+	1.42074	3.42053	0.804693	0.00164366	0.00646965
NM_001039553	4930467E23Rik	chr8	19729576	19753602	+	8.48933	4.71355	-1.24125	1.7e-07	2.75e-06
NM_001039554	Angptl7	chr4	148495280	148500462	-	0.0539664	0.0202942	-0.410974	0.44828	1
NM_001039555	Cyp2c68	chr19	39688836	39741101	-	0	0.0246983	0.153605	0.622948	1
NM_001039557	Mroh8	chr2	157208550	157279549	-	103.838	69.2453	-0.989768	8.38e-07	1.06e-05
NM_001039558	Smco3	chr6	136829931	136835450	-	0.445869	0.484749	-0.215362	0.706769	0.805526
NM_001039560	Gcnt7	chr2	172450313	172458596	-	0.0472849	0.143962	0.382807	0.54586	0.67748
NM_001039562	Ankrd37	chr8	45996908	45999850	-	1.3401	2.38012	0.286456	0.578704	0.705048
NM_001039566	Defb30	chr14	63034087	63037846	-	1.0456	1.40622	-0.0212039	0.968637	0.980841
NM_001039578	Evi5l	chr8	4166567	4193701	+	47.6656	39.2282	-0.704667	0.000235171	0.00125776
NM_001039581,NM_013855	Abca3	chr17	24352046	24410201	+	1.0282	3.14077	1.13036	3.01e-05	0.000219314
NM_001039586,NM_174846	Glyctk	chr9	106152860	106158138	-	14.9483	11.113	-0.831733	0.000130502	0.000759791
NM_001039593	1700015E13Rik	chr1	170308861	170312125	+	73.9632	95.5561	-0.0801925	0.691836	0.794939
NM_001039594	Lce3a	chr3	92925287	92926230	-	0	0	0	1	1
NM_001039595	Gm13043	chr4	143511343	143517831	+	0	0	0	1	1
NM_001039644	Edem3	chr1	151755374	151822328	+	2.91953	4.42177	0.155404	0.493955	0.631504
NM_001039645	Asphd1	chr7	126946008	126949581	-	0.834948	0.837154	-0.274339	0.672978	0.78061
NM_001039646	Gbp10	chr5	105215699	105239533	-	0.0333291	0.123961	0.59305	0.36109	0.506238
NM_001039647	Gbp11	chr5	105323026	105346472	-	0.065132	0.0463591	-0.28677	0.637784	0.753273
NM_001039648	Gm20767	chr13	120140246	120155335	+	0.348705	0.337089	-0.307303	0.630805	0.748451
NM_001039652	Oprm1	chr10	6788601	7038209	+	0	0	0	1	1
NM_001039653	Lhx3	chr2	26200212	26206556	-	0.148338	0.0947617	-0.538304	0.412438	0.55568
NM_001039666	Krt40	chr11	99537485	99543158	-	0.238574	0.131	-0.555152	0.391426	0.534825
NM_001039676	Slc39a2	chr14	51893610	51896745	+	0.0224877	0.0545778	0.163275	0.76334	1
NM_001039677	Slc30a2	chr4	134343046	134354484	+	1.59009	7.97324	1.80357	8.09e-10	2.7e-08
NM_001039678	Prhoxnb	chr5	147314984	147322440	-	0	0	0	1	1
NM_001039684	Mks1	chr11	87853225	87863679	+	14.1688	15.5093	-0.299962	0.162119	0.278059
NM_001039689	Rhox4c	chrX	37480337	37485124	+	0	0.016809	0.077886	0.782947	1
NM_001039695	Rhox4d	chrX	37514535	37519175	+	0	0	0	1	1
NM_001039696	Rhox4f	chrX	37602895	37607686	-	0	0	0	1	1
NM_001039698	Rhox4g	chrX	37646501	37651327	-	0	0	0	1	1
NM_001039700,NM_181544	Pkd1l3	chr8	109614517	109672592	+	5.46153	6.77477	-0.132332	0.538448	0.67113
NM_001039720	9030619P08Rik	chr15	75427606	75431829	-	0	0	0	1	1
NM_001039723	Tmem120b	chr5	123076275	123117445	+	0.144482	0.633918	1.02342	0.105394	0.198594
NM_001039824	Fdx1l	chr9	21067520	21073514	-	7.13518	11.4603	0.241613	0.444593	0.585567
NM_001039878,NM_133789	Strn4	chr7	16815889	16840931	+	60.4937	66.7359	-0.289479	0.115567	0.213519
NM_001039889	Smok3b	chr5	138037224	138050633	+	2.41757	2.38632	-0.43633	0.188671	0.313824
NM_001039939	Asxl1	chr2	153346139	153404007	+	33.1153	34.9522	-0.354323	0.0451806	0.100804
NM_001039941	Cypt8	chrX	16522881	16523615	+	23.4389	30.0421	-0.0895743	0.744516	0.833452
NM_001039942	Cypt9	chr9	24625204	24625737	+	50.5541	84.1115	0.272205	0.223084	0.355723
NM_001039943	Cypt7	chrX	16522881	16523615	+	24.0194	30.5818	-0.100613	0.714668	0.811776
NM_001039944	Cypt10	chr9	24625204	24625737	+	50.5541	84.1115	0.272205	0.223084	0.355723
NM_001040026	Sco1	chr11	67052670	67067440	+	0.825622	1.59257	0.470741	0.183726	0.307034
NM_001040027	Gm15386	chr1	18260524	18265138	-	0	0	0	1	1
NM_001040055	Spint5	chr2	164715305	164718068	+	4.9954	11.4969	0.681563	0.0861911	0.169134
NM_001040072	Nynrin	chr14	55854115	55874736	+	0.0750565	0.144724	0.337258	0.57703	0.703984
NM_001040089	Rhox3f	chrX	37581352	37585496	+	0	0.150708	0.393851	0.392649	1
NM_001040106,NM_177762	Aak1	chr6	86849517	87003227	+	3.69082	4.13107	-0.27194	0.141297	0.25009
NM_001040396	2810407C02Rik	chr3	58576658	58593546	+	29.1464	37.6548	-0.0693676	0.700842	0.801957
NM_001040398	Setd1b	chr5	123142193	123168630	+	10.7502	9.43356	-0.596803	0.00789312	0.0237227
NM_001040399	Larp1b	chr3	40950631	40977793	+	297.34	205.784	-0.942245	7.09e-07	9.16e-06
NM_001040400	Tet2	chr3	133463677	133544390	-	0.104742	0.186538	0.3239	0.550189	0.681138
NM_001040426,NM_172444	Thsd4	chr9	59966931	60511035	-	0.151464	0.354539	0.731434	0.131508	0.236185
NM_001040434	Rgag1	chrX	143099603	143104335	+	0	0.0064525	0.117302	0.682068	1
NM_001040435	Tacc3	chr5	33658147	33672197	+	46.9797	45.1332	-0.486981	0.00741789	0.0225851
NM_001040459	Shroom4	chrX	6400145	6633717	+	0.0606905	0.508755	1.72047	0.0043771	0.0145949
NM_001040461	Dear1	chr3	84965056	84965580	-	0	0.0706395	0.117302	0.682068	1
NM_001040669	Gm5169	chrX	25277483	25301455	-	0.191091	0.175165	-0.197707	0.753335	0.839196
NM_001040682,NM_053155	Clmn	chr12	104763114	104865076	-	7.6954	9.77017	-0.113621	0.587946	0.713253
NM_001040683,NM_033609	Med15	chr16	17651221	17722930	-	35.3806	32.1781	-0.556175	0.00348132	0.0120906
NM_001040686,NM_182996	Zfp692	chr11	58307069	58314613	+	2.50373	5.39066	0.64203	0.0489571	0.107463
NM_001040689	Rspo4	chr2	151842927	151874668	+	0.088547	0.638848	1.3716	0.0315798	0.0752259
NM_001040695	Uevld	chr7	46923216	46958518	-	1.30844	3.18994	0.800822	0.00504879	0.0164169
NM_001040696,NM_001162414	Nlrp1b	chr11	71153102	71230733	-	0.0807227	0.285927	0.957188	0.132684	0.237891
NM_001040699	Mtmr7	chr8	40550159	40634792	-	0.552549	1.65121	0.970891	0.0263844	0.0648882
NM_001040700	BC051019	chr7	109712181	109723771	-	0.0270269	0.14777	0.555253	0.365239	0.510505
NM_001042407	Pex10	chr4	155067030	155072406	+	1.61389	3.33335	0.550435	0.149213	0.260722
NM_001042421	Kntc1	chr5	123749726	123821593	+	9.86082	15.3678	0.188754	0.380791	0.525193
NM_001042438,NM_009572	Zhx1	chr15	58047003	58076489	-	23.1224	31.3287	0.00444706	0.983447	0.990085
NM_001042485,NM_020588	Tmem183a	chr1	134346097	134361999	-	17.9488	22.2864	-0.133354	0.483238	0.621727
NM_001042499	Rabl3	chr16	37539894	37572385	+	16.8642	15.8678	-0.505067	0.0272987	0.0667812
NM_001042501	Fam133b	chr5	3543833	3570546	+	20.9331	22.0128	-0.358012	0.0696895	0.142982
NM_001042503	Trim71	chr9	114511273	114564369	-	0.128597	1.47094	2.52647	1.48e-07	2.45e-06
NM_001042591	Arrdc3	chr13	80883422	80896043	+	51.135	28.5229	-1.23253	1.41e-08	3.37e-07
NM_001042593,NM_001145209,NM_019702	Hbs1l	chr10	21295979	21368889	+	74.4331	64.9181	-0.624436	0.000470183	0.00224655
NM_001042607,NM_013649	Ryk	chr9	102834920	102908307	+	1.73257	8.67739	1.78098	4.94e-09	1.34e-07
NM_001042612	Nlrp9c	chr7	26364887	26394243	-	0.0368473	0.0188826	-0.333915	0.548204	1
NM_001042615,NM_030127	Htra3	chr5	35661559	35679782	-	0.645417	4.58992	2.13981	1.94e-07	3.07e-06
NM_001042630,NM_001276257,NM_007947	Lcn5	chr2	25657952	25662230	+	0	0	0	1	1
NM_001042653	Oip5	chr2	119609532	119618505	-	4.30892	13.4963	1.1663	1.71e-05	0.000135009
NM_001042655	Tbc1d17	chr7	44840776	44849079	-	9.18024	11.3878	-0.125923	0.576027	0.70335
NM_001042660	Smad7	chr18	75367365	75395934	+	0.113467	0.555436	1.39626	0.0119026	0.0336586
NM_001042670	Gm9897	chr5	4192367	4197651	+	3.14327	2.06508	-0.948607	0.0118403	0.0335302
NM_001042710	Prss57	chr10	79781474	79788985	-	0	0.0206431	0.150824	0.624167	1
NM_001042714	Ankdd1b	chr13	96416134	96471160	-	1.51499	1.65158	-0.279049	0.439272	0.580878
NM_001042715	Ccdc135	chr8	95055103	95078141	+	51.7247	33.4679	-1.03042	6.16e-07	8.17e-06
NM_001042743,NM_008641	Mast2	chr4	116306762	116464183	-	35.2489	40.9576	-0.221839	0.20211	0.330401
NM_001043228,NM_009345	Dntt	chr19	41029275	41059525	+	0	0.153489	0.806833	0.163309	1
NM_001043322,NM_010230	Fmn1	chr2	113327736	113716767	+	6.26806	6.0891	-0.464086	0.0250174	0.0622509
NM_001043354,NM_146095	Rorb	chr19	18930609	19111196	-	0.0349361	0.090912	0.473957	0.466148	0.605693
NM_001044308	Cacna1i	chr15	80287238	80398292	+	1.56728	0.961741	-1.04124	0.00187786	0.0072223
NM_001044371,NM_011233	Rad17	chr13	100617164	100651059	-	22.3627	28.8593	-0.0767095	0.683772	0.788888
NM_001044380	Hhipl1	chr12	108306270	108328300	+	0.557747	0.341268	-0.856786	0.123511	0.22498
NM_001044382	Prok1	chr3	107235531	107239707	-	0	0.0366631	0.077886	0.782947	1
NM_001044384,NM_011593	Timp1	chrX	20870166	20874737	+	0	3.002	3.04914	1.66e-06	1.88e-05
NM_001044740,NM_007514	Slc7a2	chr8	40862393	40922070	+	0.524548	1.69538	1.21045	0.000117524	0.000694899
NM_001044744,NM_008097	Gcdh	chr8	84886387	84893921	-	0.660096	2.47906	1.38009	0.00155707	0.00618811
NM_001044750,NM_207275	Banf2	chr2	144033102	144073979	+	22.0003	40.4629	0.395194	0.120043	0.220138
NM_001045483,NM_027115	Mapk1ip1	chr7	138835818	138846267	-	10.7382	12.7187	-0.174099	0.47692	0.616063
NM_001045486	Zfp180	chr7	24081944	24107215	+	5.9636	7.69228	-0.0651191	0.793303	0.865937
NM_001045489,NM_008594	Mfge8	chr7	79133768	79149060	-	5.40076	28.7776	1.93578	6.01e-15	6e-13
NM_001045513	Raph1	chr1	60483185	60566765	-	0.376991	1.18351	1.10174	0.00124911	0.00513393
NM_001045514	Akna	chr4	63367128	63403445	-	6.78852	10.2561	0.14172	0.482031	0.620658
NM_001045516	Proca1	chr11	78193392	78205763	+	32.1519	43.1938	-0.0326688	0.882658	0.925786
NM_001045518	Fam83b	chr9	76490705	76545804	-	0	0.0170078	0.15311	0.620535	1
NM_001045520	Clint1	chr11	45851964	45910625	+	14.9486	21.5079	0.0768076	0.69173	0.794906
NM_001045521	Prss38	chr11	59372669	59375653	-	7.87993	6.12353	-0.753052	0.0113546	0.0323609
NM_001045523	Bahd1	chr2	118901615	118924524	+	1.60979	7.6914	1.74508	2.18e-12	1.4e-10
NM_001045524	AK129341	chr9	8076633	8134294	-	138.525	87.2036	-1.07424	2.84e-08	6.03e-07
NM_001045525	Cyb5d1	chr11	69393612	69395346	-	8.88899	10.3729	-0.211967	0.479523	0.618223
NM_001045526	Scimp	chr11	70790932	70812561	-	0	0.025278	0.117302	0.682068	1
NM_001045527	Hsf5	chr11	87617164	87659542	+	91.6261	84.9818	-0.531915	0.00409087	0.0138245
NM_001045528	Fkbp15	chr4	62300342	62360548	-	2.17696	4.21209	0.483547	0.0604012	0.127238
NM_001045529	Morc3	chr16	93832121	93876073	+	29.1526	25.1574	-0.629657	0.00165097	0.00649497
NM_001045530	Ccnjl	chr11	43528749	43586999	+	0.413103	0.881546	0.538799	0.281342	0.422986
NM_001045531	Spata22	chr11	73329741	73346044	+	15.9759	31.8634	0.518499	0.0280956	0.0684253
NM_001045532	Prl2c1	chr13	27849342	27857708	+	0	0.0546302	0.143294	0.636246	1
NM_001045533	2004-03-01	chr1	72427112	72536564	-	0.223647	0.250981	-0.197397	0.729802	0.823024
NM_001045535	Serpinb6e	chr13	33832345	33843408	-	0	0.0203193	0.130313	0.657504	1
NM_001045536	Zzef1	chr11	72796226	72927120	+	2.80419	4.81368	0.313115	0.176947	0.298029
NM_001045539	Xlr5a	chrX	73107635	73117702	-	0.380485	2.97789	2.04213	5.73e-05	0.000377217
NM_001045540	Gm12185	chr11	48904656	48927182	-	0.0965037	0.0935047	-0.293093	0.647006	0.760204
NM_001045542	Gm12253	chr11	58432559	58441622	+	0.0387067	0.119049	0.262578	0.640666	1
NM_001045543	Gm11435	chr11	83511679	83522099	-	6.84641	12.4063	0.388171	0.158519	0.272865
NM_001045544	Vmn1r204	chr13	22556201	22557109	+	0	0	0	1	1
NM_001045554,NM_138685	Wfdc15b	chr2	164214454	164221663	-	0	0	0	1	1
NM_001045559	Zfp952	chr17	32993139	33005457	+	2.57425	2.81987	-0.27646	0.376778	0.521264
NM_001045807	Rbm15	chr3	107326110	107333289	-	13.0945	8.74021	-0.981607	1.48e-05	0.000119786
NM_001047433,NM_172254	Dph3	chr14	32080562	32085665	-	19.2087	17.4251	-0.560092	0.00614625	0.0193097
NM_001047435,NM_001047436,NM_019695	Pard6a	chr8	105701649	105703494	+	29.3427	22.9014	-0.766143	0.000336696	0.00169442
NM_001047604	Ttc21b	chr2	66184329	66256617	-	76.959	66.4365	-0.630945	0.00134388	0.0054582
NM_001048054,NM_130447	Dusp16	chr6	134715473	134792628	-	5.07671	8.46371	0.308623	0.135456	0.241679
NM_001048061,NM_010448	Hnrnpab	chr11	51600100	51606881	-	40.0936	71.4721	0.376802	0.0352851	0.0823025
NM_001048145,NM_029139	Syce1l	chr8	113643213	113655533	+	51.0014	37.2002	-0.856539	0.000246653	0.00130831
NM_001048148,NM_144894	Zgpat	chr2	181365423	181380793	+	7.04721	11.0612	0.195886	0.402344	0.545111
NM_001048176	Cerkl	chr2	79332491	79428988	-	2.08431	0.522998	-2.07144	6.02e-06	5.55e-05
NM_001048196	Krtap4-1	chr11	99627229	99628239	-	0	0	0	1	1
NM_001048204	Zfp455	chr13	67194506	67209298	+	0.760255	0.384239	-1.19381	0.0148173	0.0404724
NM_001048206,NM_011632	Traf3	chr12	111166548	111267148	+	0.607728	1.33347	0.666185	0.0434379	0.0976378
NM_001048207	Gypc	chr18	32528320	32560034	-	1.29995	3.54063	0.908984	0.0185723	0.0486703
NM_001048217	Spink11	chr18	44190045	44196177	-	0	0.0203466	0.077886	0.782947	1
NM_001048219,NM_001048220	Nlrp9a	chr7	26535065	26574146	+	0	0.0278428	0.204117	0.563828	1
NM_001048250	Smim15	chr13	108044474	108049146	+	2.45781	5.43328	0.655904	0.0387225	0.0889037
NM_001076679	Gm9733	chr3	15296551	15332302	-	0.084929	0.0245607	-0.212952	0.586896	1
NM_001076681	Lyrm9	chr11	78826595	78843899	+	16.6279	12.8462	-0.766601	0.00200596	0.00763949
NM_001076790	Serpinb6d	chr13	33661405	33671585	+	0.307718	0.171152	-0.703958	0.282791	0.424375
NM_001076791	Zfp874b	chr13	67471513	67484253	-	0.36793	0.702236	0.408298	0.390051	0.53334
NM_001077184,NM_009768	Bsg	chr10	79704358	79711979	+	356.032	352.879	-0.445162	0.0102166	0.0295603
NM_001077264,NM_007458	Ap2a1	chr7	44900373	44929490	-	74.8624	85.588	-0.250152	0.147592	0.258478
NM_001077354	C77370	chrX	104077435	104201117	-	0.117212	0.552709	1.5554	0.000314602	0.00160592
NM_001077364,NM_010286	Tsc22d3	chrX	140539529	140600522	-	1.74444	14.2469	2.44837	1.27e-13	1.02e-11
NM_001077398,NM_010698	Ldb2	chr5	44472133	44799707	-	0.0878879	0.116681	0.285436	0.652368	0.764015
NM_001077421	Sbpl	chr17	23953085	23955273	-	0	0	0	1	1
NM_001077424	A4gnt	chr9	99612502	99622367	+	0	0	0	1	1
NM_001077425	Cntnap5a	chr1	115685137	116580674	+	0.381304	0.142832	-1.44847	0.00870845	0.0258026
NM_001077496	Evi2b	chr11	79513385	79523762	-	0	0.0785469	0.700745	0.208326	1
NM_001077633	Dcpp3	chr17	23917458	23919441	+	0.35451	0.146273	-0.572065	0.356827	0.502393
NM_001077638,NM_133182	Prmt2	chr10	76207222	76237865	-	1.22567	2.20749	0.391559	0.32588	0.470158
NM_001077684	Ccdc173	chr2	69758057	69789486	-	69.7987	67.1814	-0.484689	0.00786541	0.0236747
NM_001077709,NM_008202	Slc39a7	chr17	34028266	34031690	-	13.072	25.5443	0.528038	0.00868197	0.0257344
NM_001077713	Acn9	chr6	6956018	7039220	+	2.15307	4.70001	0.582656	0.242714	0.379053
NM_001078167,NM_173374	Srsf1	chr11	88047373	88053757	+	35.3967	50.0938	0.0501545	0.77271	0.85171
NM_001078646,NM_025723	Henmt1	chr3	108940557	108960776	+	36.8828	25.7462	-0.903032	4.28e-05	0.000295452
NM_001079822,NM_009332	Tcf7l1	chr6	72626380	72788956	-	0.242816	1.69262	2.09679	3.83e-05	0.000269253
NM_001079824	Hnrnph3	chr10	63014664	63023849	-	58.1101	54.8687	-0.515113	0.00367156	0.0126326
NM_001079830,NM_053170	Trim33	chr3	103279293	103358768	+	15.9332	13.2875	-0.682324	0.00029188	0.00150876
NM_001079844,NM_011821	Gpc6	chr14	116925315	117979529	+	0.0983449	0.113811	-0.00800556	0.989781	0.993901
NM_001079847,NM_001079848,NM_001079857,NM_178712	Gpr64	chrX	160390690	160498070	+	0.019821	0.0388398	0.221193	0.690068	1
NM_001079865	Ces2f	chr8	104947356	104955962	+	0	0.0156405	0.124747	0.6668	1
NM_001079875,NM_009241	Spam1	chr6	24791199	24801048	+	17.2857	15.9066	-0.55617	0.0106053	0.0305237
NM_001079929	Ccdc154	chr17	25162461	25171913	+	24.0865	14.3579	-1.13457	8.38e-07	1.06e-05
NM_001079931	Gm5347	chr8	43673658	43699491	-	1.15134	0.861962	-0.76877	0.0713351	0.145705
NM_001079932	Trim72	chr7	128004378	128011393	+	0.0212323	0.0561789	0.18783	0.73143	1
NM_001079933	Defa26	chr8	21618168	21618972	+	0	0	0	1	1
NM_001080126,NM_001277926,NM_009812	Casp8	chr1	58802502	58847503	+	0.244459	1.1153	1.56963	0.00439826	0.0146457
NM_001080549	Hdx	chrX	111575204	111697079	-	0.11678	0.0562288	-0.851049	0.192188	0.318638
NM_001080550,NM_001276431,NM_001276432	Wfdc8	chr2	164596458	164613626	-	0.280538	0.384687	0.433322	0.495205	0.632712
NM_001080557,NM_009496	Vamp1	chr6	125215581	125222306	+	0.255814	0.837237	1.14284	0.0371389	0.0860156
NM_001080706	Btaf1	chr19	36926079	37014057	+	35.761	38.3691	-0.325051	0.100997	0.191972
NM_001080708	Fam65c	chr2	167980786	168010593	-	0.0379145	0.104204	0.384589	0.547331	0.678737
NM_001080710	Sdr16c6	chr4	4056666	4077514	-	0	0	0	1	1
NM_001080711	Dfnb59	chr2	76650273	76658554	+	0.726314	0.48897	-0.726343	0.222748	0.355416
NM_001080712	Gm7534	chr4	134190804	134203004	-	0	0.0114065	0.117302	0.682068	1
NM_001080742,NM_016872	Vamp5	chr6	72368049	72380468	-	11.9154	10.5953	-0.552546	0.057904	0.123171
NM_001080754,NM_172669	Ambra1	chr2	91730138	91918849	+	24.6191	23.2376	-0.50744	0.0062517	0.0195952
NM_001080769	Uhrf1bp1	chr17	27856507	27900040	+	2.7258	5.59718	0.565466	0.014116	0.0388511
NM_001080771	Prdm13	chr4	21677480	21685963	-	0	0	0	1	1
NM_001080776	Gm1123	chr9	99006965	99035690	-	0.171177	0.10525	-0.438353	0.492962	0.63067
NM_001080777,NM_025585	1700029F12Rik	chr13	97022135	97034362	-	667.225	435.334	-1.03555	1.02e-07	1.77e-06
NM_001080781,NM_025601	1700029H14Rik	chr8	13550733	13562448	-	67.6323	86.4105	-0.0941678	0.645572	0.758912
NM_001080798,NM_133919	Aff1	chr5	103754573	103855322	+	0.219614	1.25114	1.90952	2.88e-07	4.3e-06
NM_001080808	Ccdc64	chr5	115649286	115731559	-	0.593726	3.3473	1.75173	7.96e-05	0.000498066
NM_001080809	Cps1	chr1	67123066	67230448	+	0.17407	0.20491	-0.161038	0.782393	0.858438
NM_001080811	Bpifa6	chr2	153974945	154000495	+	0.253775	2.67897	2.27529	2.36e-05	0.000178519
NM_001080812	Cib3	chr8	72204335	72212837	-	0	0.306105	0.592206	0.263847	1
NM_001080814	Fat3	chr9	15910193	16378231	-	0.386767	0.895751	0.721545	0.00906001	0.0266891
NM_001080815	Gipr	chr7	19157125	19166127	-	1.19041	1.84813	0.15378	0.73115	0.82379
NM_001080817	Prdm10	chr9	31315107	31378543	+	1.71576	2.40249	0.0404198	0.897618	0.93624
NM_001080818,NM_001173553	Cdc14a	chr3	116272553	116424032	-	12.1108	18.8439	0.181871	0.389557	0.532912
NM_001080819	Arid1a	chr4	133679008	133753611	-	13.7062	20.0627	0.109048	0.596975	0.72095
NM_001080924	Znrf3	chr11	5276329	5444847	-	1.99673	3.74544	0.445825	0.0737496	0.149665
NM_001080925	Rapgefl1	chr11	98836785	98853005	+	0.144745	0.837626	1.61593	0.00226267	0.00846026
NM_001080929	Cdr2l	chr11	115381916	115396132	+	0.9783	1.61641	0.265017	0.455456	0.595452
NM_001080930	Atxn1l	chr8	109726451	109737739	-	20.6508	16.3485	-0.760438	2.74e-05	0.000202511
NM_001080931	Med13	chr11	86265715	86357525	-	4.69187	8.10062	0.330999	0.0791186	0.158002
NM_001080932	Foxk2	chr11	121259987	121309896	+	26.1926	33.5526	-0.0800788	0.673188	0.78067
NM_001080933	Ankfn1	chr11	89421086	89538555	-	0.669119	0.244667	-1.4738	0.00763065	0.0231234
NM_001080934	Slc16a5	chr11	115462473	115474398	+	0.358032	0.86451	0.665553	0.203594	0.332044
NM_001080935	B230217C12Rik	chr11	97840780	97843043	+	0.286074	0.403012	0.035055	0.957192	0.973652
NM_001080940	Gm6484	chr9	21835510	21837347	+	0.575262	0.33389	-0.694726	0.286	0.428074
NM_001080941	Zfp429	chr13	67389328	67399767	-	0.22526	0.529578	0.543358	0.378912	0.523252
NM_001080942	Bsph2	chr7	13554866	13571067	-	0	0	0	1	1
NM_001080943	Zdhhc22	chr12	86983381	86988676	-	0	0	0	1	1
NM_001080944	Atp8b4	chr2	126320973	126491553	-	0.326953	0.0955701	-1.75181	0.00109896	0.0045921
NM_001080963	Ppapdc1a	chr7	129257094	129391307	+	2.8464	1.90213	-0.88661	0.0403512	0.0918728
NM_001080964,NM_030220	Sp2	chr11	96953338	96977688	-	15.62	14.1813	-0.544144	0.0310173	0.0742207
NM_001080967	Tmsb15b2	chrX	136954988	136957979	-	3.25358	7.83805	0.742209	0.06168	0.129395
NM_001080968,NM_133852	Golga2	chr2	32288253	32307921	+	28.2704	37.2915	-0.0406555	0.825372	0.887164
NM_001080969	Thg1l	chr11	45948154	45955494	-	18.5743	15.3738	-0.686181	0.00499914	0.0163123
NM_001080971	Tubb1	chr2	174450595	174458380	+	0	0.0759523	0.461576	0.343863	1
NM_001080972	Vmn1r194	chr13	22244215	22245105	+	0	0.0149654	0.0611657	0.827755	1
NM_001080974,NM_025618	Sri	chr5	8056542	8069245	+	0.356662	1.3873	1.28922	0.0110115	0.0315271
NM_001080977	Rsbn1l	chr5	20893024	20951822	-	2.29348	5.59408	0.811965	0.000558072	0.00258707
NM_001080981	Ddx23	chr15	98645507	98662889	-	18.4926	25.861	0.0410686	0.833827	0.892992
NM_001080995	4632434I11Rik	chr7	92857527	92874232	-	42.465	36.15	-0.650691	0.000747078	0.00330376
NM_001080999,NM_001081000,NM_001195205	Trmt2a	chr16	18248883	18254772	+	8.95446	10.6313	-0.186809	0.361429	0.506665
NM_001081001,NM_009765	Brca2	chr5	150522630	150569749	+	9.04231	13.8266	0.164412	0.365698	0.51103
NM_001081005	1500012F01Rik	chr2	167062934	167065862	+	3.50498	5.58064	0.186033	0.644295	0.758042
NM_001081007	Zfp382	chr7	30121948	30135032	+	10.047	5.48017	-1.26613	1.13e-07	1.94e-06
NM_001081008	Taf1	chrX	101532735	101601789	+	0.540011	4.0767	2.30793	5.97e-14	5.13e-12
NM_001081009	Parp8	chr13	116854824	117025516	-	3.35674	5.35773	0.212648	0.415571	0.558374
NM_001081010	Olfr367-ps	chr2	37266951	37271387	+	0	0	0	1	1
NM_001081011	Srgap2	chr1	131285251	131527361	-	7.20938	9.64559	-0.0209992	0.911389	0.945655
NM_001081012	Ccdc171	chr4	83525545	83864670	+	32.7323	26.0961	-0.74546	8.64e-05	0.000533656
NM_001081013	Rlf	chr4	121145373	121188534	-	5.21664	8.02925	0.172473	0.389265	0.53266
NM_001081016	Zc3h7b	chr15	81744848	81796269	+	2.63209	10.8126	1.55703	1.74e-12	1.14e-10
NM_001081017	Unc79	chr12	102948859	103183997	+	0.352697	0.737273	0.583551	0.122526	0.223688
NM_001081019	Gm12657	chr4	94593650	94600319	+	79.9865	99.8425	-0.12117	0.50487	0.64152
NM_001081020	Adamts6	chr13	104287873	104494763	+	0.060963	0.403673	1.47637	0.0173486	0.0460676
NM_001081021	Zfp780b	chr7	27959800	27979157	-	2.00437	2.7607	0.017514	0.948289	0.968661
NM_001081022	D430042O09Rik	chr7	125707876	125874797	+	38.1496	31.4482	-0.695142	0.000480302	0.0022853
NM_001081023,NM_014193	Cacna1s	chr1	136052901	136119822	+	1.45903	2.43098	0.28304	0.283706	0.425416
NM_001081024	Setdb2	chr14	59402011	59440877	-	6.60881	9.06748	0.00772077	0.972144	0.982911
NM_001081025	Maats1	chr16	38297754	38341860	-	33.5927	30.3457	-0.571903	0.00237295	0.0087948
NM_001081027	Kcnt2	chr1	140246257	140610261	+	0.0297157	0.0103696	-0.363161	0.473502	1
NM_001081028	Sipa1l3	chr7	29320378	29505460	-	3.78677	7.83786	0.588852	0.00354141	0.0122504
NM_001081029	Tmem243	chr5	9100737	9118983	+	7.48632	14.6252	0.502266	0.0832299	0.164546
NM_001081032	Gm8909	chr17	36164444	36168537	-	0.0433254	0.152829	0.34573	0.554071	1
NM_001081033	Pde11a	chr2	75991132	76338653	-	0.17472	0.138866	-0.470862	0.46492	0.604629
NM_001081034	Fbxo11	chr17	87990859	88065285	-	7.69255	16.6552	0.653316	0.00109699	0.00458647
NM_001081035	Nav3	chr10	109683439	110000219	-	0.101717	0.0293114	-1.39923	0.0275028	0.0672028
NM_001081038	Btbd16	chr7	130774069	130825899	+	59.2587	55.2987	-0.531327	0.0023826	0.00882612
NM_001081040	Coq10a	chr10	128363097	128370037	-	1.78052	3.83107	0.626559	0.0499919	0.109209
NM_001081041	Vps51	chr19	6067842	6077187	-	13.8177	16.0217	-0.227743	0.254472	0.392606
NM_001081043	Ptpn23	chr9	110385089	110408210	-	18.1558	22.9794	-0.100723	0.584144	0.710103
NM_001081044	Mylk2	chr2	152911352	152923065	+	0.017804	0.0199694	-0.0444262	0.925769	1
NM_001081045	Kansl1	chr11	104333229	104442291	-	17.0619	28.034	0.264763	0.142711	0.25196
NM_001081046	Efcab3	chr11	105092219	105117537	+	46.5611	63.8047	0.00559426	0.978269	0.986474
NM_001081047	Cnksr1	chr4	134228042	134238399	-	0.15404	0.231324	0.0611266	0.924834	0.953594
NM_001081048	Slc25a18	chr6	120773768	120793982	+	0.497649	2.61533	1.59264	0.00199096	0.00759604
NM_001081049	Kmt2a	chr9	44803355	44881274	-	0.419567	2.36016	1.94376	1.69e-12	1.12e-10
NM_001081050	Pard3b	chr1	61638824	62642284	+	0.242682	0.615845	0.804371	0.0500406	0.109257
NM_001081051	D130043K22Rik	chr13	24845131	24901270	+	1.76968	2.46088	0.0256731	0.926755	0.954793
NM_001081052	Nhs	chrX	161836268	162159790	-	0.0561801	0.183875	0.805864	0.199186	0.32645
NM_001081053	Itga10	chr3	96645584	96664519	+	0.702221	0.487153	-0.849991	0.0399581	0.091118
NM_001081054	Qrsl1	chr10	43874190	43901736	-	9.80627	8.75483	-0.589692	0.0101447	0.0293994
NM_001081055	Trappc10	chr10	78186726	78244642	-	7.6678	11.6264	0.151147	0.467358	0.607086
NM_001081056	Xpot	chr10	121587380	121626316	-	22.515	16.1756	-0.884181	1.59e-05	0.000127087
NM_001081057	Tecpr2	chr12	110889264	110972394	+	3.5878	5.22707	0.0985125	0.636033	0.752512
NM_001081058,NM_027118	Cdk13	chr13	17715962	17805097	-	17.798	18.7731	-0.355048	0.0621446	0.130224
NM_001081059	Mcur1	chr13	43538406	43560191	-	0.118577	0.690967	1.63411	0.00273659	0.00989211
NM_001081060	Slc9a3	chr13	74121515	74166064	+	0.0893806	0.170282	0.239932	0.715194	0.811999
NM_001081061	Bdp1	chr13	100017994	100104070	-	1.53793	3.07407	0.532104	0.0214821	0.0548855
NM_001081062	Ccno	chr13	112987802	112990778	+	1.13147	2.20947	0.456447	0.29941	0.441575
NM_001081063	Prss55	chr14	64075443	64085389	-	25.4724	54.7462	0.617617	0.0111371	0.0318341
NM_001081064	Pdzd2	chr15	12357054	12592556	-	0.339058	1.23728	1.35314	5.01e-05	0.00033745
NM_001081065	Zfp707	chr15	75969185	75975865	+	3.41067	5.3585	0.200109	0.509657	0.645275
NM_001081066	Dennd3	chr15	73512560	73572242	+	1.42757	1.82379	-0.0934524	0.75791	0.842639
NM_001081067	A1bg	chr15	60917589	60921270	-	0.118624	0.0678528	-0.478004	0.449356	0.589782
NM_001081068	Ltn1	chr16	87376651	87432606	-	20.6505	22.556	-0.310004	0.0766184	0.154007
NM_001081069	Rgs11	chr17	26202962	26211324	+	1.17122	1.82734	0.181209	0.661592	0.771519
NM_001081070	Pdia2	chr17	26195999	26199087	-	0	0.0497025	0.284232	0.484106	1
NM_001081072	Slc27a6	chr18	58556240	58612869	+	0.821099	3.38147	1.45169	0.000492817	0.00233508
NM_001081073	Cep76	chr18	67617397	67641336	-	9.35187	9.71907	-0.377502	0.0610142	0.128275
NM_001081074	A1cf	chr19	31868761	31949406	+	2.69631	2.14356	-0.739802	0.010921	0.0312984
NM_001081075	Fra10ac1	chr19	38188479	38224132	-	9.99331	18.8057	0.453025	0.0510291	0.110946
NM_001081076	Gucy2g	chr19	55198098	55241236	-	1.41232	1.20545	-0.621619	0.0639414	0.133237
NM_001081077	Cwf19l1	chr19	44108637	44135876	-	4.39734	5.87139	-0.0270896	0.909072	0.94399
NM_001081078	Lct	chr1	128284764	128328318	-	0.458668	0.884159	0.451736	0.229183	0.363442
NM_001081079	Ogfrl1	chr1	23366424	23383175	-	0.136533	0.375454	0.737483	0.193368	0.319822
NM_001081080	Phf3	chr1	30802342	30863256	-	7.19399	12.5359	0.352475	0.0848017	0.16705
NM_001081082	Alpi	chr1	87098002	87101606	-	0.504017	0.624168	-0.10968	0.836454	0.894784
NM_001081084	Cubn	chr2	13276338	13491876	-	0.53802	0.486348	-0.546135	0.0925349	0.179228
NM_001081085	Sapcd2	chr2	25372321	25378213	+	0.163478	0.52746	0.842987	0.162899	0.279234
NM_001081086	Ppig	chr2	69723088	69754059	+	13.5359	14.9023	-0.293259	0.120224	0.220413
NM_001081087	Klhl41	chr2	69670120	69684239	+	1.58836	2.24042	0.0446715	0.900544	0.938268
NM_001081088	Lrp2	chr2	69424335	69586067	-	0.0905438	0.269492	0.97903	0.0282905	0.0688432
NM_001081089	Gpat2	chr2	127425199	127436092	+	33.8809	56.2541	0.277608	0.144425	0.254379
NM_001081090	Esf1	chr2	140119881	140170558	-	5.99797	13.8694	0.735958	0.000699137	0.00313108
NM_001081091	Cep152	chr2	125563088	125625113	-	3.66553	3.56531	-0.468577	0.0428474	0.0965895
NM_001081092	Taf4a	chr2	179912146	179976646	-	5.20953	10.4309	0.543934	0.0160807	0.0433075
NM_001081093	Arfip1	chr3	84496064	84582625	-	2.63163	4.77306	0.396327	0.142753	0.252002
NM_001081094	Znhit6	chr3	145576208	145605245	+	10.13	10.0244	-0.450679	0.0325971	0.0772632
NM_001081095	1700009N14Rik	chr4	39450293	39451778	+	95.2841	100.66	-0.367947	0.0704999	0.144298
NM_001081096	Fam154a	chr4	86444698	86558303	-	15.8449	26.6036	0.279758	0.221527	0.353998
NM_001081097	Grik3	chr4	125490831	125714173	+	0.0940328	0.501508	1.60786	0.00107062	0.00448891
NM_001081098	Zfp362	chr4	128773085	128806112	-	1.50804	6.03853	1.46323	1.11e-06	1.33e-05
NM_001081099	Clhc1	chr4	134510999	134523922	+	2.93779	6.38063	0.629204	0.0608482	0.128016
NM_001081100	Morn1	chr4	155086577	155145507	+	19.1579	22.923	-0.170706	0.449749	0.590193
NM_001081101	Uvssa	chr5	33378696	33419754	+	7.85756	7.06349	-0.579635	0.00297489	0.0106237
NM_001081103	Stim2	chr5	53998523	54121057	+	0.697437	3.14987	1.62142	1.72e-07	2.76e-06
NM_001081104	Chrna9	chr5	65967124	65977486	+	0.52306	0.740855	0.0217824	0.968339	0.980741
NM_001081105	Rhoh	chr5	65863569	65896700	+	0.0977802	0.196364	0.33958	0.585522	0.710962
NM_001081106	Cytl1	chr5	37735519	37739820	+	3.21841	3.86588	-0.163987	0.677279	0.783632
NM_001081107	Helq	chr5	100762148	100798600	-	4.24014	7.4062	0.343151	0.149818	0.261324
NM_001081108	Lamtor4	chr5	138255482	138259395	+	2.7771	8.69093	1.09852	0.00269265	0.00976433
NM_001081109	Lmtk2	chr5	144100436	144188204	+	13.0633	9.16752	-0.918425	1.16e-05	9.87e-05
NM_001081110,NM_009857	Cd8a	chr6	71373427	71379171	+	0.0331271	0.119346	0.667213	0.286358	0.428437
NM_001081111	Tmf1	chr6	97151950	97179124	-	58.3923	50.4848	-0.633	0.000482578	0.00229391
NM_001081112	Ankrd26	chr6	118502564	118562256	-	0.607344	2.51869	1.4915	2.98e-06	3.12e-05
NM_001081113	Ipo8	chr6	148770684	148831467	-	2.01301	3.56143	0.368655	0.141661	0.250524
NM_001081114	Clip3	chr7	30291753	30308367	+	1.60269	6.04293	1.39641	6.18e-07	8.2e-06
NM_001081115	Nccrp1	chr7	28543596	28547254	-	0.115204	0.0819989	-0.28677	0.637784	0.753273
NM_001081116	Arhgef17	chr7	100869746	100932161	-	0.167968	1.27961	2.24962	1.23e-09	3.87e-08
NM_001081117	Mki67	chr7	135689788	135716379	-	4.00785	16.7572	1.57656	2.65e-16	3.5e-14
NM_001081118	Phrf1	chr7	141228788	141262751	+	20.7849	22.3754	-0.327243	0.0716767	0.146281
NM_001081120	Fam89a	chr8	124740257	124751809	-	0.874999	1.95456	0.599175	0.252112	0.389697
NM_001081121	4931429I11Rik	chr9	40894849	40964112	-	30.7219	27.8105	-0.567011	0.00308872	0.010964
NM_001081122	Cep63	chr9	102586578	102626124	-	376.195	251.763	-0.984314	6.98e-07	9.04e-06
NM_001081123	Arhgap36	chrX	49470450	49500250	+	0	0.0506919	0.473889	0.335803	1
NM_001081124	Map7d2	chrX	159414578	159498947	+	0.490851	3.77222	2.24182	3.32e-09	9.44e-08
NM_001081125	Gli2	chr1	118834061	119053619	-	0.0419425	0.317542	1.70568	0.00413742	0.0139492
NM_001081126	Gpr161	chr1	165295766	165321851	+	0.0875305	0.357371	0.795282	0.22583	0.359286
NM_001081127	Adamts14	chr10	61197112	61273438	-	0.0339972	0.0865119	0.411267	0.529617	0.663108
NM_001081128	Mtr	chr13	12186540	12258113	-	12.3142	18.6466	0.15108	0.422275	0.56451
NM_001081129	Cntnap3	chr13	64737591	64903888	-	0.0793596	0.0683046	-0.349458	0.59386	0.717894
NM_001081130	Ogdhl	chr14	32322019	32347820	+	1.64488	7.63551	1.70033	1.35e-09	4.19e-08
NM_001081131	Dhtkd1	chr2	5898060	5942792	-	2.93648	2.44924	-0.667939	0.0160078	0.0431425
NM_001081132	Upf2	chr2	5951469	6056703	+	18.2048	20.2709	-0.280514	0.123223	0.224567
NM_001081133	Kif16b	chr2	142618345	142901464	-	12.0477	10.3735	-0.64106	0.000802293	0.00351639
NM_001081134	Kcng1	chr2	168261698	168269331	-	3.7704	4.7915	-0.0752048	0.802613	0.87157
NM_001081135	Prrg3	chrX	71963021	71972728	+	0.0843678	0.823269	2.26794	8.12e-06	7.21e-05
NM_001081136	Awat1	chrX	100572247	100578206	+	0	0	0	1	1
NM_001081137	Sis	chr3	72888560	72966866	-	0	0	0	1	1
NM_001081139	Ankrd35	chr3	96670131	96691034	+	0.0937387	0.246267	0.595187	0.341892	0.486799
NM_001081140	Kcna10	chr3	107183143	107195721	+	0.064395	0.0946988	0.0537822	0.928998	1
NM_001081141	Gabbr2	chr4	46663898	46991714	-	0.520952	0.96711	0.373767	0.384578	0.528594
NM_001081142	Kcnq4	chr4	120697473	120747176	-	0.0860872	0.237796	0.503223	0.44342	0.584638
NM_001081143	Gnat3	chr5	17962570	18019668	+	0.0947862	0.0227157	-0.463739	0.364632	1
NM_001081145	Tigd2	chr6	59208870	59212033	+	2.93049	3.61536	-0.135131	0.622976	0.742111
NM_001081147	Oxtr	chr6	112473684	112489808	-	0.204994	1.8995	2.42336	9.96e-09	2.48e-07
NM_001081148	Cyp2b23	chr7	26665227	26686430	-	0.0269443	0.0514235	0.105994	0.842554	1
NM_001081149	Kat6a	chr8	22859539	22943262	+	4.54955	8.71496	0.473838	0.0179576	0.0473617
NM_001081150	Lonrf1	chr8	36216064	36249516	-	2.36994	3.04979	-0.0734701	0.786772	0.861453
NM_001081151	Gan	chr8	117158135	117205186	+	2.39411	1.35606	-1.1618	0.000661885	0.00298777
NM_001081152	Npat	chr9	53537047	53575627	+	6.78772	7.74728	-0.249459	0.196628	0.323622
NM_001081153	Unc13c	chr9	73479424	73933567	-	0.0745852	0.0802591	-0.235566	0.704276	0.80411
NM_001081154	Marf1	chr16	14109166	14159274	-	18.2897	21.6532	-0.186951	0.372793	0.518126
NM_001081155,NM_001256218,NM_029563	Rap1gap	chr4	137681667	137729861	+	1.06124	3.64954	1.28265	0.000129328	0.000753252
NM_001081156	Trnp1	chr4	133491100	133498550	-	0.106637	1.69229	2.26844	0.00020205	0.00110133
NM_001081157	Lmod3	chr6	97238528	97252780	-	0.221946	0.12205	-0.738079	0.257311	0.395748
NM_001081158	Cluh	chr11	74649495	74670847	+	21.8584	23.8649	-0.314404	0.0750457	0.151588
NM_001081159	S100z	chr13	95477301	95478655	-	0	0.602404	0.538933	0.294434	1
NM_001081160	Mdga1	chr17	29827958	29887882	-	0.111558	0.109831	-0.334565	0.569351	0.697792
NM_001081161	Fam171a1	chr2	3118388	3227809	+	0.473504	1.72904	1.29794	0.000886058	0.00381124
NM_001081162	Slc4a11	chr2	130684108	130697519	-	0.261713	1.27815	1.51673	0.00197443	0.00753881
NM_001081163	Chsy1	chr7	66109515	66173798	+	0.421337	1.93652	1.53951	0.000284488	0.00147563
NM_001081164,NM_001256033	Otud4	chr8	79639676	79677755	+	12.0909	28.1746	0.747892	0.000114747	0.000680655
NM_001081165	Fam26d	chr10	34038784	34044313	-	0	0	0	1	1
NM_001081167	B3gnt6	chr7	98192415	98199475	-	0.0443484	0.0353584	-0.197626	0.722101	1
NM_001081168	Sap30l	chr11	57801637	57810615	+	1.00982	3.23773	1.07768	0.0122101	0.0343537
NM_001081169	Aspg	chr12	112106683	112127573	+	0.102983	0.353492	0.824742	0.195371	0.322383
NM_001081170	Pacs2	chr12	113014508	113074401	+	19.6933	26.404	-0.0298718	0.878296	0.922587
NM_001081171	Lama5	chr2	180176373	180225859	-	1.37614	1.83222	-0.0384985	0.872773	0.919141
NM_001081172	Frmpd1	chr4	45184906	45285936	+	0.440691	1.60329	1.29931	0.000726567	0.00323239
NM_001081173	Lrch2	chrX	147471694	147554081	-	0.247936	0.126279	-0.982282	0.108547	0.203421
NM_001081174	Rsg1	chr4	141213956	141220114	+	0.757265	0.90721	-0.117858	0.843924	0.899683
NM_001081175	Itpkb	chr1	180330476	180423659	+	3.83535	7.46952	0.516516	0.0349135	0.0816029
NM_001081176	Polr3g	chr13	81673837	81711013	-	1.07315	5.37714	1.76096	1.08e-07	1.87e-06
NM_001081177	Kif13b	chr14	64652531	64806296	+	4.90516	5.37568	-0.301458	0.156605	0.27023
NM_001081178	Gpr116	chr17	43389466	43459557	+	0.138007	0.304483	0.590092	0.230468	0.364704
NM_001081179	Heatr5b	chr17	78752906	78835381	-	6.14808	9.06186	0.104964	0.598613	0.722223
NM_001081180	Spink5	chr18	43963241	44022487	+	0	0.00318542	0.077886	0.782947	1
NM_001081181	9430016H08Rik	chr1	57406548	57415958	+	10.734	9.96792	-0.528971	0.0325298	0.0771161
NM_001081182	Atp8b2	chr3	89939481	89963332	-	2.83258	11.0821	1.48763	3.02e-10	1.16e-08
NM_001081183	1110037F02Rik	chr4	11485958	11551143	+	10.839	13.9671	-0.0717575	0.718853	0.814474
NM_001081184	Focad	chr4	88094630	88411011	+	1.81849	6.31036	1.30468	2e-08	4.53e-07
NM_001081185	Flnc	chr6	29433153	29461888	+	0.224253	1.00065	1.55437	2.7e-05	0.000199414
NM_001081186	Tmem52b	chr6	129512557	129519227	+	0	0	0	1	1
NM_001081187	Htra4	chr8	25024928	25038962	-	0.0269567	0.0531385	0.124934	0.816299	1
NM_001081188	Exosc7	chr9	123113231	123136129	+	7.98928	19.9304	0.821562	0.00271719	0.00983401
NM_001081189	Uprt	chrX	104482782	104506262	+	0	0.099246	0.345608	0.43048	1
NM_001081190	Gabrr3	chr16	59407382	59461739	+	0.0403795	0	-0.311148	0.383094	1
NM_001081191	Eml5	chr12	98786604	98901484	-	0.330947	1.17992	1.28015	0.000390568	0.00191693
NM_001081192	Hcn4	chr9	58823512	58860955	+	0.0569382	0.0716734	-0.0754739	0.907318	0.942565
NM_001081193	Lemd3	chr10	120923411	120979330	-	13.7326	13.2882	-0.468936	0.0223212	0.0566768
NM_001081194	Kcnh4	chr11	100740378	100759778	-	0.0588155	0.517106	1.77332	0.00349363	0.0121156
NM_001081195	Arid4a	chr12	71015967	71099351	+	5.45715	6.06298	-0.26844	0.241458	0.37773
NM_001081196	Hnrnpul2	chr19	8819401	8834142	+	16.8726	28.5373	0.30183	0.0988521	0.188874
NM_001081197	Apobec4	chr1	152750551	152757544	+	21.4653	26.1625	-0.161173	0.461481	0.601531
NM_001081198	Tmem182	chr1	40805601	40855267	+	0.155174	0.0918945	-0.37959	0.536025	1
NM_001081199	Mamdc4	chr2	25563115	25571316	-	0.984033	1.50151	0.145808	0.688825	0.792527
NM_001081200	Crnn	chr3	93144787	93149471	+	0	0	0	1	1
NM_001081201	Dpy19l4	chr4	11265079	11322131	-	2.04471	3.81269	0.424198	0.149234	0.260722
NM_001081202	L1td1	chr4	98726754	98738486	+	0.175568	0.346872	0.388691	0.530077	0.663572
NM_001081203	Sbno1	chr5	124368702	124425914	-	54.484	55.9432	-0.387539	0.0466277	0.1033
NM_001081204	B3galtl	chr5	149678257	149762599	+	0.166849	0.547211	0.961744	0.0910319	0.176879
NM_001081205	Nipal1	chr5	72647796	72671078	+	0.0654088	0.194885	0.663125	0.302697	0.445313
NM_001081206	Dgki	chr6	36846022	37299976	-	0.132422	0.332236	0.624256	0.28342	0.425072
NM_001081208,NM_001253355,NM_001253356	Hs3st5	chr10	36506807	36834394	+	0	0	0	1	1
NM_001081209	Prdm14	chr1	13113428	13127163	-	0	0.0322767	0.272777	0.4946	1
NM_001081210	Mrpl44	chr1	79776018	79781445	+	10.3668	13.2881	-0.0847173	0.720882	0.816013
NM_001081211	Ptafr	chr4	132564067	132580866	+	0	0.106624	0.570139	0.276015	1
NM_001081212	Irs2	chr8	10986964	11008430	-	1.12477	0.758467	-0.907875	0.0140885	0.0387899
NM_001081213	Ermp1	chr19	29609883	29648420	-	10.728	14.8385	0.0233692	0.903598	0.940377
NM_001081214	Pprc1	chr19	46056539	46072909	+	1.53826	7.82811	1.78661	1.73e-10	7.1e-09
NM_001081215	Ddx60	chr8	61928089	62037695	+	0.987929	0.476533	-1.38097	7.28e-05	0.00046231
NM_001081216	Phip	chr9	82866159	82975489	-	1.46593	3.61574	0.819451	0.000384998	0.00189274
NM_001081217	Zfp174	chr16	3847223	3858880	+	2.00312	1.59869	-0.719902	0.0112573	0.0321304
NM_001081218	Hcfc2	chr10	82699007	82741392	+	91.4355	72.8976	-0.747911	4.3e-05	0.000296182
NM_001081219	Myo1a	chr10	127705256	127720940	+	17.3942	10.3459	-1.14143	4.28e-07	5.99e-06
NM_001081220	Gpr179	chr11	97332109	97352073	-	1.42148	0.583642	-1.59271	7.31e-07	9.38e-06
NM_001081221	Ercc6	chr14	32513521	32580989	+	2.93048	6.45353	0.670209	0.00190118	0.00729304
NM_001081222	Esco1	chr18	10566512	10610352	-	12.4542	16.423	-0.0393546	0.841801	0.898109
NM_001081224	Prr16	chr18	51117898	51304641	+	0.0264355	0.0744346	0.242841	0.666882	1
NM_001081225	Fam178a	chr19	44931119	44983787	+	11.619	15.1437	-0.0527717	0.795016	0.867397
NM_001081226	2310009B15Rik	chr1	138851979	138856854	-	2.41948	3.40598	0.0410338	0.933993	0.959826
NM_001081227	6330403A02Rik	chr1	180432373	180483504	-	0.0528365	0.03535	-0.461536	0.482072	0.620658
NM_001081228	Ttc30a2	chr2	75976172	75978179	-	85.7486	64.9933	-0.808615	8.62e-05	0.00053239
NM_001081229	Tsc22d2	chr3	58415689	58466787	+	8.76769	8.647	-0.446959	0.0198023	0.0513117
NM_001081230	Map9	chr3	82358072	82395268	+	0.778306	1.62137	0.565712	0.0742389	0.150472
NM_001081231,NM_029990	Lhfpl3	chr5	22746193	23275597	+	3.00288	0.634099	-2.45395	4e-12	2.39e-10
NM_001081232	D5Ertd579e	chr5	36600486	36696021	-	3.25469	4.87444	0.135368	0.527589	0.661634
NM_001081234	Pigg	chr5	108312925	108348779	+	3.2628	4.80991	0.107037	0.673136	0.78067
NM_001081235	Mn1	chr5	111418166	111457025	+	0.108954	0.0819455	-0.572749	0.359178	0.504562
NM_001081236	2410131K14Rik	chr5	118245227	118263114	+	1.87152	2.99295	0.209992	0.520669	0.655346
NM_001081237	Klhl42	chr6	147091075	147112778	+	0.0837144	0.375975	1.32098	0.0168548	0.0450396
NM_001081238	Palb2	chr7	122107265	122132946	-	2.05026	4.29862	0.58307	0.0391489	0.0896461
NM_001081239	Lilra5	chr7	4237754	4243463	+	0.192149	0.194721	-0.21451	0.74323	0.832817
NM_001081240	Prmt10	chr8	77549397	77581338	+	2.84399	6.11582	0.621385	0.0215507	0.0550131
NM_001081241	Fam65a	chr8	105605229	105622218	+	2.0828	3.7522	0.391344	0.164424	0.281067
NM_001081242	Tln2	chr9	67217085	67559703	-	8.77373	12.6861	0.0751715	0.704071	0.804062
NM_001081243	Filip1	chr9	79815562	79977882	-	0.983663	1.27867	-0.0817389	0.825516	0.887254
NM_001081246	1700017N19Rik	chr10	100592386	100618391	+	41.8503	52.006	-0.133323	0.480287	0.618791
NM_001081247	Polr3a	chr14	24448694	24487046	-	4.05975	7.96458	0.501633	0.025528	0.0632448
NM_001081248	Gm13177	chr4	144613707	144623398	+	0	0	0	1	1
NM_001081250	Myh13	chr11	67327103	67371502	+	0.0653286	0.0921068	0.0348779	0.957184	0.973652
NM_001081251	Pbrm1	chr14	31019138	31121592	+	11.8815	13.9029	-0.206032	0.279641	0.421285
NM_001081252	Uggt2	chr14	118984985	119099434	-	11.6992	12.8062	-0.297868	0.148109	0.259151
NM_001081253	Fbxo43	chr15	36150060	36164884	-	32.0567	13.005	-1.66769	1.86e-12	1.21e-10
NM_001081254	Fam186b	chr15	99271018	99287180	-	88.0775	59.7726	-0.954575	1.41e-05	0.000115762
NM_001081255	Lrch3	chr16	32914100	33016029	+	8.02351	7.48291	-0.528015	0.00774183	0.0234075
NM_001081256	Kdm3b	chr18	34777008	34839370	+	2.69416	7.42695	0.981968	5.66e-06	5.29e-05
NM_001081257	Hpse2	chr19	42788595	43388355	-	0.896796	2.00187	0.635372	0.126442	0.229285
NM_001081258	Kif14	chr1	136467958	136531511	+	2.39501	3.24788	-0.00809309	0.970826	0.981838
NM_001081259	Mfsd7b	chr1	191005832	191026190	-	2.1259	2.57942	-0.144718	0.612595	0.734061
NM_001081260	Tnks1bp1	chr2	85050460	85073048	+	1.621	4.55551	0.996772	7.68e-05	0.000482788
NM_001081262	Fam194a	chr3	58616300	58637207	-	21.7105	27.865	-0.0905438	0.651482	0.76322
NM_001081263	Slc44a5	chr3	153973436	154271720	+	1.05596	1.52406	0.0700268	0.847352	0.902199
NM_001081264	Alg6	chr4	99715630	99763460	+	1.20219	1.91407	0.214416	0.54367	0.675612
NM_001081265	Heatr2	chr5	139150223	139186505	+	26.6809	27.6667	-0.376104	0.0533297	0.115046
NM_001081266	Ccdc142	chr6	83101516	83109121	+	17.0251	9.36989	-1.22216	4.19e-06	4.14e-05
NM_001081267	Rsf1	chr7	97579896	97692782	+	3.10006	5.604	0.399801	0.0411272	0.0933522
NM_001081268	Prss53	chr7	127885444	127890970	-	0.112864	0.958709	1.97894	0.000997656	0.00421404
NM_001081270	Dscaml1	chr9	45430293	45753713	+	0.401019	0.624691	0.163378	0.697508	0.799531
NM_001081271	Calhm1	chr19	47141035	47144174	-	0	0	0	1	1
NM_001081272	Ldlrad1	chr4	107209180	107217914	+	0.117506	0.0922728	-0.200027	0.728056	1
NM_001081273	1600015I10Rik	chr6	48929896	48933687	+	0	0	0	1	1
NM_001081274	Pgd	chr4	149149985	149166707	-	4.62969	18.491	1.48505	1.79e-09	5.47e-08
NM_001081275	1700009P17Rik	chr1	171121661	171126967	+	83.3284	75.3436	-0.573668	0.00245528	0.00905679
NM_001081277	Ak5	chr3	152462815	152668140	-	2.30531	0.57473	-2.2579	9.42e-11	4.12e-09
NM_001081278	Tbc1d4	chr14	101442360	101609191	-	0.15966	1.20043	2.17764	2.88e-07	4.3e-06
NM_001081279	Mfhas1	chr8	35587798	35679449	+	0.120575	0.253336	0.482959	0.383568	0.527499
NM_001081280	Nlrc3	chr16	3946933	3976632	-	0.0401385	0.135247	0.593143	0.366893	0.512188
NM_001081281	Trim55	chr3	19644460	19691599	+	0.0329002	0.10526	0.318874	0.582525	1
NM_001081282	Ibtk	chr9	85687360	85749334	-	6.31249	11.2138	0.370318	0.0674623	0.139179
NM_001081283	Tmem28	chrX	99821069	99846345	+	0.0370665	0.211076	0.527558	0.383544	0.527499
NM_001081284	Gm12695	chr4	96723887	96785160	-	2.86486	1.99755	-0.879288	0.0154501	0.0419146
NM_001081285	Mup6	chr4	60003549	60006214	+	0	0	0	1	1
NM_001081286	Fat1	chr8	44950208	45052257	+	1.12364	4.76918	1.57766	2.19e-12	1.4e-10
NM_001081288	Taf2	chr15	55015129	55072152	-	34.581	50.5219	0.10365	0.607859	0.73034
NM_001081289	Fam217b	chr2	178414534	178422161	+	4.06286	3.26797	-0.699222	0.023452	0.0590011
NM_001081290	Prrc2c	chr1	162671785	162740556	-	10.3103	17.429	0.305313	0.0959621	0.184657
NM_001081291	Ccdc88b	chr19	6844623	6858211	-	15.4356	8.48553	-1.24937	3.28e-08	6.77e-07
NM_001081292	Map3k10	chr7	27656377	27674598	-	20.119	22.2399	-0.284764	0.167718	0.28541
NM_001081293	Rprd2	chr3	95759873	95818953	-	7.5858	9.4748	-0.115559	0.581026	0.707295
NM_001081294	Prr19	chr7	25301359	25304133	+	80.4373	53.4158	-0.990496	4.02e-06	4.01e-05
NM_001081295	Arhgef26	chr3	62338777	62462221	+	0.105685	0.147904	0.0281894	0.963635	0.977632
NM_001081298	Lphn2	chr3	148815586	148954635	-	6.38934	3.97821	-1.0851	7.54e-07	9.65e-06
NM_001081299	Cdh18	chr15	23036463	23474418	+	0.343556	0.178816	-0.990076	0.0982026	0.188014
NM_001081300	Tshz1	chr18	84011627	84086562	-	0.407359	1.25182	1.08288	0.00531223	0.0171126
NM_001081301	Olfr455	chr6	42538067	42539020	-	0.055017	0.0477313	-0.0796042	0.855791	1
NM_001081302	Trio	chr15	27730649	28025848	-	2.51888	2.15906	-0.645683	0.00318599	0.0112418
NM_001081304	Atf6	chr1	170704457	170867771	-	3.33267	5.83927	0.349509	0.0949196	0.183032
NM_001081306	Ptprz1	chr6	22875502	23052916	+	0.214176	0.00917801	-3.34397	2.4e-08	5.28e-07
NM_001081309	Pik3r4	chr9	105642995	105687655	+	6.37266	11.0971	0.345256	0.107775	0.202231
NM_001081310	Tmem236	chr2	14174524	14221993	+	0.357595	0.289524	-0.569521	0.299345	0.441523
NM_001081312	Tmco2	chr4	121105651	121109226	-	93.2559	131.271	0.0358737	0.86272	0.912923
NM_001081314	C2cd4b	chr9	67759437	67760933	+	18.3564	13.1976	-0.856759	0.0017579	0.00683743
NM_001081315	Brpf3	chr17	28801126	28838789	+	25.9129	22.231	-0.639005	0.00112311	0.00467582
NM_001081316	Dsel	chr1	111858702	111864918	-	0.23171	0.442298	0.390928	0.426946	0.568851
NM_001081317	Zfand4	chr6	116264235	116329626	+	114.261	120.972	-0.349441	0.0495831	0.108499
NM_001081318	Gm6614	chr6	141972196	142008745	-	0.0569784	0.0077719	-0.533199	0.288672	1
NM_001081319	C030046E11Rik	chr19	29522282	29605921	+	2.66039	3.76446	0.0558884	0.823259	0.885859
NM_001081320,NM_028061	Cyb561d1	chr3	108195771	108200834	-	0.265437	0.937186	1.28285	0.00655852	0.0204012
NM_001081321	Pds5a	chr5	65615260	65697856	-	13.6225	18.6694	0.0105718	0.956532	0.973271
NM_001081322	Myo5c	chr9	75232014	75305450	+	0.192435	0.500091	0.782384	0.101433	0.192667
NM_001081323,NM_001277867,NR_102690	Mphosph9	chr5	124250959	124327972	-	7.88868	15.0207	0.472619	0.0108562	0.0311672
NM_001081324	Neto2	chr8	85636588	85691009	-	0.418363	2.47005	1.9176	2.33e-07	3.59e-06
NM_001081325	Sult2a6	chr7	14222403	14254870	-	0	0.0469924	0.150824	0.624167	1
NM_001081326	Agl	chr3	116739999	116808166	-	1.69057	2.77583	0.244329	0.32553	0.469843
NM_001081327	Hs3st2	chr7	121392296	121501768	+	1.46787	0.749203	-1.21823	0.00537496	0.0172718
NM_001081328	Chsy3	chr18	59175340	59411336	+	0.0876204	0.0504636	-0.592097	0.367243	0.512339
NM_001081329	Zkscan2	chr7	123478639	123500449	-	1.63664	2.63092	0.214155	0.465557	0.604999
NM_001081330	Dnah2	chr11	69420809	69549108	-	44.3206	26.9161	-0.976107	0.0319455	0.0759257
NM_001081332	Slc9a5	chr8	105348258	105369881	+	30.6925	23.3698	-0.800695	0.000120672	0.000710671
NM_001081333	Plekhg4	chr8	105375381	105382862	+	12.7386	17.8809	0.046734	0.813369	0.878605
NM_001081335	Cul9	chr17	46500609	46546388	-	7.51254	11.8172	0.202129	0.385062	0.528915
NM_001081336,NR_045588	Dgkh	chr14	78569609	78725089	-	15.5581	23.4055	0.13605	0.503263	0.639996
NM_001081337	Sipa1l2	chr8	125418063	125492710	-	11.2255	18.4945	0.269291	0.21367	0.344597
NM_001081338	L3mbtl1	chr2	162943465	162974522	+	0.802052	1.44864	0.379559	0.373581	0.518782
NM_001081340	Setd2	chr9	110532597	110618633	+	18.5231	23.0243	-0.12367	0.503324	0.639996
NM_001081341	Scaper	chr9	55549883	55938115	-	23.2088	30.0626	-0.0680225	0.709549	0.807636
NM_001081342	Gpr133	chr5	129096750	129204599	+	0.26636	0.830653	1.01561	0.0237967	0.0597059
NM_001081343	3110043O21Rik	chr4	35191282	35225880	-	8.95437	12.8587	0.0784256	0.728038	0.821724
NM_001081344	Stxbp5	chr10	9755547	9901040	-	4.05179	4.15361	-0.397491	0.04852	0.10663
NM_001081345	Chd2	chr7	73426652	73541746	-	3.62817	5.24492	0.085704	0.672189	0.779965
NM_001081346	Rtkn2	chr10	67979598	68043864	+	0.171409	0.851984	1.47308	0.00502665	0.0163696
NM_001081348	Hecw1	chr13	14226438	14523226	-	1.44197	1.40562	-0.474038	0.0830054	0.16419
NM_001081351	Cped1	chr6	21985910	22255606	+	0.0895897	0.988631	2.37311	4.28e-06	4.2e-05
NM_001081352	Ttc37	chr13	76098734	76187983	+	3.58425	3.9021	-0.315187	0.164032	0.280656
NM_001081354,NM_001256048	Mamld1	chrX	71050256	71154717	+	0.216329	1.23992	1.91589	0.000139123	0.000804264
NM_001081356	Vma21	chrX	71816779	71824706	+	0.388836	2.23465	1.87805	1.04e-06	1.27e-05
NM_001081357	Map4k3	chr17	80580512	80728093	-	9.10701	11.194	-0.147191	0.457518	0.59763
NM_001081358	Lrrc7	chr3	158084439	158562221	-	0.0642136	0.0224599	-0.880964	0.178485	0.300076
NM_001081360	Camsap2	chr1	136268123	136346104	-	7.06048	10.676	0.145743	0.440389	0.581627
NM_001081361	2001-03-01	chr1	184786767	184811313	-	0.0272062	0.0193646	-0.132245	0.773605	1
NM_001081362	Trrap	chr5	144768792	144859773	+	14.1087	20.435	0.0935683	0.644457	0.758097
NM_001081363	Cenpf	chr1	189640614	189688086	-	16.228	22.7169	0.0393835	0.818538	0.881822
NM_001081365	Cystm1	chr18	36348624	36393370	+	35.3296	30.5076	-0.637418	0.00473454	0.0155726
NM_001081366	Vps8	chr16	21423118	21644680	+	2.39331	6.02388	0.843636	0.000650657	0.00294699
NM_001081367	Kctd17	chr15	78428628	78439303	+	0.424188	2.76209	1.84525	0.000196685	0.00107725
NM_001081368	Tbccd1	chr16	22813215	22857569	-	18.1728	15.9101	-0.612042	0.003282	0.0115092
NM_001081369	Ccdc153	chr9	44240677	44247306	+	0.108273	0.30108	0.394136	0.536889	0.669832
NM_001081371	Dmxl1	chr18	49832997	49965473	+	4.15961	5.99294	0.0769556	0.700564	0.801915
NM_001081372	Ces1b	chr8	93056727	93080017	-	0	0.058041	0.369044	0.411977	1
NM_001081373	Cep164	chr9	45766946	45828638	-	46.6501	34.385	-0.84568	4.96e-05	0.000334705
NM_001081374	Prss36	chr7	127932638	127946725	-	0.220183	1.01795	1.38443	0.00888283	0.026209
NM_001081378	Kidins220	chr12	24974932	25059697	+	8.37597	8.63584	-0.379876	0.0612081	0.128608
NM_001081379,NR_037865	Ankrd11	chr8	122883822	123042284	-	11.7497	14.4731	-0.133859	0.487175	0.625297
NM_001081381	Elp6	chr9	110305192	110322102	+	1.48821	2.24409	0.123934	0.747557	0.835856
NM_001081382	Zfp777	chr6	48024188	48048114	-	1.31471	3.93387	1.0574	0.0011449	0.00475584
NM_001081383	Kmt2c	chr5	25271794	25498783	-	1.03145	2.91779	1.02184	1.89e-06	2.1e-05
NM_001081386	Cdh19	chr1	110889195	110977372	-	0.057753	0.00933617	-0.690232	0.220387	1
NM_001081387	Ctcfl	chr2	173093609	173119525	-	0.593926	1.53027	0.822706	0.0475063	0.104839
NM_001081388	Rimbp2	chr5	128760401	128953362	-	0.130487	0.440132	0.97956	0.0831449	0.164422
NM_001081390	Palld	chr8	61515021	61902690	-	4.10561	1.48704	-1.82067	2.28e-11	1.15e-09
NM_001081391	Csmd3	chr15	47580638	48791989	-	0.282	0.10083	-1.66449	0.000148551	0.000850474
NM_001081392	Mdn1	chr4	32657119	32775217	+	9.37379	17.0434	0.401429	0.0460638	0.102342
NM_001081393	Armc4	chr18	7088233	7297901	-	17.7146	21.0685	-0.177042	0.40012	0.5432
NM_001081395	Amotl1	chr9	14541967	14615000	-	6.08931	7.99384	-0.0606467	0.766374	0.848162
NM_001081396,NM_001167679	Wdr67	chr15	57912199	57970068	+	18.2304	18.9533	-0.376408	0.0492236	0.107872
NM_001081397	Myo16	chr8	10153923	10633950	+	0.46154	0.20832	-1.369	0.00224124	0.00839076
NM_001081399	Prss33	chr17	23833361	23835767	-	0.156364	0.37407	0.391457	0.551496	0.681957
NM_001081400	1810013L24Rik	chr16	8830100	8858924	+	49.4657	40.8296	-0.699296	0.00012634	0.0007373
NM_001081401,NM_177872	Adamts3	chr5	89673841	89883334	-	0.144286	0.29851	0.577918	0.266252	0.406121
NM_001081402	Wdr70	chr15	7873055	8099209	-	26.179	25.2579	-0.478436	0.014707	0.0402303
NM_001081403	Klhl14	chr18	21550377	21652368	-	0.0553901	0.924466	2.58671	4.77e-06	4.6e-05
NM_001081405	Vmn2r28	chr7	5480456	5493851	-	0.0214259	0.00485937	-0.248856	0.528404	1
NM_001081406	Lrr1	chr12	69168814	69179010	+	1.31765	3.46043	0.822055	0.047351	0.104558
NM_001081408	Agmat	chr4	141746675	141759263	+	0	0.0677944	0.294059	0.474311	1
NM_001081409	Phf20l1	chr15	66577572	66645255	+	3.49029	5.80698	0.280221	0.182823	0.305732
NM_001081411	Sclt1	chr3	41626705	41742514	-	53.9736	53.5942	-0.446775	0.0105538	0.0304017
NM_001081412	Bcr	chr10	75060896	75184923	+	2.42721	5.1706	0.630476	0.00496103	0.0162022
NM_001081415	Samd1	chr8	83997672	84000386	+	1.09694	5.55072	1.72194	1.73e-06	1.94e-05
NM_001081416	Fndc1	chr17	7738568	7804974	-	0.276548	0.430122	0.152805	0.747208	0.835707
NM_001081418	Gltscr1	chr7	15971262	15999495	-	0.476325	1.21374	0.815563	0.0297693	0.0718154
NM_001081419	Dip2a	chr10	76263049	76345291	-	1.72297	4.22597	0.811972	0.00129636	0.00529429
NM_001081420	BC026590	chr4	56802329	56809605	+	16.2029	11.9194	-0.859346	1.18e-05	9.99e-05
NM_001081421	Galnt16	chr12	80518990	80603896	+	1.21635	1.35818	-0.259834	0.469532	0.609234
NM_001081422	Bod1l	chr5	41787540	41844315	-	5.80921	8.87688	0.169196	0.415442	0.558374
NM_001081423	Ttll5	chr12	85824950	86053760	+	112.911	84.1532	-0.836628	1.54e-05	0.000124022
NM_001081424	Chrna10	chr7	102111266	102116713	-	0.205539	0.248146	-0.0904358	0.887011	0.928646
NM_001081425	Rbm24	chr13	46418300	46431099	+	0.0488396	0.103838	0.230834	0.720613	0.815771
NM_001081426	Dip2c	chr13	9276525	9668926	+	0.560485	1.80078	1.13535	0.00054843	0.00255359
NM_001081428	Fam184a	chr10	53633145	53750909	-	34.3292	29.443	-0.649916	0.000270772	0.0014144
NM_001081429	Ccdc15	chr9	37275835	37348392	-	3.96747	5.40512	-0.00963952	0.969068	0.980916
NM_001081430	Naa30	chr14	49172227	49191031	+	11.2653	12.3808	-0.303381	0.113175	0.210045
NM_001081431	Zscan25	chr5	145283343	145291469	+	2.51297	3.8029	0.135382	0.676022	0.782851
NM_001081432	Ptprq	chr10	107517360	107720027	-	2.85697	1.61092	-1.19331	1.57e-05	0.000126217
NM_001081433	Ankrd44	chr1	54645340	54926387	-	2.36667	1.72156	-0.853324	0.00128973	0.00527702
NM_001081434	Osbpl7	chr11	97050820	97068904	+	1.93094	3.31131	0.317852	0.276647	0.418222
NM_001081435	Fbxo47	chr11	97854307	97884154	-	1.64369	6.56433	1.40146	0.000105903	0.000636622
NM_001081436,NM_001114609	Ino80d	chr1	63047801	63114267	-	0.573088	1.58043	0.975227	0.000365222	0.00180995
NM_001081437,NM_007992	Fbln2	chr6	91212764	91272540	+	0.621004	0.415633	-0.849233	0.0646131	0.134331
NM_001081441	Wdr86	chr5	24712269	24730680	-	0.608938	1.31092	0.534877	0.303058	0.445667
NM_001081446	Iqck	chr7	118855775	118972652	+	16.535	14.893	-0.572093	0.00943862	0.0276338
NM_001081448	Vmn2r84	chr10	130385800	130394241	-	0.0230559	0.0111814	-0.189025	0.667732	1
NM_001081449	Vmn2r54	chr7	12615233	12636134	-	0	0.0055077	0.0611657	0.827755	1
NM_001081452	Gm10024	chr10	77711457	77712009	+	0	0	0	1	1
NM_001081454,NM_011046	Furin	chr7	80389194	80405431	-	0.57942	5.4574	2.62574	1.02e-16	1.45e-14
NM_001081471	Mettl7a3	chr15	100334929	100340169	+	0.0406588	0.136753	0.335543	0.565564	1
NM_001081473	Zxdb	chrX	94724569	94730191	+	0.171019	0.540195	1.01698	0.0430632	0.0969577
NM_001081476	Gm14725	chrX	70545558	70546385	+	4.09523	3.92821	-0.465975	0.244616	0.381058
NM_001081477	Brwd3	chrX	108742208	108834355	-	0.947329	1.91864	0.53078	0.0745596	0.150862
NM_001081490,NM_023605	Fbxo9	chr9	78081500	78109053	-	31.9963	33.0884	-0.400037	0.048779	0.107152
NM_001081493,NM_013732	Cartpt	chr13	99898483	99900683	-	0	0	0	1	1
NM_001081499	Tbc1d8b	chrX	139684996	139754218	+	0.176296	1.01656	1.76494	9.21e-05	0.000564419
NM_001081548,NM_177783	Ubr3	chr2	69897246	70024013	+	9.28022	11.9025	-0.07956	0.677735	0.783854
NM_001081564	Gm6592	chrX	8843994	8849607	+	0	0.056238	0.124747	0.6668	1
NM_001081565	Ssxb8	chrX	8685331	8690844	-	0.113499	0.242356	0.142269	0.793125	1
NM_001081567,NM_009158	Mapk10	chr5	102907948	103211334	-	8.51766	5.58333	-1.01334	1.2e-06	1.43e-05
NM_001081642	Xlr4a	chrX	73074345	73082507	-	0.516529	3.52859	1.84314	0.000369219	0.0018267
NM_001081643	Xlr3b	chrX	73192179	73202930	+	0.0688181	2.06806	2.79278	3.28e-06	3.37e-05
NM_001081648	Gm15107	chrX	148180724	148224710	+	0.057981	0.259853	0.67197	0.302404	0.445015
NM_001081651	Rab42	chr4	132302194	132303356	-	9.00676	7.64603	-0.621022	0.065426	0.135659
NM_001081652	Nacad	chr11	6597823	6606054	-	0.219275	0.395294	0.326092	0.535304	0.668277
NM_001081653	Cntnap5c	chr17	57769570	58410342	+	0.307073	0.10869	-1.35767	0.0232799	0.058628
NM_001081654,NM_011573	Tex264	chr9	106658746	106685948	-	24.9043	31.5863	-0.169515	0.391647	0.534905
NM_001081655	Dact3	chr7	16875317	16887301	+	4.76417	3.61978	-0.809077	0.00152733	0.0060955
NM_001081656	Neurl1b	chr17	26414965	26446342	+	0.136401	0.60478	1.41419	0.00401136	0.0135962
NM_001081657	Gm5935	chrX	24753162	24775164	-	0.434305	0.180276	-0.83064	0.206156	0.335346
NM_001081658	Dytn	chr1	63622851	63686927	-	0.186	0.0509665	-1.13249	0.0849312	0.167216
NM_001081661	Ube2dnl2	chrX	114907582	114908510	+	3.95616	6.54263	0.242797	0.52897	0.662593
NM_001081662	C86695	chr8	21958714	21964303	+	0.083444	0.0443527	-0.397328	0.499485	1
NM_001081664	4833423E24Rik	chr2	85484092	85518935	-	0	0	0	1	1
NM_001081665	Ccdc129	chr6	55837018	55978598	+	0	0.016803	0.182285	0.588264	1
NM_001081667	Klhl34	chrX	157818435	157821060	+	0.0199871	0.0108579	-0.173442	0.688878	1
NM_001081668	Nup62cl	chrX	140007673	140062568	-	1.64732	7.90822	1.65079	1.64e-05	0.000129743
NM_001081669	Rhox2d	chrX	37493410	37497715	+	0.073953	0.267827	0.374266	0.526301	1
NM_001081670	Gm5936	chrX	74837196	74843355	+	1.89457	2.42129	-0.0953968	0.776924	0.854364
NM_001081671	1700042B14Rik	chrX	155124981	155147849	-	3.33433	4.40176	-0.0470113	0.901202	0.938651
NM_001081672	Fam43b	chr4	138394092	138396458	-	0.0496769	0.0466251	-0.134993	0.814038	1
NM_001081678	Zfp800	chr6	28239931	28261601	-	24.5918	23.426	-0.484373	0.0261296	0.0644222
NM_001081679	Tomt	chr7	101899808	101906359	-	2.32992	3.82932	0.244301	0.511444	0.646817
NM_001081680	Zfp72	chr13	74371426	74376566	-	3.44653	3.58492	-0.359152	0.286619	0.428609
NM_001081687	Gm5150	chr3	15948070	16006332	-	0	0	0	1	1
NM_001081688	Tmprss9	chr10	80879816	80899494	+	0.511826	0.628749	-0.13603	0.771316	0.851031
NM_001081746	Gm7609	chr1	85199611	85213762	+	1.3085	1.60741	-0.128771	0.7699	0.850192
NM_001081750	Zfp664	chr5	124862705	124888630	+	40.5487	31.3969	-0.794691	7.51e-06	6.74e-05
NM_001081954	Dux	chr10	58230651	58232675	-	0.668773	1.31233	0.429478	0.387588	0.531088
NM_001081956	Akap17b	chrX	36608183	36645414	-	0.137177	1.68108	2.77409	7.07e-11	3.23e-09
NM_001081957	Wfdc17	chr11	83704056	83706269	+	0.111911	2.93142	1.70843	0.00935565	0.0274235
NM_001081960,NM_001114347,NM_029633	Clasp2	chr9	113812586	113919697	+	3.98274	8.37621	0.600851	0.00336545	0.0117544
NM_001081961	2300005B03Rik	chr15	74742839	74746687	-	0	0.0614497	0.124747	0.6668	1
NM_001081962	Sap25	chr5	137641473	137642902	+	1.25271	2.2031	0.390552	0.456853	0.596973
NM_001081963	9430020K01Rik	chr18	4634929	4682869	+	14.2835	21.1593	0.133145	0.54394	0.675835
NM_001081970	Apol8	chr15	77748613	77755229	-	0	0.0547967	0.331853	0.442245	1
NM_001081971	Ankrd63	chr2	118699103	118703963	-	2.39979	1.46255	-1.07578	0.000374709	0.00185094
NM_001081975	Mfap1b	chr2	121461666	121474023	-	12.5474	18.6271	0.125773	0.576557	0.703654
NM_001081977,NM_080563	Rnf144a	chr12	26306798	26415256	-	0.928973	3.12098	1.26419	0.000119925	0.000706553
NM_001081979,NM_010788	Mecp2	chrX	74026824	74085636	-	0.186896	0.752482	1.47644	0.000203711	0.00110875
NM_001081983	Tmsb15b1	chrX	136974022	136976874	-	4.38452	7.1401	0.232364	0.615167	0.73607
NM_001082412,NM_001114179	Slc25a53	chrX	136981116	137038302	-	0.155019	0.428514	1.01485	0.098921	0.188974
NM_001082414	Sh3d19	chr3	86084434	86130521	+	0.536613	2.4124	1.62728	6.23e-07	8.23e-06
NM_001082483	Efr3b	chr12	3962554	4038915	-	0.93163	1.16965	-0.109647	0.728351	0.821889
NM_001082484,NM_029721	Snx27	chr3	94500680	94582702	-	41.0096	42.9115	-0.241656	0.207662	0.337389
NM_001082532	Pigyl	chr9	22156846	22158354	+	27.7716	26.0149	-0.511448	0.0363361	0.0844474
NM_001082535,NM_199019	Sppl2c	chr11	104186327	104191166	+	36.8203	59.3756	0.220074	0.312672	0.456266
NM_001082542	Gm5416	chr16	36210403	36217788	+	0.178524	0.278398	0.0181716	0.970782	1
NM_001082543	Stfa1	chr16	36277148	36285371	+	0.125565	0.0318998	-0.231048	0.549494	1
NM_001082545	Stfa2	chr16	36403946	36408363	-	0	0.035883	0.077886	0.782947	1
NM_001082546	BC100530	chr16	36359382	36367570	-	0	0.0344184	0.077886	0.782947	1
NM_001082547	Gm5483	chr16	36184212	36188110	+	0	0	0	1	1
NM_001082552,NM_009277	Trim21	chr7	102557922	102565469	-	0.183013	0.770363	1.41374	0.0154046	0.041814
NM_001082553,NM_030554	Rab27b	chr18	69979131	70141590	-	0.0134871	0.018109	0.0893908	0.864034	1
NM_001082573,NM_007775	Crygc	chr1	65071525	65073532	-	0	0	0	1	1
NM_001082960,NM_008401	Itgam	chr7	128062640	128118491	+	0.0628058	0.251236	0.956456	0.143875	0.253651
NM_001082966	Gm15114	chrX	148488949	148521446	+	0	0	0	1	1
NM_001082974	Neurl2	chr2	164830730	164833596	-	0.0962619	0.235454	0.257017	0.684009	0.788888
NM_001082975	Sdr39u1	chr14	55897285	55900232	-	35.4838	39.0033	-0.297637	0.19184	0.318219
NM_001082976,NM_028924	Tc2n	chr12	101648602	101718502	-	3.99714	8.35944	0.487544	0.0652409	0.135374
NM_001083110,NM_008853	Pja1	chrX	99465734	99470735	-	7.18836	23.4215	1.22721	6.91e-09	1.81e-07
NM_001083118,NM_009353	Terf2	chr8	107075519	107096545	-	20.1939	17.209	-0.647099	0.00170103	0.0066553
NM_001083119,NM_011214	Ptpru	chr4	131768457	131838278	-	0.555652	1.12887	0.562705	0.125695	0.228212
NM_001083311	Vmn1r223	chr13	23249238	23250323	+	0.0483299	0.0821607	0.0591514	0.907137	1
NM_001083317,NM_026404	Slc35a4	chr18	36679215	36683862	+	3.28895	6.8736	0.615134	0.0180954	0.0476467
NM_001083319,NM_013699	Ubp1	chr9	113930934	113977201	+	10.3982	18.701	0.390253	0.060843	0.128016
NM_001083322,NM_033078	Klrk1	chr6	129610321	129623841	-	0	0.0219246	0.194903	0.574223	1
NM_001083334,NM_009668	Bin1	chr18	32377217	32435740	+	0.363656	1.88013	1.61097	0.00167922	0.00658683
NM_001083341,NM_026037	Mboat2	chr12	24831599	24960299	+	1.69618	6.48259	1.43459	7.19e-07	9.28e-06
NM_001083342	Ptchd2	chr4	148236857	148287965	-	0.0662116	0.102672	0.130696	0.833718	0.892955
NM_001083587	Tns3	chr11	8431652	8664535	-	0.425927	3.26801	2.36809	3.45e-15	3.61e-13
NM_001083618,NM_029064	Ttll9	chr2	152962485	153008482	+	33.1507	37.6681	-0.211708	0.252483	0.390175
NM_001083628	Greb1l	chr18	10325179	10562941	+	0.131396	0.59883	1.4674	0.0014568	0.0058512
NM_001083890	Spata31d1c	chr13	65033058	65038004	+	5.5054	11.4348	0.562984	0.0303954	0.0729451
NM_001083891,NM_030087	Ndufv3	chr17	31520115	31531325	+	34.3732	45.9681	0.0653049	0.794627	0.867228
NM_001083906	Nr3c2	chr8	76902508	77243639	+	0.369886	1.16367	1.05874	0.0143206	0.039319
NM_001083912,NM_138752	Plekhg2	chr7	28359604	28372662	-	2.30744	8.53139	1.38442	1.21e-08	2.95e-07
NM_001083916,NM_133707	1810019J16Rik	chr4	133518963	133530790	+	1.20196	3.14856	0.903857	0.0250622	0.0623518
NM_001083917,NM_153522,NM_178227	Scn3b	chr9	40269216	40291618	+	0.243959	0.136669	-0.823487	0.17104	0.290157
NM_001083925,NR_003507	Oas1b	chr5	120812638	120824160	+	0.267663	0.602811	0.571563	0.35464	0.500325
NM_001083938	Rnaset2a	chr17	8128598	8147788	-	4.37766	27.5227	2.0675	1.36e-10	5.72e-09
NM_001083945	Rsph3b	chr17	6904716	6948356	-	345.076	213.681	-1.08192	1.1e-06	1.32e-05
NM_001083959,NM_001083960,NM_012046	Spo11	chr2	172979842	172993576	+	69.6016	68.4993	-0.434041	0.0338228	0.0795818
NM_001083967,NM_013685	Tcf4	chr18	69345721	69687967	+	4.1713	3.74415	-0.573262	0.00836024	0.0249005
NM_001085348	Rhox2e	chrX	37530468	37541809	+	0	0.175905	0.413963	0.377176	1
NM_001085355	Arid1b	chr17	4995074	5347656	+	0.477771	1.97427	1.52257	2.15e-07	3.35e-06
NM_001085356	Rhox2f	chrX	37571421	37576159	+	0.150944	0.253844	0.109139	0.858321	0.909686
NM_001085373,NM_001085374	Mcc	chr18	44425060	44812182	-	0.148487	0.210556	0.145666	0.783371	0.859193
NM_001085376	Pappa2	chr1	158711731	158957438	-	0.0435306	0.0516355	-0.137626	0.833678	0.892955
NM_001085378	Myh7b	chr2	155611212	155634307	+	0.246314	0.284513	-0.195147	0.696694	0.798846
NM_001085390	Dusp5	chr19	53529318	53541322	+	1.35975	1.9238	0.0338816	0.945459	0.966972
NM_001085393	Spaca5	chrX	21068488	21077959	+	7.88291	9.82142	-0.130201	0.711205	0.808859
[truncated: 18,036 more rows]

## Sheet: PS_WT vs Rnf8Scml2-dKO
refseq_id	gene_id	chrom	txStart	txEnd	strand	RPKM PS	RPKM PS_Rnf8Scml2_dKO	LOGR	pvalue	padj
NM_001001130	Zfp85-rs1	chr13	67747800	67755134	-	0.953247	0.683886	-0.297319	0.584912	0.739175
NM_001001152	Zfp458	chr13	67254918	67269068	-	1.83477	0.407732	-1.67537	0.000267358	0.00186783
NM_001001160	Fbxo41	chr6	85469578	85502886	-	0.0668713	0.209869	0.969076	0.103872	0.230487
NM_001001178	Ccdc148	chr2	58821698	59018606	-	7.97677	6.90028	-0.0807452	0.742892	0.849598
NM_001001179	BC048546	chr6	128539822	128581606	-	0.0697169	0.0663408	0.0132789	0.981208	0.989513
NM_001001180	Zfp941	chr7	140809677	140822178	-	0.991515	0.578817	-0.534091	0.259419	0.438612
NM_001001181	BC031181	chr18	75005900	75009933	+	28.3456	25.3309	-0.0410429	0.851238	0.918091
NM_001001182	Baz2b	chr2	59899363	60125740	-	16.5211	14.2405	-0.0940348	0.531244	0.69472
NM_001001183	Tmem204	chr17	25057702	25081114	-	0.747071	0.149892	-1.10309	0.0660422	0.165074
NM_001001184	Ccdc111	chr8	46575594	46617200	-	0.42281	0.657741	0.592063	0.265734	0.445755
NM_001001185	BC048507	chr13	67863326	67863923	+	12.2677	3.57874	-1.38923	0.00147017	0.00791008
NM_001001186	Zfp456	chr13	67363584	67375763	-	0.173461	0.162735	0.00439598	0.994159	0.996571
NM_001001187	Zfp738	chr13	67667441	67683512	-	1.56397	1.35614	-0.0831764	0.830122	0.904984
NM_001001297,NM_177588	Thnsl1	chr2	21205724	21215009	+	15.712	13.6935	-0.0790125	0.658983	0.794879
NM_001001309	Itga8	chr2	12106660	12301920	-	0.0577372	0.0383336	-0.141295	0.797137	1
NM_001001319	Pramel4	chr4	144059126	144069318	+	0.0463855	0	-0.2184	0.477348	1
NM_001001320,NM_011533	Tbx10	chr19	3992752	3999512	+	0	0	0	1	1
NM_001001321	Slc35d2	chr13	64096310	64129330	-	0.2214	0.0968829	-0.361061	0.525537	0.689712
NM_001001322	Adamts13	chr2	26973416	27009625	+	0	0.00957935	0.13336	0.594948	1
NM_001001332	BC117090	chr16	36321665	36334332	-	0	0	0	1	1
NM_001001334	BC061194	chr2	18699022	18749605	+	38.0243	14.7352	-1.20974	2.10885e-09	4.50559e-08
NM_001001335,NM_001164361	Plekha8	chr6	54603147	54645822	+	13.2576	17.1123	0.470485	0.0086866	0.0338481
NM_001001444	Defb29	chr2	152538714	152540041	-	0	0	0	1	1
NM_001001445	Trpv1	chr11	73238259	73260507	+	2.16626	3.92333	0.883295	0.0142581	0.050594
NM_001001447	Zscan22	chr7	12897815	12908239	+	13.4518	21.3385	0.765414	5.08234e-05	0.000437022
NM_001001449	AF067063	chr13	119827961	119830217	-	0.0592395	0	-0.143031	0.573505	1
NM_001001450,NM_001134226	Ssxb2	chrX	8454343	8461726	-	1.12188	0.653498	-0.315357	0.596568	0.747477
NM_001001451	Tas2r138	chr6	40612315	40613310	-	0	0	0	1	1
NM_001001452	Tas2r143	chr6	42400238	42401119	+	0	0	0	1	1
NM_001001453	Tas2r144	chr6	42215328	42216287	+	0	0	0	1	1
NM_001001488	Atp8b1	chr18	64528979	64661000	-	0.592393	1.88478	1.61832	6.13551e-06	6.65099e-05
NM_001001490	Oxgr1	chr14	120019585	120042435	-	3.34011	2.54156	-0.2523	0.425494	0.607391
NM_001001491	Tpm4	chr8	72135292	72153129	+	1.05685	2.91705	1.31448	0.00303009	0.0144096
NM_001001492	Lca5l	chr16	96158406	96192257	-	114.602	97.5356	-0.111656	0.415941	0.598892
NM_001001493	BC056474	chr8	85080963	85082339	+	12.2641	15.9751	0.446776	0.18801	0.348826
NM_001001495	Tnip3	chr6	65590398	65634040	+	0.015599	0	-0.145538	0.569937	1
NM_001001496	Gja6	chrX	160902116	160907052	-	0.424722	0.0652555	-0.863394	0.135256	0.277719
NM_001001559	Usp17ld	chr7	103250086	103252505	-	0	0	0	1	1
NM_001001565,NM_001001566	Chpf	chr1	75474569	75479471	-	4.08105	3.08968	-0.259555	0.392127	0.576786
NM_001001650	Prss48	chr3	85993810	86002491	-	11.7547	11.1386	0.0373365	0.901987	0.946838
NM_001001714	Sohlh1	chr2	25842997	25847248	-	1.04736	1.96435	0.74594	0.16367	0.316941
NM_001001738	Itprip	chr19	47894596	47919299	-	30.781	27.4615	-0.0420547	0.800529	0.88698
NM_001001796	Prrxl1	chr14	32599927	32649246	+	0	0	0	1	1
NM_001001798,NM_001037863	Atp11c	chrX	60223290	60403981	-	0.981676	1.13113	0.287403	0.448617	0.628159
NM_001001803	Spink7	chr18	62592413	62596264	-	0	0	0	1	1
NM_001001804	Ephx4	chr5	107403513	107430031	+	1.67066	1.80219	0.171431	0.739446	0.847562
NM_001001805	Olfr576	chr7	102965102	102966040	+	0	0	0	1	1
NM_001001806	Zfp36l2	chr17	84183928	84187947	-	1.55642	2.14929	0.523084	0.152746	0.302404
NM_001001807	Olfr279	chr15	98497474	98498406	+	0.371328	0.047024	-0.483959	0.314513	1
NM_001001808	Olfr221	chr14	52035174	52036109	-	0	0.04809	0.135395	0.59174	1
NM_001001809	Olfr218	chr1	173203358	173204299	+	0	0	0	1	1
NM_001001810	Olfr1206	chr2	88864607	88865530	+	0	0	0	1	1
NM_001001881	2510009E07Rik	chr16	21649045	21694665	-	0.11913	0.120047	0.0609398	0.919079	0.956446
NM_001001884	Nckap5l	chr15	99422034	99457748	-	0.893665	0.422345	-0.754826	0.120009	0.254118
NM_001001885	Tmem151a	chr19	5079337	5085477	-	0.0548166	0.112945	0.371878	0.510617	0.678411
NM_001001892	H2-K1	chr17	33996012	34000333	-	23.658	81.1081	1.85879	2.77485e-29	3.41683e-27
NM_001001932	Eea1	chr10	95940663	96045518	+	6.14923	4.20652	-0.415927	0.0474728	0.12897
NM_001001979	Megf10	chr18	57133090	57297467	+	0.176875	0.064834	-0.738376	0.215736	0.384827
NM_001001982	A430105I19Rik	chr2	118754145	118762661	-	0	0.0753907	0.671869	0.161585	1
NM_001001983	Pi4ka	chr16	17280351	17406314	-	45.1325	61.6703	0.560123	7.12164e-05	0.000584266
NM_001001984	Kdm2a	chr19	4316147	4397077	-	17.7402	22.2987	0.437171	0.00532549	0.0227339
NM_001001985	Nat8l	chr5	33995984	34005916	+	0.199384	0.265037	0.362038	0.520242	0.68562
NM_001001999,NM_010327	Gp1bb	chr16	18620319	18622403	-	1.00972	0.335287	-0.94784	0.105251	0.232444
NM_001002004	2610507B11Rik	chr11	78261754	78290625	+	97.8325	116.808	0.369666	0.00636885	0.0263048
NM_001002005	Panx2	chr15	89059726	89070907	+	0.408599	0.534543	0.355808	0.519113	0.684855
NM_001002008	Zfp948	chr17	21567046	21588682	+	0.214244	0.136028	-0.215064	0.714237	0.831278
NM_001002239	Rpl17	chr18	75000477	75003381	+	188.689	158.407	-0.134736	0.393021	0.577751
NM_001002267	Tmem158	chr9	123259057	123260789	-	0.22656	0.128553	-0.217119	0.697683	0.819364
NM_001002268	Gpr126	chr10	14402585	14545036	-	0.0161372	0.0136642	-0.0189976	0.961766	1
NM_001002272,NM_019548	Tro	chrX	150645303	150657436	-	0.244515	1.1825	1.90412	4.55127e-05	0.00039573
NM_001002764	Smg6	chr11	74925872	75164448	+	32.8907	36.0745	0.247068	0.0778006	0.186397
NM_001002775	4932416K20Rik	chr8	104795237	104798792	+	3.4287	0.302513	-2.78003	6.31622e-10	1.49164e-08
NM_001002786	Rab44	chr17	29135056	29148976	+	0	0.0756469	0.594321	0.197417	1
NM_001002787	Ccin	chr4	43983504	43985533	+	33.6506	15.7675	-0.945597	1.27678e-06	1.61429e-05
NM_001002791	Defb22	chr2	152485666	152490138	-	0	0.0720195	0.135395	0.59174	1
NM_001002846,NM_013911	Fbxl12	chr9	20637787	20644767	-	9.64567	5.93902	-0.546793	0.0393711	0.111567
NM_001002894	Nlrp14	chr7	107166990	107198103	+	84.2317	78.677	0.0198513	0.889771	0.939943
NM_001002895	AI413582	chr17	27563769	27565727	-	10.4122	11.7811	0.264662	0.458131	0.635626
NM_001002896	Bfsp2	chr9	103424924	103480328	-	0.127037	0.056615	-0.13497	0.764805	1
NM_001002897	Atg9b	chr5	24384181	24392143	-	0.710902	0.244404	-0.99635	0.0682654	0.169161
NM_001002898	Sirpb1a	chr3	15371827	15426427	-	0.882763	0.0721475	-1.29815	0.0288394	0.088002
NM_001002900	Higd1c	chr15	100364585	100383955	+	0	0	0	1	1
NM_001002927	Penk	chr4	4133536	4138445	-	86.3604	61.0625	-0.372405	0.0215748	0.0699158
NM_001002929	Nup85	chr11	115564444	115583924	+	18.8729	30.3865	0.783543	3.23058e-05	0.000292033
NM_001003393	Igfl3	chr7	18176494	18181862	+	0	0	0	1	1
NM_001003405	Try5	chr6	41311232	41314710	-	1.16906	0.109546	-1.11197	0.0571606	0.148038
NM_001003664	Gm5409	chr6	41415307	41419593	+	0	0	0	1	1
NM_001003666	Zfp457	chr13	67292451	67306412	-	0.451479	0.0207341	-1.2804	0.0279043	0.0856723
NM_001003667	Krt77	chr15	101859856	101869618	-	0.704744	0.517078	-0.200505	0.732902	0.84263
NM_001003668	Krt83	chr15	101431490	101438804	-	0	0	0	1	1
NM_001003670	Gm5414	chr15	101624028	101628188	-	0	0	0	1	1
NM_001003671	Pcdhac1	chr18	37090136	37187657	+	0.136625	0.0470657	-0.643663	0.26738	0.447778
NM_001003672	Pcdhac2	chr18	37143969	37187657	+	0.23643	0.0144514	-1.55073	0.0090753	0.0350528
NM_001003685	Ghrhr	chr6	55376295	55388530	+	0	0	0	1	1
NM_001003717,NM_175489	Osbpl8	chr10	111164802	111297247	+	10.7666	9.23961	-0.103314	0.579528	0.734899
NM_001003817	Erbb2	chr11	98412484	98437716	+	0.251627	11.1864	5.09485	1.93654e-55	8.00334e-53
NM_001003908	Cltc	chr11	86694653	86757492	-	43.9711	57.1863	0.482834	0.00309163	0.0146706
NM_001003909	Ankib1	chr5	3690000	3803109	-	8.79121	12.8671	0.64172	0.00136449	0.00741997
NM_001003911	Adamts7	chr9	90162978	90200102	+	0.346402	0.14058	-0.742324	0.200551	0.364426
NM_001003912	Arhgef11	chr3	87618751	87738033	+	8.18242	11.2942	0.569786	0.00176976	0.0092364
NM_001003913,NM_001171582	Mars	chr10	127296221	127311786	-	14.9222	31.0304	1.14222	8.01007e-10	1.86174e-08
NM_001003916	Zc4h2	chrX	95639197	95658432	-	0.152766	0.123843	-0.0618445	0.91129	1
NM_001003917	Atg9a	chr1	75180866	75191923	-	104.597	113.168	0.23065	0.105173	0.232322
NM_001003918	Usp7	chr16	8688722	8738342	-	59.0338	55.7873	0.0344336	0.800812	0.887145
NM_001003919	Ddx11	chr17	66123520	66152168	+	16.7942	7.36676	-1.02534	6.38318e-06	6.88493e-05
NM_001003947	Cyp4x1	chr4	115108682	115133977	-	0	0	0	1	1
NM_001003948	Pid1	chr1	84036293	84284645	-	0.144853	0.0831064	-0.216381	0.698317	0.819744
NM_001003949	Tmem259	chr10	79977120	79984330	-	73.7442	62.5886	-0.111588	0.521673	0.686412
NM_001003950	Rab3ip	chr10	116905784	116950380	-	54.6721	65.9923	0.383361	0.00774523	0.0308341
NM_001003951	Ces5a	chr8	93499213	93535707	-	0.587844	0.164041	-0.840226	0.161806	0.314272
NM_001003952	Sval3	chr6	41968140	41973090	+	0	0	0	1	1
NM_001003955,NM_177466	Rab11fip5	chr6	85334962	85374634	-	94.9103	73.8015	-0.221084	0.147968	0.295556
NM_001004025	Ppp3r2	chr4	49678747	49681983	-	258.477	208.735	-0.187053	0.143668	0.289636
NM_001004061	Fam170a	chr18	50278369	50283019	+	75.1978	61.6381	-0.163663	0.322199	0.505467
NM_001004062	Crtc1	chr8	70382358	70439573	-	2.64762	4.42337	0.8225	0.000781316	0.00467341
NM_001004066,NM_019565	Zfp386	chr12	116047724	116060594	+	11.5031	12.239	0.196086	0.4232	0.605068
NM_001004139	Zfp619	chr7	39517766	39540415	+	0.0834342	0.245816	0.95951	0.10517	0.232322
NM_001004140	Ckap2	chr8	22168152	22185819	-	15.9975	18.013	0.276522	0.170779	0.326568
NM_001004141	Cyp2j11	chr4	96294509	96348680	-	0	0	0	1	1
NM_001004142	Nlrp1a	chr11	71091197	71144704	-	1.5675	0	-4.33471	4.14935e-15	1.97392e-13
NM_001004143	Usp22	chr11	61151781	61175059	-	1.84154	2.07004	0.249374	0.515813	0.682504
NM_001004144	Git1	chr11	77493412	77507774	+	208.098	135.458	-0.490036	0.00104746	0.0059942
NM_001004145	Nlrp4g	chr9	124348831	124354483	+	0.0736135	0	-0.27962	0.412992	1
NM_001004147	Fbll1	chr11	35797380	35798884	-	1.2221	0.593629	-0.585765	0.308709	0.492364
NM_001004148	Slc13a5	chr11	72241994	72266604	-	44.3741	52.5128	0.357089	0.0148689	0.0522565
NM_001004149	Zfp366	chr13	99184823	99247032	+	0.0380611	0.113831	0.345209	0.487258	1
NM_001004150,NM_001170954	A4galt	chr15	83226722	83251774	-	0	0	0	1	1
NM_001004151	Rtp1	chr16	23429133	23433960	+	0.104978	0.042551	-0.300568	0.566875	1
NM_001004152	Psg22	chr7	18718090	18727248	+	0.0280525	0	-0.143031	0.573505	1
NM_001004153	AU018091	chr7	3154659	3169203	-	0.46888	0.104437	-0.991676	0.0986893	0.222156
NM_001004154	Rragb	chrX	153139958	153171943	+	0.719825	0.19384	-0.990472	0.0958953	0.218265
NM_001004156	Plekhg5	chr4	152096719	152115400	+	0.70344	1.38033	0.924652	0.0313153	0.0938041
NM_001004157	Scarf1	chr11	75513541	75526580	+	0.0771698	0.186106	0.483708	0.400434	0.584325
NM_001004158	Gm5142	chr14	59158503	59178749	-	139.892	120.709	-0.0858767	0.662203	0.796728
NM_001004159	Clec4b2	chr6	123173023	123204671	+	0	0	0	1	1
NM_001004164	Gnptab	chr10	88379412	88447329	+	2.41714	2.45309	0.135847	0.648284	0.786516
NM_001004173	Sgpp2	chr1	78310346	78420286	+	10.9037	8.16705	-0.291503	0.162847	0.3156
NM_001004174	AA467197	chr2	122637887	122641076	+	326.526	274.407	-0.132071	0.357501	0.542233
NM_001004176	Maml3	chr3	51687613	52105006	-	0.994682	0.417272	-0.943878	0.0319614	0.0953291
NM_001004177,NM_017392	Celsr2	chr3	108390848	108415494	-	4.33537	9.39956	1.18611	1.93826e-10	5.00653e-09
NM_001004178	AA415398	chr4	119530315	119538769	-	0.72967	1.35645	0.745486	0.159005	0.310429
NM_001004180	Fam222a	chr5	114568251	114613218	+	1.62793	0.463355	-1.29718	0.00994216	0.0378265
NM_001004182	Tmem178b	chr6	40110253	40248353	+	2.34068	0.547665	-1.63749	0.000248183	0.00174758
NM_001004184	Slc28a1	chr7	81114799	81170416	+	1.20324	1.63747	0.472154	0.27623	0.457845
NM_001004185	Whamm	chr7	81571292	81596836	+	25.9284	21.1797	-0.165042	0.393773	0.578499
NM_001004190	Zfp560	chr9	20345136	20385158	-	2.07253	1.66865	-0.181347	0.585142	0.739326
NM_001004191	Gm5617	chr9	48495343	48495975	+	393.42	335.94	-0.104302	0.510248	0.678398
NM_001004192	BC048562	chr9	108436482	108446083	+	15.0886	6.03202	-1.06078	0.00519028	0.0223224
NM_001004193	Rhox8	chrX	37874776	37878944	-	1.68702	0.256543	-1.46069	0.0136154	0.0487713
NM_001004194	Nlrp4e	chr7	23301192	23362277	+	0.289933	0.0129726	-1.22489	0.0338796	0.0995682
NM_001004362	2610008E11Rik	chr10	79064374	79097600	-	2.08866	1.86684	-0.044931	0.895524	0.943355
NM_001004363	Nuak1	chr10	84371319	84440471	-	0.378247	0.58386	0.575401	0.253931	0.431984
NM_001004365	Actr3b	chr5	25760026	25850341	+	0.417213	1.22115	1.08439	0.0566758	0.147141
NM_001004366	Scube3	chr17	28142526	28171345	+	0.994867	1.23873	0.352221	0.449286	0.62863
NM_001004367	Cxxc4	chr3	134236495	134262089	+	0.0512026	0.0156188	-0.21448	0.638604	1
NM_001004435,NM_001081566	Pik3r6	chr11	68503019	68552698	+	3.68973	4.71643	0.447245	0.110093	0.239866
NM_001004436	Wapal	chr14	34673928	34746217	+	61.8012	55.3823	-0.040818	0.765427	0.864529
NM_001004721	Pigu	chr2	155278252	155357424	-	13.9251	13.5696	0.077785	0.739909	0.847726
NM_001004761	Gpr158	chr2	21367567	21830542	+	0.095265	0.0252134	-0.57428	0.312476	0.496396
NM_001005223	Znhit3	chr11	84910955	84916356	-	87.2784	64.2921	-0.314986	0.0636794	0.160595
NM_001005225	Olfr1197	chr2	88728653	88729597	-	0	0	0	1	1
NM_001005227	Olfr1200	chr2	88767303	88768313	-	0	0	0	1	1
NM_001005230	Olfr1024	chr2	85904069	85905052	-	0	0	0	1	1
NM_001005232	Dbx1	chr7	49631499	49636835	-	0.0283065	0	-0.145538	0.569937	1
NM_001005341	Ypel2	chr11	86936425	86993762	-	0.295109	0.424604	0.452335	0.407224	0.590648
NM_001005342	Ypel4	chr2	84734204	84737877	+	1.49655	0.356111	-0.907579	0.13052	0.270426
NM_001005343	Sp9	chr2	73271926	73275771	+	0.220936	0.032003	-0.73167	0.18748	0.348135
NM_001005358,NM_001163919	Zfp960	chr17	17064103	17089631	+	2.21625	0.429489	-1.8672	9.88916e-05	0.00078549
NM_001005370	Spin2	chrX	153832293	153834240	+	0.175241	0	-0.419785	0.296889	1
NM_001005371	Gm13084	chr4	143809991	143816093	-	0	0	0	1	1
NM_001005419	Ado	chr10	67544511	67548955	-	9.19613	9.9248	0.221449	0.273323	0.454314
NM_001005420	Ppp1r26	chr2	28447941	28455508	+	5.36456	8.93948	0.825257	6.60285e-05	0.000549545
NM_001005421	Amica1	chr9	45079183	45108531	+	0	0	0	1	1
NM_001005422	Stmnd1	chr13	46273721	46300115	+	0	0	0	1	1
NM_001005423	Mreg	chr1	72159233	72212307	-	14.1707	21.7605	0.702505	0.00176322	0.00921684
NM_001005424	Gm996	chr2	25575416	25580099	-	0.0125518	0.0667822	0.464259	0.342783	1
NM_001005425	Zfp663	chr2	165351297	165362119	-	0.0336089	0.0268456	-0.0288661	0.945045	1
NM_001005426	Zcwpw1	chr5	137787802	137822621	+	10.7165	23.1163	1.18722	1.13471e-08	2.13161e-07
NM_001005477	Barhl2	chr5	106452523	106458166	-	0.291262	0.231457	-0.0928902	0.876794	0.933924
NM_001005481	Olfr132	chr17	38130249	38131190	-	0	0	0	1	1
NM_001005485	Olfr111	chr17	37529957	37530997	+	0	0	0	1	1
NM_001005488	Olfr467	chr7	107814586	107815506	+	0	0	0	1	1
NM_001005508	Arhgap30	chr1	171388960	171410239	+	4.65779	4.20242	-0.0250929	0.920338	0.956848
NM_001005509	Eif2a	chr3	58525821	58557501	+	5.604	5.73763	0.144679	0.613763	0.760519
NM_001005510	Syne2	chr12	75818318	76110928	+	3.6579	3.39929	0.0105592	0.949625	0.973867
NM_001005511	Lmtk3	chr7	45783947	45804130	+	0.919333	1.01777	0.228919	0.609268	0.756862
NM_001005520	Olfr231	chr1	174117091	174118014	-	0	0	0	1	1
NM_001005524	Olfr194	chr16	59119148	59120068	-	0.0638355	0	-0.145538	0.569937	1
NM_001005525	Rsrc2	chr5	123728426	123749414	-	35.7307	27.6922	-0.245036	0.147481	0.294939
NM_001005568	Olfr1281	chr2	111328421	111329338	+	0.064044	0	-0.145538	0.569937	1
NM_001005569	Olfr366	chr2	37219491	37220420	+	0	0	0	1	1
NM_001005570	Olfr707	chr7	106891184	106892107	-	0	0	0	1	1
NM_001005608,NM_133663	Itgb4	chr11	115974725	116008411	+	0.25623	5.09756	3.98603	3.80078e-28	4.44826e-26
NM_001005767	Parl	chr16	20279821	20302362	-	41.0579	33.2864	-0.181404	0.325264	0.508707
NM_001005788	Zfp69	chr4	120930137	120951701	-	0.841965	0.526395	-0.39085	0.4788	0.65273
NM_001005847,NM_001205054	Aga	chr8	53511702	53523422	+	3.66399	2.78232	-0.237336	0.585336	0.739498
NM_001005854	Gm609	chr16	45416755	45492969	-	0	0	0	1	1
NM_001005858	I830012O16Rik	chr19	34607957	34613401	+	0.0292064	0.065385	0.130864	0.724582	1
NM_001005860	Clec4a4	chr6	122990367	123024421	+	0.257646	0	-0.516471	0.2348	1
NM_001005916	Zbtb9	chr17	26973179	26976203	+	15.5101	19.5133	0.439666	0.0183988	0.0615699
NM_001007077	Gm13023	chr4	143789334	143795585	+	0	0	0	1	1
NM_001007222	Tdpoz2	chr3	93651542	93652686	-	0	0	0	1	1
NM_001007223	Clec3a	chr8	114418034	114428133	+	0.283767	0.30453	0.125022	0.834178	0.907536
NM_001007266	Taar2	chr10	23938572	23941583	+	0	0	0	1	1
NM_001007460	Zdhhc23	chr16	43969146	43979050	-	0.38936	0.452524	0.149679	0.802116	0.887744
NM_001007461	Gsdma3	chr11	98626360	98638089	+	0.119416	0	-0.27962	0.412992	1
NM_001007462	Pabpn1l	chr8	122619471	122622735	-	0	0	0	1	1
NM_001007463	Spag8	chr4	43651729	43653552	-	52.0739	48.1151	0.00594413	0.973792	0.985869
NM_001007472	Noto	chr6	85423886	85428877	+	0.0327629	0	-0.143031	0.573505	1
NM_001007567	Slc7a6os	chr8	106200438	106210933	-	16.0574	12.5759	-0.219997	0.373667	0.558075
NM_001007568	Zfp251	chr15	76852141	76871435	-	8.45055	10.8868	0.469981	0.0250832	0.0786453
NM_001007569	Pnmal1	chr7	16959795	16962320	+	28.0912	30.6752	0.239697	0.231487	0.403774
NM_001007570	Slc25a42	chr8	70184340	70212281	-	0.472607	0.924006	0.818991	0.112086	0.242568
NM_001007571	D8Ertd738e	chr8	84246235	84249761	-	73.676	67.4727	-0.00845459	0.965391	0.981797
NM_001007572	Trpv5	chr6	41652770	41680723	-	0	0.0168744	0.13336	0.594948	1
NM_001007573	Maneal	chr4	124855239	124862171	-	0.184784	0	-0.782157	0.116676	1
NM_001007575	Zfp58	chr13	67490167	67500522	-	3.26823	1.67649	-0.741754	0.0556759	0.145201
NM_001007576	Gucy2f	chrX	142079289	142196936	-	0.0052497	0	-0.143031	0.573505	1
NM_001007577	Tceanc	chrX	166499815	166510478	-	0.0954588	0.208793	0.584468	0.329953	0.513308
NM_001007578	Armcx6	chrX	134748455	134751419	-	0.138323	0.717409	1.26009	0.0355283	0.103155
NM_001007579	BC080695	chr4	143567467	143573798	+	0	0.0208623	0.13336	0.594948	1
NM_001007580	Fndc3c1	chrX	106420043	106485229	-	0.477344	0.0371799	-1.9251	0.00114212	0.00641384
NM_001007581	2810408M09Rik	chr2	165490112	165493314	-	2.78068	1.71361	-0.492054	0.264961	0.445
NM_001007582	AY761184	chr8	21702524	21703647	-	0	0	0	1	1
NM_001007583	Best3	chr10	116986314	117025040	+	0.129737	0.115045	-0.00453269	0.993325	0.996187
NM_001007584	Gm11541	chr11	94694498	94704499	-	0	0	0	1	1
NM_001007589	Akirin2	chr4	34550615	34566908	+	106.396	65.998	-0.560601	0.000146739	0.0011083
NM_001008230	Rtp2	chr16	23925548	23930794	-	0	0	0	1	1
NM_001008231	Daam2	chr17	49456022	49564337	-	3.28992	0.740761	-1.87079	7.01488e-09	1.37276e-07
NM_001008232	Asap3	chr4	136206365	136246573	+	0.598058	0.151988	-1.32275	0.0141733	0.0503605
NM_001008233	Plekhn1	chr4	156221456	156228542	-	19.7039	13.4983	-0.407926	0.0664887	0.16594
NM_001008238,NM_016787	Bnip2	chr9	69989466	70011659	+	8.17151	10.123	0.413793	0.0315002	0.0942512
NM_001008419	Aox3l1	chr1	58278326	58379264	+	0.765819	0.130753	-1.70202	0.00172948	0.00907391
NM_001008420	Cdh12	chr15	21111452	21589533	+	0.590895	0.0389017	-2.26965	8.57376e-05	0.000690969
NM_001008421	Nol10	chr12	17348493	17430095	+	6.35717	3.68278	-0.631764	0.0251762	0.0788621
NM_001008422	Scaf1	chr7	45002950	45016249	-	14.5931	17.9164	0.404626	0.0192901	0.0638097
NM_001008423	Ccdc177	chr12	80755447	80760715	-	0.258698	0.242988	0.0271372	0.963252	0.980376
NM_001008424	Cdsn	chr17	35552128	35557180	+	5.18546	8.58858	0.786051	0.0166639	0.0569119
NM_001008425	Thoc6	chr17	23668619	23673770	-	6.25912	12.1785	1.01083	0.000431581	0.00281041
NM_001008426	Gm5531	chr1	153874345	153876871	+	0.266711	0	-1.09851	0.0440749	0.121893
NM_001008427	Gm5595	chr7	42660108	42692718	-	1.03011	0.210339	-1.48074	0.00778362	0.0309682
NM_001008428	Fbxw20	chr9	109217432	109234754	-	0.0736458	0.0297897	-0.117232	0.749409	1
NM_001008429	Taar3	chr10	23949558	23950589	+	0	0	0	1	1
NM_001008497,NM_133200	P2ry14	chr3	59114625	59130624	-	0	0.15862	0.442267	0.286594	1
NM_001008498	Wdr34	chr2	30031558	30048879	-	57.9929	63.7589	0.250471	0.11188	0.242322
NM_001008499	Taar4	chr10	23960494	23961537	+	0	0	0	1	1
NM_001008501	Zfp760	chr17	21707741	21725636	+	0.122718	0.10532	-0.035249	0.952275	0.974814
NM_001008502,NM_001255992	Bbs12	chr3	37312554	37321451	+	1.05458	1.08092	0.153024	0.760464	0.861683
NM_001008547	1700001J03Rik	chr5	146182450	146185304	-	48.7257	25.7712	-0.761737	0.00156056	0.00832527
NM_001008549	Zfp658	chr7	43562370	43575461	+	0.065826	0.104148	0.219212	0.687463	1
NM_001008550	Zfyve26	chr12	79232347	79296282	-	3.05345	6.10372	1.08379	3.36808e-08	5.8226e-07
NM_001008700	Il4ra	chr7	125552282	125579474	+	0.10675	0.235228	0.678598	0.255939	0.434282
NM_001008705	Bud31	chr5	145140397	145148074	+	57.3623	50.3533	-0.0676156	0.735579	0.844436
NM_001008706	Calm5	chr13	3854173	3854761	+	0	0	0	1	1
NM_001008973	Tmem232	chr17	65256005	65540782	-	45.1292	30.6838	-0.429553	0.00639598	0.0264004
NM_001009544	4921501E09Rik	chr17	33064143	33068058	-	5.6983	3.04503	-0.741233	0.00557066	0.0236315
NM_001009545	Adam6b	chr12	113489565	113491835	+	10.2003	3.1703	-1.47635	1.12705e-07	1.76393e-06
NM_001009546	Naaladl1	chr19	6105798	6115555	+	1.97763	0.918059	-0.776735	0.111408	0.241696
NM_001009547	Adam26b	chr8	43519864	43528137	-	4.43056	0.426209	-2.75025	1.23605e-10	3.34289e-09
NM_001009548	Adam20	chr8	40793273	40797303	+	15.0233	3.93431	-1.72838	4.05027e-12	1.33578e-10
NM_001009549	Zfp36l3	chrX	53772686	53776394	-	0.102847	0	-0.490132	0.250405	1
NM_001009550	Mup21	chr4	62147832	62150841	-	0	0	0	1	1
NM_001009573	Unc13d	chr11	116062096	116077961	-	1.82491	1.25648	-0.368502	0.333561	0.517946
NM_001009574	Taar5	chr10	23970706	23971719	+	0	0	0	1	1
NM_001009575	Armcx5	chrX	135742692	135747326	+	0.306329	0.721888	0.969934	0.0877967	0.204098
NM_001009818	2011-09-01	chr5	93093457	93174958	+	0.295159	0.238357	-0.116514	0.841032	0.91117
NM_001009819	A3galt2	chr4	128759258	128769298	+	0	0	0	1	1
NM_001009927	Smcr7	chr11	60728398	60732951	+	3.07693	1.87246	-0.525994	0.178192	0.336202
NM_001009935,NM_023719	Txnip	chr3	96557957	96561857	+	20.0966	26.0314	0.478254	0.00988957	0.0376481
NM_001009940	Il19	chr1	130932656	130939241	-	0	0	0	1	1
NM_001009947	Dock11	chrX	35888832	36076562	+	0.193423	0.412054	0.878655	0.0999353	0.224198
NM_001009948	Nrsn2	chr2	152368758	152376566	-	0.872818	1.47409	0.643835	0.248636	0.425934
NM_001009949	Slc25a51	chr4	45395924	45408766	-	2.02578	2.51823	0.39525	0.218364	0.38767
NM_001009950	Slc38a8	chr8	119479603	119501698	-	0.0848809	0.0167328	-0.315153	0.472312	1
NM_001009951	Cep44	chr8	56531522	56550566	-	25.3226	21.6125	-0.106433	0.614922	0.761384
NM_001009952	Scgb2b20	chr7	33364343	33366319	-	0	0.086562	0.135395	0.59174	1
NM_001010825	Ficd	chr5	113735782	113740607	+	1.22814	1.73765	0.524227	0.215043	0.38411
NM_001010827	Taar7b	chr10	23999939	24001015	+	0	0	0	1	1
NM_001010828	Taar6	chr10	23984609	23985646	-	0	0	0	1	1
NM_001010829	Taar7a	chr10	23992405	23993481	-	0	0	0	1	1
NM_001010830	Taar8a	chr10	24076500	24077534	+	0	0	0	1	1
NM_001010831	Taar9	chr10	24108488	24109534	-	0	0	0	1	1
NM_001010833	Mdc1	chr17	35841498	35859670	+	73.5721	98.354	0.527828	0.000241289	0.00170942
NM_001010834	Slc10a5	chr3	10331734	10335656	-	0.0567314	0.0111837	-0.315153	0.472312	1
NM_001010835	Taar7e	chr10	24037614	24038690	+	0	0	0	1	1
NM_001010836	Ppp1r13l	chr7	19361216	19378533	+	42.1995	36.2811	-0.0969033	0.565979	0.722497
NM_001010837	Taar8b	chr10	24091260	24092294	-	0	0	0	1	1
NM_001010838	Taar7d	chr10	24027222	24028298	+	0	0	0	1	1
NM_001010839	Taar7f	chr10	24049510	24050586	+	0	0	0	1	1
NM_001010840	Taar8c	chr10	24100843	24101951	-	0	0	0	1	1
NM_001010930,NM_010270	Mrps33	chr6	39801807	39810936	-	10.164	1.81494	-2.12002	8.16684e-08	1.32037e-06
NM_001010941,NM_008151	Gpr12	chr5	146582150	146585239	-	0	0	0	1	1
NM_001011517	Olfr1193	chr2	88677857	88678813	+	0	0	0	1	1
NM_001011518	Olfr94	chr17	37196806	37197966	-	0	0	0	1	1
NM_001011519	Olfr1148	chr2	87833041	87833985	+	0	0	0	1	1
NM_001011520	Olfr310	chr7	86268730	86269811	-	0	0	0	1	1
NM_001011523	Olfr913	chr9	38592803	38595161	+	0	0	0	1	1
NM_001011524	Olfr1418	chr19	11854995	11855951	-	0	0	0	1	1
NM_001011525	Olfr1415	chr1	92490818	92491753	-	0	0	0	1	1
NM_001011527	Olfr503	chr7	108544527	108545498	+	0	0	0	1	1
NM_001011528	Olfr456	chr6	42486163	42487214	-	0.099784	0	-0.176971	0.527469	1
NM_001011529	Olfr1251	chr2	89666928	89667884	-	0	0	0	1	1
NM_001011530	Olfr723	chr14	49928563	49929568	-	0	0	0	1	1
NM_001011531	Olfr329-ps	chr11	58542447	58544938	-	0	0.0674975	0.158922	0.556068	1
NM_001011532	Olfr1037	chr2	86084730	86085854	-	0	0	0	1	1
NM_001011533	Olfr688	chr7	105288095	105289060	+	0	0	0	1	1
NM_001011534	Olfr988	chr2	85352995	85353924	-	0	0	0	1	1
NM_001011535	Olfr1182	chr2	88446019	88449121	-	0	0	0	1	1
NM_001011536	Olfr566	chr7	102856321	102857271	-	0	0	0	1	1
NM_001011542	Olfr1532-ps1	chr7	106914200	106915123	+	0	0	0	1	1
NM_001011662	Olfr180	chr16	58915686	58918486	-	0	0	0	1	1
NM_001011684	Nms	chr1	38939149	38950276	+	0	0	0	1	1
NM_001011687	Rnase13	chr14	51922160	51922773	-	0	0	0	1	1
NM_001011695	Olfr1000	chr2	85607964	85608908	-	0	0	0	1	1
NM_001011707	Cyp2c66	chr19	39113898	39186756	+	0.0360691	0.135978	0.315418	0.485575	1
NM_001011721	Olfr102	chr17	37313411	37314437	-	0	0	0	1	1
NM_001011732	Xkr7	chr2	153031852	153055775	+	0.144828	0	-0.696677	0.147628	1
NM_001011733	Olfr288	chr15	98186013	98195542	-	0.0251975	0	-0.143031	0.573505	1
NM_001011734	Olfr1116-ps	chr2	87268846	87269769	+	0	0	0	1	1
NM_001011735	Olfr1066	chr2	86455328	86456269	-	0	0	0	1	1
NM_001011736	Olfr205	chr16	59328590	59329507	-	0	0	0	1	1
NM_001011737	Olfr1357	chr10	78611669	78618074	-	0.050683	0	-0.145538	0.569937	1
NM_001011738	Olfr744	chr14	50618224	50619195	+	0	0	0	1	1
NM_001011739	Olfr885	chr9	38061322	38062251	+	0	0	0	1	1
NM_001011740	Olfr225	chr11	59612966	59614225	+	0	0	0	1	1
NM_001011741	Olfr1386	chr11	49470054	49471181	+	0	0	0	1	1
NM_001011742	Olfr479	chr7	108054984	108055967	+	0	0	0	1	1
NM_001011743	Olfr324	chr11	58597345	58598466	+	0	0	0	1	1
NM_001011748	Olfr867	chr9	20054466	20055461	-	0	0	0	1	1
NM_001011749	Olfr704	chr7	106864982	106865929	+	0	0	0	1	1
NM_001011750	Olfr294	chr7	86615636	86616643	-	0	0	0	1	1
NM_001011751	Olfr298	chr7	86488551	86489549	-	0	0	0	1	1
NM_001011752	Olfr293	chr7	86663664	86664674	+	0	0	0	1	1
NM_001011753	Olfr115	chr17	37609785	37610779	-	0	0	0	1	1
NM_001011754	Olfr735	chr14	50345376	50346440	-	0	0	0	1	1
NM_001011755	Olfr671	chr7	104975042	104975983	-	0	0	0	1	1
NM_001011756	Olfr948	chr9	39318647	39319612	-	0	0	0	1	1
NM_001011757	Olfr663	chr7	104703569	104704603	+	0	0	0	1	1
NM_001011758	Olfr1016	chr2	85799339	85800268	-	0	0	0	1	1
NM_001011759	Olfr1031	chr2	85991819	85992829	+	0	0	0	1	1
NM_001011760	Olfr314	chr11	58786139	58787269	+	0.046407	0	-0.143031	0.573505	1
NM_001011761	Olfr1229	chr2	89282196	89283131	-	0	0	0	1	1
NM_001011767	Olfr299	chr7	86465413	86466405	+	0	0	0	1	1
NM_001011769	Olfr317	chr11	58732096	58733223	-	0.295954	0	-0.606026	0.187369	1
NM_001011770	Olfr332	chr11	58489719	58492499	-	0	0	0	1	1
NM_001011771	Olfr1089	chr2	86732675	86733610	-	0	0	0	1	1
NM_001011773	Olfr1287	chr2	111449142	111450059	+	0	0	0	1	1
NM_001011774	Olfr1028	chr2	85951065	85952039	+	0	0	0	1	1
NM_001011775	Olfr1419	chr19	11870183	11871214	-	0	0	0	1	1
NM_001011776	Olfr527	chr7	140335864	140336781	+	0	0	0	1	1
NM_001011777	Olfr1042	chr2	86159345	86160441	-	0	0	0	1	1
NM_001011778	Olfr285	chr15	98312589	98313548	-	0	0	0	1	1
NM_001011779	Olfr286	chr15	98226675	98234450	-	0	0	0	1	1
NM_001011780	Olfr287	chr15	98206971	98221056	-	0	0	0	1	1
NM_001011782	Olfr543	chr7	102476773	102477902	-	0.196953	0.0786598	-0.228805	0.63128	1
NM_001011784	Olfr1039	chr2	86130702	86131661	-	0	0	0	1	1
NM_001011785	Olfr987	chr2	85330967	85331896	-	0	0	0	1	1
NM_001011787	Olfr1307	chr2	111944516	111945454	-	0	0	0	1	1
NM_001011789	Olfr222	chr11	59570782	59571738	-	0	0	0	1	1
NM_001011790	Olfr1382	chr11	49535187	49536122	+	0.0628125	0	-0.145538	0.569937	1
NM_001011791	Olfr193	chr16	59109679	59110608	-	0.182873	0	-0.322834	0.373373	1
NM_001011792	Olfr207	chr16	59361299	59362216	-	0	0	0	1	1
NM_001011793	Olfr598	chr7	103328488	103329447	+	0	0	0	1	1
NM_001011794	Olfr1322	chrX	49885469	49886401	-	0	0	0	1	1
NM_001011795	Olfr1275	chr2	111230853	111231791	-	0	0	0	1	1
NM_001011796	Olfr1249	chr2	89629940	89630896	-	0	0	0	1	1
NM_001011797	Olfr782	chr10	129350565	129351509	+	0	0	0	1	1
NM_001011798	Olfr884	chr9	38047224	38048153	+	0	0	0	1	1
NM_001011799	Olfr453	chr6	42744039	42744992	+	0	0	0	1	1
NM_001011800	Olfr212	chr6	116506516	116517965	+	1.89373	0	-3.75292	5.38777e-11	1.5096e-09
NM_001011801	Olfr213	chr6	116540455	116541438	+	0	0	0	1	1
NM_001011802	Olfr1318	chr2	112155898	112157007	+	0	0	0	1	1
NM_001011803	Olfr1306	chr2	111911990	111912928	-	0	0	0	1	1
NM_001011804	Olfr1211	chr2	88929378	88930313	-	0	0	0	1	1
NM_001011805	Olfr1385	chr11	49494535	49495464	+	0.063218	0	-0.145538	0.569937	1
NM_001011806	Olfr901	chr9	38430284	38431219	+	0	0	0	1	1
NM_001011807	Olfr191	chr16	59085552	59086481	-	0	0	0	1	1
NM_001011808	Olfr198	chr16	59201504	59202424	-	0	0	0	1	1
NM_001011809	Olfr728	chr14	50139702	50140637	-	0	0	0	1	1
NM_001011810	Olfr485	chr7	108158918	108159871	-	0	0	0	1	1
NM_001011811	Olfr487	chr7	108211583	108212527	-	0	0	0	1	1
NM_001011812	Olfr951	chr9	39393793	39394737	+	0.0622145	0	-0.145538	0.569937	1
NM_001011813	Olfr93	chr17	37151032	37151970	-	0.055896	0	-0.143031	0.573505	1
NM_001011814	Olfr524	chr7	140201812	140202768	-	0	0	0	1	1
NM_001011815	Olfr533	chr7	140466203	140467165	+	0	0	0	1	1
NM_001011816	Olfr1181	chr2	88423088	88424023	-	0	0	0	1	1
NM_001011818	Olfr316	chr11	58757667	58758587	+	0.667955	0.809825	0.150768	0.797913	0.886012
NM_001011819	Olfr312	chr11	58831156	58832082	+	0	0	0	1	1
NM_001011821	Olfr804	chr10	129704880	129705824	+	0	0	0	1	1
NM_001011822	Olfr787	chr10	129462678	129463616	+	0.411419	0	-0.690474	0.150107	1
NM_001011823	Olfr834	chr9	18987990	18988928	+	0	0	0	1	1
NM_001011824	Olfr832	chr9	18944650	18945588	+	0	0	0	1	1
NM_001011825	Olfr1105	chr2	87033281	87034219	-	0	0	0	1	1
NM_001011826	Olfr967	chr9	39750388	39751320	+	0	0	0	1	1
NM_001011827	Olfr963	chr9	39669059	39669994	+	0	0	0	1	1
NM_001011828	Olfr304	chr7	86385657	86386658	-	0	0	0	1	1
NM_001011829	Olfr761	chr17	37952051	37953022	-	0.57891	0.0902745	-0.67716	0.215715	0.384827
NM_001011830	Olfr119	chr17	37696685	37701637	+	0	0	0	1	1
NM_001011831	Olfr1500	chr19	13827459	13828394	-	0	0	0	1	1
NM_001011832	Olfr1490	chr19	13654446	13655396	+	0	0	0	1	1
NM_001011833	Olfr1137	chr2	87710972	87711904	-	0	0	0	1	1
NM_001011834	Olfr1152	chr2	87867993	87868925	+	0	0	0	1	1
NM_001011835	Olfr1162	chr2	88049678	88050622	-	0	0	0	1	1
NM_001011836	Olfr1129	chr2	87575086	87576030	+	0	0	0	1	1
NM_001011837	Olfr748	chr14	50710332	50711255	+	0	0	0	1	1
NM_001011839	Olfr1437	chr19	12321887	12322825	-	0	0	0	1	1
NM_001011840	Olfr1463	chr19	13234252	13235184	+	0	0	0	1	1
NM_001011841	Olfr1465	chr19	13313360	13314283	-	0	0	0	1	1
NM_001011842	Olfr1474	chr19	13470972	13471916	+	0	0	0	1	1
NM_001011845	Olfr597	chr7	103320413	103321360	+	0	0	0	1	1
NM_001011846	Olfr517	chr7	108868208	108869152	-	0	0	0	1	1
NM_001011847	Olfr591	chr7	103172691	103173635	-	0	0	0	1	1
NM_001011848	Olfr675	chr7	105024025	105024966	-	0	0	0	1	1
NM_001011849	Olfr792	chr10	129540539	129541474	+	0	0	0	1	1
NM_001011850	Olfr1505	chr19	13919022	13919972	+	0	0	0	1	1
NM_001011851	Olfr412	chr11	74364671	74365609	+	0	0	0	1	1
NM_001011852	Olfr1029	chr2	85975213	85976273	+	0	0	0	1	1
NM_001011853	Olfr1425	chr19	12073695	12074630	-	0.0628125	0	-0.145538	0.569937	1
NM_001011854	Olfr605	chr7	103442140	103443150	-	0	0	0	1	1
NM_001011855	Olfr169	chr16	19565940	19566881	-	0	0	0	1	1
NM_001011856	Olfr1331	chr4	118868783	118869736	+	0	0	0	1	1
NM_001011857	Olfr685	chr7	105180361	105181311	-	0	0	0	1	1
NM_001011858	Olfr504	chr7	108564837	108565793	-	0	0	0	1	1
NM_001011859	Olfr965	chr9	39719229	39720167	+	0	0	0	1	1
NM_001011860	Olfr1222	chr2	89124794	89125729	-	0	0	0	1	1
NM_001011861	Olfr331	chr11	58501598	58502554	-	0	0	0	1	1
NM_001011862	Olfr699	chr7	106790049	106790999	-	0	0	0	1	1
NM_001011863	Olfr406	chr11	74269391	74270362	+	0	0	0	1	1
NM_001011864	Olfr917	chr9	38664913	38665842	-	0	0	0	1	1
NM_001011865	Olfr624	chr7	103670103	103671029	-	0	0	0	1	1
NM_001011866	Olfr309	chr7	86306185	86307111	-	0	0	0	1	1
NM_001011867	Olfr538	chr7	140574155	140575087	+	0	0	0	1	1
NM_001011868	Olfr1178	chr2	88391249	88392220	+	0	0	0	1	1
NM_001011869	Olfr452	chr6	42790041	42790994	+	0	0	0	1	1
NM_001011870	Olfr1329	chr4	118916524	118917465	-	0	0	0	1	1
NM_001011871	Olfr506	chr7	108612309	108613253	+	0	0	0	1	1
NM_001011872	Olfr1034	chr2	86046444	86047466	+	0	0	0	1	1
NM_001011873	Xkr9	chr1	13668771	13701723	+	0.0305257	0	-0.145538	0.569937	1
NM_001011874	Xkr4	chr1	3214482	3671498	-	0	0	0	1	1
NM_001011875	Rnase12	chr14	51056698	51057242	-	0	0	0	1	1
NM_001011876	Ang6	chr14	44001664	44006418	-	0	0	0	1	1
NM_001011877	Rnase11	chr14	51049451	51050163	-	0	0.0631305	0.135395	0.59174	1
NM_001012265	Olfr857	chr9	19712829	19713758	+	0	0	0	1	1
NM_001012266	Olfr835	chr9	19035125	19036060	+	0	0	0	1	1
NM_001012269	Olfr1513	chr14	52349103	52350044	-	0	0	0	1	1
NM_001012305	Slc39a12	chr2	14388398	14494977	+	0.640256	0.116468	-1.23239	0.0392223	0.111288
NM_001012309	Ccdc55	chr11	77044292	77078437	-	13.9661	10.4873	-0.284538	0.156927	0.307643
NM_001012310	Slc25a47	chr12	108851129	108856815	+	0.493007	0.310493	-0.259405	0.665543	0.798753
NM_001012322	Sctr	chr1	120006980	120063532	+	0.0546165	0.0456539	-0.0206598	0.955778	1
NM_001012323	Mup20	chr4	62050235	62054117	-	0	0	0	1	1
NM_001012324	Ecm2	chr13	49504810	49532789	+	0.325801	0.27063	-0.0920542	0.875713	0.933449
NM_001012396,NM_013935	Ptpla	chr2	14026831	14056035	-	46.4967	26.1299	-0.695081	0.00172522	0.00906116
NM_001012400	AU022252	chr4	119225138	119232724	-	7.34468	6.21569	-0.1115	0.701955	0.822841
NM_001012401	Hspb6	chr7	30553302	30555439	+	36.859	37.7452	0.146017	0.469451	0.64544
NM_001012402	Hs3st6	chr17	24753003	24758684	+	0	0.0719235	0.158922	0.556068	1
NM_001012520	Klri1	chr6	129697218	129717132	-	0	0	0	1	1
NM_001012638	Acd	chr8	105698159	105701095	-	24.5319	38.5254	0.745917	0.000147661	0.00111398
NM_001012640	AY761185	chr8	20943694	20944748	-	0	0	0	1	1
NM_001012704	Wfdc13	chr2	164685107	164687706	+	0	0	0	1	1
NM_001012723	Wfdc16	chr2	164634708	164638802	-	0	0	0	1	1
NM_001012725	Wfdc6b	chr2	164613700	164618213	+	0.421491	0.108732	-0.379615	0.445803	1
NM_001012726	Aym1	chr5	113357294	113357821	+	6.61279	3.60969	-0.591946	0.240239	0.415152
NM_001012765	Adcy5	chr16	35155636	35304549	+	0.209546	0.0960521	-0.51865	0.387586	0.572206
NM_001012766	Ear12	chr14	44102887	44103357	+	0	0	0	1	1
NM_001013012	Zfp787	chr7	6131489	6155971	-	9.30046	9.00756	0.0643568	0.809794	0.892112
NM_001013013	Dhrs7c	chr11	67798271	67816002	+	0	0	0	1	1
NM_001013019	Lrrn4cl	chr19	8850785	8853909	+	0.197527	0.0862499	-0.363281	0.525267	0.689632
NM_001013022	Odf3b	chr15	89377449	89379254	-	3.87211	1.28857	-1.11047	0.0302751	0.0916639
NM_001013023,NM_172135	Mterf	chr5	3890581	3893933	-	4.25523	1.78344	-0.944894	0.0340202	0.0998929
NM_001013024	Usp13	chr3	32817626	32935257	+	0.0112006	0.028574	0.168431	0.671019	1
NM_001013025	Tgfbrap1	chr1	43047269	43098622	-	2.96817	3.58947	0.371745	0.147426	0.294919
NM_001013026	Ttf2	chr3	100938860	100969663	-	2.70249	3.11202	0.297847	0.307554	0.491292
NM_001013028	AI597468	chr10	85102627	85117747	+	5.93924	2.45843	-1.0906	5.49983e-05	0.000467389
NM_001013365	Osm	chr11	4236785	4241026	+	0	0.0466102	0.186375	0.520962	1
NM_001013366	Wdr91	chr6	34880426	34910831	-	1.39018	3.48329	1.28229	0.000642801	0.00396689
NM_001013367	Prkaa1	chr15	5143861	5181899	+	9.50252	11.7677	0.417659	0.0257245	0.0803165
NM_001013368	E2f8	chr7	48866429	48881041	-	10.7983	7.42782	-0.40697	0.0497712	0.133704
NM_001013370,NM_001162908	Sesn1	chr10	41887439	41908436	+	5.17113	5.30432	0.154914	0.56574	0.722384
NM_001013371	Dtx3l	chr16	35926515	35939027	-	0.451437	0.544589	0.264865	0.602078	0.751532
NM_001013372	Nrp	chr12	87442848	87444017	-	0.41981	0.163479	-0.363162	0.514305	0.681395
NM_001013373	Tmprss13	chr9	45319100	45347580	+	0	0.0683145	0.423259	0.2996	1
NM_001013374	Lman2l	chr1	36423186	36445239	-	5.62595	8.97922	0.749987	0.00456032	0.020066
NM_001013375	Utp18	chr11	93859243	93885766	-	42.6122	43.3933	0.141728	0.35163	0.536302
NM_001013376	Rpp38	chr2	3328949	3332628	-	26.2316	30.5756	0.327059	0.127025	0.265304
NM_001013377	Arhgef39	chr4	43496144	43499660	-	15.457	13.7843	-0.0395608	0.876167	0.933562
NM_001013379	Zfp930	chr8	69209046	69230539	+	0.358116	0.266633	-0.170782	0.773961	0.870748
NM_001013380	Dync1li2	chr8	104417674	104443047	-	61.6428	49.8494	-0.182821	0.212461	0.380731
NM_001013381	Rsad1	chr11	94539798	94549207	-	0.662106	0.726398	0.202186	0.677053	0.806096
NM_001013382	Lrrc52	chr1	167445675	167466780	-	9.67077	4.62337	-0.846819	0.0180025	0.0604731
NM_001013384	Podnl1	chr8	84125989	84132517	+	0	0	0	1	1
NM_001013385	Grm4	chr17	27422388	27503304	-	0.0571668	0.134258	0.396836	0.471895	1
NM_001013386	Rasl10b	chr11	83410072	83421038	+	0.229207	0.140603	-0.269213	0.6535	0.790717
NM_001013387,NM_001111076	Zfp182	chrX	21026184	21062038	-	0.0474294	0.0523485	0.100537	0.851155	1
NM_001013389	Mrs2	chr13	24992483	25020379	-	32.08	32.655	0.142678	0.409876	0.593
NM_001013390	Scn4b	chr9	45139042	45154061	+	0.0262202	0.0315499	0.0651389	0.884231	1
NM_001013391	Cpsf6	chr10	117344668	117376973	-	4.391	5.04116	0.303544	0.159799	0.311612
NM_001013393	Gm11487	chr4	73401032	73405072	-	0	0	0	1	1
NM_001013405	Tcaim	chr9	122805547	122836332	+	7.08708	8.35302	0.339443	0.147301	0.294713
NM_001013412	Ccl26	chr5	135560448	135563569	-	0	0	0	1	1
NM_001013414	Neurl4	chr11	69901878	69913822	+	29.566	27.8175	0.0323134	0.860024	0.924318
NM_001013575	Olfr112	chr17	37563239	37569451	-	1.45948	0.0850625	-2.58374	3.5168e-06	4.02387e-05
NM_001013577	Inip	chr4	59769647	59783855	-	7.25198	4.33855	-0.592487	0.0188368	0.0627398
NM_001013578,NM_025435	Thoc7	chr14	13950941	13961225	-	189.605	133.067	-0.382204	0.0114701	0.0424552
NM_001013607	Vmo1	chr11	70513516	70514616	-	0.165594	0.26454	0.148375	0.752792	1
NM_001013609	Tex24	chr8	27344394	27349188	+	11.8194	1.66773	-2.43779	4.85966e-12	1.58185e-10
NM_001013616	Trim6	chr7	104218795	104235152	+	0.55082	0.348092	-0.386677	0.478051	0.652179
NM_001013741	Ddn	chr15	98803782	98807925	-	0.0297537	0.0358016	0.0651389	0.884231	1
NM_001013749	Tmem151b	chr17	45541940	45549677	-	0.201912	0.211029	0.126744	0.831691	0.905748
NM_001013750	Gm597	chr1	28776122	28780252	-	8.4683	3.87735	-0.959559	0.00031304	0.002134
NM_001013751	Syna	chr5	134557254	134560171	-	0.758384	0.38135	-0.608504	0.269594	0.450175
NM_001013753	Pcdh17	chr14	84443563	84537060	+	0.340035	0.0751394	-1.43393	0.00876783	0.0340942
NM_001013755,NM_001145950	5730409E04Rik	chr4	126609854	126614371	+	0.231855	0.280446	0.23395	0.696743	0.819201
NM_001013756	Grhl3	chr4	135541888	135573620	-	0.143553	0.175711	0.166311	0.776883	0.87282
NM_001013757	Vwde	chr6	13185611	13224965	-	0	0	0	1	1
NM_001013758	Lingo3	chr10	80832801	80844039	-	0.112336	0.220522	0.49211	0.410722	0.593738
NM_001013759	Gas2l2	chr11	83421635	83429521	-	0	0	0	1	1
NM_001013760	Gm4937	chrX	76264306	76267673	+	2.98727	0.395461	-1.83485	0.00111542	0.00629594
NM_001013761	Gmnc	chr16	26957235	26989974	-	0.0529508	0	-0.405363	0.307273	1
NM_001013762,NM_001167907	Gm4952	chr19	12600016	12627616	+	0	0	0	1	1
NM_001013764	Ces1a	chr8	93020215	93048192	-	0.816925	0.649821	-0.143207	0.799199	0.886398
NM_001013765	Zscan4c	chr7	11005745	11010547	+	0.0230608	0	-0.143031	0.573505	1
NM_001013767	Capn11	chr17	45630204	45659309	-	55.5093	58.4454	0.189836	0.191789	0.353309
NM_001013769	Rsl1	chr13	67173182	67183498	+	0.492819	0.477556	0.045192	0.939003	0.967686
NM_001013770	Lipo1	chr19	33555281	33590311	-	5.88675	0.649145	-2.69031	5.22586e-12	1.68978e-10
NM_001013771	Gm973	chr1	59516264	59634509	+	30.8586	22.4238	-0.331144	0.0566569	0.147121
NM_001013773	Nxpe5	chr5	138225904	138251875	+	0.0481309	0.0773834	0.15017	0.748888	1
NM_001013774	Kpna7	chr5	144983744	145009636	-	2.45724	2.4279	0.073505	0.864519	0.927347
NM_001013776	Fbxw24	chr9	109601116	109626059	-	0.188826	0	-0.516471	0.2348	1
NM_001013777	Zfp488	chr14	33967070	33978764	-	17.0932	0	-7.45262	1.79259e-60	9.1181e-58
NM_001013778	Tvp23a	chr16	10420559	10447350	-	0.419201	0.10877	-1.01886	0.0893144	0.206748
NM_001013779	Aim2	chr1	173420604	173466036	+	0.376558	0	-1.44087	0.0123168	0.0450419
NM_001013780	Slc25a34	chr4	141618825	141623834	-	0.107254	0.479915	1.11952	0.0622641	0.157818
NM_001013783	Fam71b	chr11	46404728	46407985	+	21.3575	7.68994	-1.05763	0.0309638	0.0930675
NM_001013784	E130309D14Rik	chr11	74619605	74641516	+	0.333669	0.366896	0.173342	0.759049	0.860663
NM_001013785	Akr1c19	chr13	4233740	4248359	+	0.300894	0.643182	0.520342	0.38335	0.568045
NM_001013786	Zscan26	chr13	21442175	21453727	-	2.48832	1.33842	-0.705858	0.043667	0.121221
NM_001013787	Vmn1r209	chr13	22805580	22806518	-	0	0	0	1	1
NM_001013792	Fam105b	chr15	27605921	27630693	-	7.33937	10.8312	0.636405	0.0251301	0.0787364
NM_001013797	Spink6	chr18	44071393	44083610	+	0	0	0	1	1
NM_001013799	Mettl21c	chr1	44009408	44020006	-	0.09666	0.0403991	-0.100003	0.768108	1
NM_001013804	Flg2	chr3	93197273	93221376	+	0	0	0	1	1
NM_001013806	Ankrd13c	chr3	157947466	158006837	+	15.0911	13.4418	-0.047606	0.809189	0.891719
NM_001013810	Gm5591	chr7	38518139	38528193	-	6.25066	0.18082	-4.26006	8.53407e-26	8.81743e-24
NM_001013811	Fam169b	chr7	68273839	68363092	+	0.849219	0.157139	-1.46389	0.0108439	0.0406725
NM_001013814	Amt	chr9	108296922	108301597	+	3.05674	1.3808	-0.787888	0.115037	0.246899
NM_001013816	Gm5622	chr14	51552790	51662953	+	51.8405	9.9497	-2.20273	2.82588e-30	3.81349e-28
NM_001013817	Sp140	chr1	85600703	85645036	+	0.419753	0.20164	-0.47718	0.426741	0.608414
NM_001013820	Slc22a28	chr19	8062209	8131982	-	0	0	0	1	1
NM_001013823	Krtap4-16	chr11	99850655	99851605	-	0.061822	0	-0.145538	0.569937	1
NM_001013824	Gm5662	chr12	88270635	88274497	-	0	0	0	1	1
NM_001013826	Dupd1	chr14	21676572	21714576	-	6.87565	5.04536	-0.281689	0.464528	0.641044
NM_001013829	Shf	chr2	122348892	122368918	-	5.78536	23.6945	2.05917	1.17289e-16	6.60063e-15
NM_001013832	Gpr31b	chr17	13051321	13052280	-	0.531473	0	-0.862906	0.0924627	1
NM_001013833,NM_011160	Prkg1	chr19	30564487	31765033	-	1.82538	0.326253	-2.12298	2.73815e-08	4.82184e-07
NM_001014390	Dyrk2	chr10	118859349	118868903	-	5.40182	2.45829	-0.911709	0.0103332	0.0390892
NM_001014394	Gpr113	chr5	30193431	30205722	-	3.04883	0.43317	-2.18878	2.05408e-06	2.48538e-05
NM_001014395	Fbxw22	chr9	109378409	109404294	-	0.128931	0	-0.3624	0.339828	1
NM_001014397	Gm13154	chr4	147553277	147585201	+	0.49092	0.0624805	-1.33083	0.0266978	0.0826882
NM_001014398	Trcg1	chr9	57236556	57249864	+	0	0.016665	0.135395	0.59174	1
NM_001014761	Scn2b	chr9	45117876	45130070	+	0.231038	1.06124	1.8127	0.000216912	0.0015633
NM_001014836	4930404N11Rik	chr10	81364024	81365820	-	46.975	22.8415	-0.881149	0.000219009	0.00157584
NM_001014900	Zmynd12	chr4	119422684	119453899	+	28.3954	24.4967	-0.0902162	0.652596	0.789767
NM_001014973	Snx13	chr12	35047189	35147477	+	9.88356	8.99046	-0.0193112	0.913836	0.953923
NM_001014974	Ttll4	chr1	74661754	74697973	+	26.7758	25.4581	0.0456454	0.775656	0.872135
NM_001014976	Espl1	chr15	102296293	102324356	+	35.94	37.9347	0.194785	0.192197	0.353913
NM_001014981	Wdr7	chr18	63708695	63989759	+	19.0005	25.7449	0.543082	0.0005563	0.00350671
NM_001014995	Fam189b	chr3	89183225	89189289	+	0.523716	0.451688	-0.0478571	0.9336	0.964905
NM_001014996	Cenpj	chr14	56526761	56571846	-	9.27128	10.1889	0.246537	0.212779	0.38125
NM_001014997	Gm156	chr6	129766647	129775849	-	0	0	0	1	1
NM_001015039	Zfyve28	chr5	34194894	34288324	-	0.236864	0.301639	0.285482	0.625899	0.768857
NM_001015046	Rap1gap2	chr11	74383483	74590158	-	0.619412	0.0976001	-1.75542	0.00135573	0.00738136
NM_001015507	Vprbp	chr9	106821976	106880992	+	18.9017	16.6959	-0.058661	0.714838	0.831548
NM_001015681,NM_153158	E130308A19Rik	chr4	59626327	59754303	+	0.691732	1.00794	0.588287	0.221719	0.3918
NM_001017394	Gm20815	chrY	8832249	8835169	-	0.25486	0.0494908	-0.564915	0.292944	1
NM_001017422	Ear4	chr14	51203690	51204156	+	0	0	0	1	1
NM_001017426	Kdm6b	chr11	69398518	69413675	-	3.15823	5.13196	0.787237	0.000382308	0.00253282
NM_001017427	Rasef	chr4	73714579	73790602	-	9.61902	1.90579	-2.11551	5.56452e-18	3.62516e-16
NM_001017429	Cox17	chr16	38346999	38352763	+	54.7193	51.7271	0.0331922	0.887057	0.938895
NM_001017955	Zscan18	chr7	12768092	12775658	-	4.72843	7.99907	0.842042	0.00029084	0.00200854
NM_001017966	Ddi2	chr4	141683563	141723419	-	5.45466	9.45469	0.879956	0.000107347	0.000844539
NM_001017968	Zdhhc18	chr4	133606992	133633429	-	0.395294	1.54083	1.59564	0.001573	0.00837929
NM_001017985	C2cd3	chr7	100372233	100470159	+	15.51	17.3965	0.275875	0.104963	0.232091
NM_001018002,NM_028610	Dppa4	chr16	48283735	48294292	+	0.815371	0.16052	-1.19965	0.0445242	0.122853
NM_001018013	Izumo1	chr7	45621811	45627242	+	25.0055	8.75583	-1.30208	5.37441e-06	5.90336e-05
NM_001018019	Grxcr1	chr5	68031835	68166398	+	0.0490068	0.0420282	-0.00706856	0.980626	1
NM_001018031	Otol1	chr3	70007613	70028708	+	0.0272062	0	-0.145538	0.569937	1
NM_001018063	Cxx1b	chrX	53669177	53670408	-	0.765193	0.0365359	-1.26926	0.0293218	0.0891921
NM_001018079	Lce3f	chr3	92992226	92993426	+	0	0	0	1	1
NM_001018087	Ldoc1	chrX	61709616	61710950	+	0	0	0	1	1
NM_001024135	Kbtbd7	chr14	79426511	79431038	+	11.94	10.2398	-0.103939	0.587248	0.740506
NM_001024136	Anks6	chr4	47015689	47057306	-	0.468152	0.312641	-0.309737	0.584509	0.738824
NM_001024137	Pla2g4d	chr2	120265869	120289069	-	1.30474	0.473544	-1.06499	0.0279488	0.0857595
NM_001024138	Gpr139	chr7	119144323	119184374	-	0.050565	0	-0.143031	0.573505	1
NM_001024139	Adamts15	chr9	30899155	30922452	-	0.0850047	0.104959	0.195368	0.74406	0.850345
NM_001024141	Nxf3	chrX	136072099	136085255	-	3.42723	1.20901	-1.21204	0.0018535	0.00960524
NM_001024142	Fbxo10	chr4	45034248	45084604	-	0.436766	0.824545	0.814482	0.0931599	0.213747
NM_001024145	Pla2g4f	chr2	120299957	120314165	-	0.0692006	0.155892	0.421915	0.458962	0.636244
NM_001024147	Gm5868	chr5	72581639	72587550	-	0	0.0317924	0.13336	0.594948	1
NM_001024148	Ugt2a2	chr5	87459493	87482258	-	0	0	0	1	1
NM_001024205	Nufip2	chr11	77686139	77717966	+	11.4772	11.0806	0.0641969	0.681291	0.808659
NM_001024206	Trappc1	chr11	69323986	69325793	+	15.3537	35.7974	1.27476	5.42031e-07	7.36728e-06
NM_001024225	Defa24	chr8	21734494	21735471	+	0	0	0	1	1
NM_001024230	Gm5431	chr11	48887422	48902152	-	0.173854	0	-0.850505	0.0957766	1
NM_001024474	Diras2	chr13	52504375	52530836	-	0.393067	0.530729	0.403085	0.444642	0.62475
NM_001024478	Cdhr3	chr12	33033796	33092875	-	0.0199095	0.0152429	-0.0139895	0.962332	1
NM_001024508	Brd9	chr13	73937838	73960895	+	38.5777	21.039	-0.722814	0.00117791	0.00657849
NM_001024539	Shc2	chr10	79617938	79637918	-	0.439876	0.145002	-0.872905	0.139031	0.282874
NM_001024560	Snx32	chr19	5495278	5510489	-	3.36444	2.83059	-0.112472	0.778975	0.873861
NM_001024602	Cep170b	chr12	112722174	112746591	+	1.48458	0.830299	-0.65027	0.0626668	0.158525
NM_001024604	Ankrd28	chr14	31700015	31830415	-	8.99623	8.39338	0.0162628	0.931458	0.963816
NM_001024606	Pdp2	chr8	104591468	104596849	+	0.31091	0.699275	0.891568	0.104717	0.231741
NM_001024614	1700007G11Rik	chr5	98329304	98802019	+	116.463	78.0935	-0.445975	0.00895892	0.0346937
NM_001024616	Rabl6	chr2	25583018	25608446	-	34.0733	40.3137	0.356071	0.0192244	0.0636942
NM_001024617	Inpp4b	chr8	81715200	82122561	+	1.05285	0.421736	-0.949768	0.049998	0.134177
NM_001024618,NM_001083919	Xirp2	chr2	67446002	67526606	+	0	0	0	1	1
NM_001024622	Pcnp	chr16	56015508	56029717	-	20.3053	3.83592	-2.15693	3.64539e-14	1.54026e-12
NM_001024624	Cdkl5	chrX	160784308	160994681	-	4.042	1.09603	-1.59993	4.37904e-06	4.89128e-05
NM_001024626	Zfp873	chr10	82048127	82061586	+	0.26473	0.23237	-0.031031	0.95866	0.97835
NM_001024645	Lrrc16b	chr14	55491093	55508264	+	0.281746	0.368039	0.347344	0.537388	0.698997
NM_001024672	AB099516	chr15	100353200	100384435	+	0	0	0	1	1
NM_001024673	Ifnl2	chr7	28508861	28510360	-	0.101018	0.0773405	-0.0139895	0.962332	1
NM_001024698	Cpa2	chr6	30541642	30564473	+	0.701965	0.871226	0.252084	0.668358	0.80042
NM_001024699	Zbtb45	chr7	13005666	13009800	-	1.50114	3.07468	0.995801	0.0179393	0.0603067
NM_001024702	C1ql4	chr15	99084754	99087728	-	0.0732025	0	-0.143031	0.573505	1
NM_001024703	Mctp2	chr7	72077830	72306595	-	0.0486008	0.0307084	-0.139573	0.791481	1
NM_001024705	Prpmp5	chr6	132311590	132314743	-	0.0408771	0	-0.143031	0.573505	1
NM_001024706	Gm5458	chr14	19594138	19602587	-	36.3395	10.575	-1.56758	4.19616e-08	7.06304e-07
NM_001024707	Lrp3	chr7	35200934	35215345	-	0.214335	0.225134	0.10715	0.85756	0.922501
NM_001024709	Krtap10-10	chr10	77835947	77837251	+	0	0	0	1	1
NM_001024712	Gm3696	chr14	7083025	7105457	-	0.156071	0.0620659	-0.308651	0.558182	1
NM_001024714	Cma2	chr14	55971428	55973995	+	0	0	0	1	1
NM_001024717	Gal3st3	chr19	5298331	5308739	+	2.49749	2.1342	-0.0903921	0.821046	0.8982
NM_001024719	Cyp2c67	chr19	39608859	39649042	-	0.0344622	0	-0.145538	0.569937	1
NM_001024720	Hmcn1	chr1	150562502	150993435	-	0.0668378	0.0488451	-0.187994	0.750845	0.855191
NM_001024721	BC094916	chr1	173521311	173535957	-	0	0	0	1	1
NM_001024726	Zfp607	chr7	27860585	27880825	+	2.07925	1.15173	-0.648432	0.0945481	0.21604
NM_001024728	C330021F23Rik	chr8	3567998	3584776	+	16.9095	0.0277681	-5.98817	2.44602e-36	4.37144e-34
NM_001024731	Gm20939	chr17	94864918	94878321	+	0.761962	0.0532955	-1.83102	0.00220159	0.0110918
NM_001024806	Cebpz	chr17	78919003	78937070	-	15.371	22.2051	0.632402	0.000267836	0.00187
NM_001024841	Gm128	chr3	95236920	95241109	-	311.085	232.45	-0.294064	0.0478852	0.129824
NM_001024842	Hoxc11	chr15	102954526	102956701	+	0.057362	0	-0.143031	0.573505	1
NM_001024846,NM_009562	Zfp62	chr11	49203500	49218816	+	21.0906	22.7585	0.216555	0.196874	0.359621
NM_001024848	Apol7b	chr15	77422209	77447460	-	1.43966	0.160162	-1.96878	0.000491936	0.00315359
NM_001024849	Gm14325	chr2	177828991	177840318	-	0.149694	0.0817688	-0.310654	0.599636	0.749829
NM_001024850	Rhox10	chrX	38066475	38071688	+	0.223778	0.174683	-0.0446555	0.924779	1
NM_001024851	Ankrd34a	chr3	96596636	96599778	+	0	0.0513376	0.270257	0.428028	1
NM_001024853,NM_001024854,NM_013896	Timm9	chr12	71123172	71136675	-	13.0199	10.8738	-0.133271	0.667652	0.800095
NM_001024917	N4bp2	chr5	65763521	65826784	+	9.44645	11.4831	0.386926	0.0354772	0.10305
NM_001024919	Bod1	chr11	31665150	31671862	-	85.694	59.7537	-0.392411	0.0151608	0.0529728
NM_001024920	Trp53i13	chr11	77508099	77513273	-	18.5089	22.0292	0.352721	0.125603	0.262999
NM_001024922	Ddx49	chr8	70292866	70302452	-	51.1904	36.7196	-0.35101	0.0340158	0.0998929
NM_001024926	Cyb5d2	chr11	72777232	72795839	-	5.71201	2.67503	-0.902446	0.00451021	0.0198759
NM_001024927,NM_001081641	Pitpnm3	chr11	72047528	72135889	-	1.09184	2.86298	1.42112	1.99522e-06	2.42526e-05
NM_001024928	Zfp667	chr7	6286580	6307883	+	6.3594	9.43109	0.664095	0.00209343	0.0106565
NM_001024932	Pilrb2	chr5	137865829	137871758	-	0.0290461	0.0242797	-0.0117177	0.967501	1
NM_001024945,NM_023268	Qsox1	chr1	155778155	155812899	-	49.293	42.2388	-0.0996706	0.520453	0.685819
NM_001024950	Zfp563	chr17	33089367	33110704	+	1.2498	1.18875	0.0352496	0.920606	0.956854
NM_001024952	Rc3h1	chr1	160906411	160974976	+	8.64796	7.69542	-0.0504922	0.751682	0.855652
NM_001024954	Pbx4	chr8	69832704	69872292	+	126.815	131.23	0.1655	0.308015	0.491692
NM_001025067	Lrig2	chr3	104453983	104511856	-	6.09743	6.02667	0.0979891	0.60602	0.754814
NM_001025083	Rhox12	chrX	38104062	38110907	-	0	0	0	1	1
NM_001025084	Rhox1	chrX	37213805	37222258	-	0.066658	0.200263	0.23254	0.584129	1
NM_001025085	Gm5797	chr14	7323988	7332395	-	21.3625	3.74214	-2.21923	8.74552e-13	3.15149e-11
NM_001025086	Rhox7	chrX	37831686	37841171	+	0.113203	0	-0.2184	0.477348	1
NM_001025093,NM_009715	Atf2	chr2	73816522	73892628	-	34.4593	24.3661	-0.371576	0.0144444	0.0511179
NM_001025102,NM_173750	Arl14ep	chr2	106962529	106974397	-	11.7245	6.60575	-0.684171	0.00236152	0.0117587
NM_001025103	Efcab4a	chr7	141461094	141466602	+	0.683261	1.32194	0.738224	0.183089	0.342214
NM_001025163,NM_001112805,NM_177888	Zfp78	chr7	6363308	6382605	+	4.04721	2.83566	-0.378476	0.152244	0.301637
NM_001025240	Gm5346	chr8	43624975	43627185	-	1.19936	0.0804031	-2.15851	0.000218629	0.00157397
NM_001025244	Krtap31-2	chr11	99936291	99937225	+	0	0	0	1	1
NM_001025246	Trp53i11	chr2	93187584	93201757	+	30.8937	36.9955	0.371821	0.0197578	0.0650477
NM_001025260	Gm14484	chrX	11311934	11312427	+	0.344274	0	-0.322834	0.373373	1
NM_001025309,NM_144859	Pja2	chr17	64281006	64331883	-	32.394	32.6277	0.133772	0.374502	0.558955
NM_001025351	Defb46	chr8	19239916	19242143	+	0	0	0	1	1
NM_001025353	Gm6040	chr8	20916490	20922071	-	0	0	0	1	1
NM_001025365	Miip	chr4	147860778	147868719	-	34.375	42.9987	0.43223	0.0144797	0.0512015
NM_001025371	Serinc4	chr2	121451177	121456764	-	1.01047	0.675688	-0.327731	0.540418	0.701446
NM_001025373	Zfp943	chr17	21962559	21994366	+	6.34405	1.80333	-1.57337	5.27805e-07	7.20152e-06
NM_001025379	Sema3g	chr14	31217873	31229511	+	0.0461398	0.216103	0.882082	0.13448	0.276637
NM_001025380	Adam39	chr8	40823009	40826861	+	10.1557	2.44717	-1.78595	1.0142e-08	1.91885e-07
NM_001025381	Gpr17	chr18	31942999	31949636	-	0.0712365	0	-0.510309	0.238295	1
NM_001025382	Fam196b	chr11	34314822	34422640	+	0.55705	0.406197	-0.261376	0.599012	0.74926
NM_001025385	Tas2r137	chr6	40491238	40492239	+	0	0	0	1	1
NM_001025386	Olfr243	chr7	103716596	103717546	+	0	0	0	1	1
NM_001025432	Crebbp	chr16	4084048	4213404	-	4.01626	5.08012	0.442552	0.0328672	0.0974594
NM_001025435	BC053393	chr11	46571513	46589232	+	0.0513815	0	-0.176971	0.527469	1
NM_001025444,NM_025545	Aptx	chr4	40682078	40703187	-	9.91329	5.68025	-0.667389	0.000535958	0.00339303
NM_001025572	Ankrd12	chr17	65967501	66077046	-	5.32849	4.50723	-0.122076	0.526275	0.690406
NM_001025573	2010107G12Rik	chr6	34945295	34977999	-	0.127453	0.0620472	-0.216242	0.672924	1
NM_001025574	Bpifb9b	chr2	154307244	154320642	+	0	0	0	1	1
NM_001025575	Cfhr2	chr1	139810292	139858699	-	0.0327629	0	-0.143031	0.573505	1
NM_001025576	Ccdc141	chr2	77009906	77170635	-	0.283311	0.147374	-0.537439	0.346034	0.530894
NM_001025577	Maf	chr8	115703253	115706894	-	0.106074	0.133762	0.175439	0.765211	0.864432
NM_001025581	Kcnc2	chr10	112271123	112466304	+	1.8387	0.230449	-2.44545	6.44958e-09	1.26739e-07
NM_001025589,NM_011266	Rfxank	chr8	70130806	70139197	-	4.06775	4.30322	0.198227	0.47139	0.64697
NM_001025594,NM_027947	Zbtb43	chr2	33450288	33468532	-	1.90157	1.94976	0.143032	0.655926	0.792638
NM_001025597,NM_009578	Ikzf1	chr11	11686213	11772926	+	0.032004	0.0983425	0.429728	0.390001	1
NM_001025599	Trim26	chr17	36837141	36859380	+	1.66698	1.5407	0.0107279	0.979099	0.988491
NM_001025602,NM_010743	Il1rl1	chr1	40440628	40465414	+	0.0231877	0.0177476	-0.108469	0.755798	1
NM_001025605	Gm527	chr12	64917911	64924591	+	11.0047	5.59186	-0.795548	0.00862285	0.0336469
NM_001025606	Tmem171	chr13	98686238	98694831	-	0.0454426	0	-0.143031	0.573505	1
NM_001025607	Gm5168	chrX	26028214	26051041	-	0.580925	0.159734	-0.448189	0.397996	0.582405
NM_001025612	Snx22	chr9	66065176	66069731	-	0.110836	0.0476847	-0.260961	0.576435	1
NM_001025613,NM_001025614	Otud7b	chr3	96104527	96161129	+	28.6314	22.219	-0.243361	0.0839303	0.197067
NM_001026214,NM_007647	Entpd5	chr12	84373857	84409029	-	6.17438	6.03994	0.0806825	0.715145	0.831674
NM_001029841,NM_009192	Sla	chr15	66780877	66831829	-	0	0	0	1	1
[truncated: 19,319 more rows]
