# Supplementary material for: RNF8 and SCML2 cooperate to regulate ubiquitination and H3K27 acetylation for escape gene activation on the sex chromosomes
Source: PLoS Genet. 2018 Feb 20;14(2):e1007233. doi: 10.1371/journal.pgen.1007233 (PMC5834201; doi:10.1371/journal.pgen.1007233)
Supplement: S3 Table — (XLSX) [file pgen.1007233.s003.xlsx]

## Sheet: Down-regulated in Rnf8-KO
refseq_id	gene_id	chrom	txStart	txEnd	strand	RPKM RS	RPKM RS_Scml2_KO	LOGR	pvalue	padj	Real log2 ratio
NM_001001450,NM_001134226	Ssxb2	chrX	8454343	8461726	-	8.63796	3.70038	-0.524348	0.00110786	0.0219315	-1.22302
NM_001013760	Gm4937	chrX	76264306	76267673	+	14.8949	8.53517	-0.540984	0.000429474	0.010736	-0.803322
NM_001033234	Gm9	chrX	37208502	37211041	-	6.07422	2.04966	-0.823862	3.66928e-07	2.93604e-05	-1.56731
NM_001033241	Gm382	chrX	127039972	127063986	+	6.23258	3.44137	-0.635733	8.92081e-06	0.000466742	-0.856848
NM_001033252	Gm732	chrX	107945735	107948436	-	15.381	7.32889	-0.812247	9.82206e-09	1.19905e-06	-1.06949
NM_001033362	Gm614	chrX	101261377	101263992	-	47.0326	11.1603	-1.55538	4.83978e-28	7.68073e-25	-2.07529
NM_001034059	Ccdc160	chrX	52791200	52799468	+	4.94124	0.440181	-1.16941	1.29767e-13	3.74436e-11	-3.4887
NM_001034103	Gm5941	chrX	92489949	92490679	+	121.179	79.8551	-0.547271	1.20886e-07	1.08622e-05	-0.601683
NM_001037167	Samt2	chrX	154575228	154579330	-	10.2484	2.93526	-0.849721	1.59052e-07	1.35301e-05	-1.80384
NM_001042542,NM_009651	Akap4	chrX	7068213	7078606	+	804.262	487.262	-0.705192	8.94173e-23	7.74028e-20	-0.722968
NM_001080967	Tmsb15b2	chrX	136954988	136957979	-	13.8885	7.32556	-0.497271	0.00211844	0.0353023	-0.922875
NM_001081661	Ube2dnl2	chrX	114907582	114908510	+	18.0282	8.57421	-0.633735	7.11994e-05	0.00258657	-1.07218
NM_001081670	Gm5936	chrX	74837196	74843355	+	6.21486	3.39228	-0.617652	4.02518e-05	0.00161355	-0.873468
NM_001085511	4932429P05Rik	chrX	89752268	89755491	+	8.5043	3.38961	-0.986403	5.39035e-12	1.16652e-09	-1.32708
NM_001164739	Fam47c	chrX	78737763	78739410	+	27.8301	15.065	-0.730747	5.99538e-09	8.01226e-07	-0.885448
NM_001177966	4930480E11Rik	chrX	78369643	78371128	+	8.75743	1.55503	-1.2456	1.55277e-14	5.68673e-12	-2.49357
NM_001195271	Gm362	chrX	43590989	43593530	+	24.6344	13.5882	-0.751046	2.63804e-11	5.34456e-09	-0.858325
NM_001200013	1700013H16Rik	chrX	53742901	53757831	-	26.8152	13.8833	-0.763323	8.46113e-09	1.04632e-06	-0.949693
NM_001201395	4930468A15Rik	chrX	76582610	76602924	-	7.07741	2.91969	-0.582585	0.000311601	0.00824184	-1.27741
NM_001205268	Gm14781	chrX	91632194	91635671	+	13.8396	9.09351	-0.442488	0.00252924	0.0401391	-0.605893
NM_001242937	Gm7903	chrX	135373284	135383393	+	4.42499	2.67008	-0.513361	0.00063667	0.0143319	-0.728796
NM_001243002	4930408F14Rik	chrX	73175302	73176989	-	4.30189	0.610272	-0.693947	1.79554e-06	0.000113981	-2.81744
NM_001243032	Gm16445	chrX	154152571	154156887	-	5.35866	1.10285	-0.668114	9.26036e-06	0.000479224	-2.28063
NM_001256004	Gm5071	chrX	91931946	91932980	-	3.93224	1.36264	-0.464929	0.00190543	0.0329882	-1.52895
NM_001270700	4930402K13Rik	chrX	9104562	9106342	+	6.61914	2.94448	-0.669287	3.12204e-05	0.00132714	-1.16863
NM_001276396	Ube2dnl1	chrX	114905012	114905941	+	17.5201	5.98979	-0.869807	6.34594e-08	6.714e-06	-1.54843
NM_016764	Prdx4	chrX	155323920	155338454	-	74.7449	49.2834	-0.555118	4.44357e-08	4.86341e-06	-0.600872
NM_016783	Pgrmc1	chrX	36598225	36606079	+	14.7769	9.59662	-0.499627	0.000211749	0.00616596	-0.62275
NM_018789	Foxo4	chrX	101254528	101260873	+	3.07769	0.445471	-1.23052	2.94775e-14	9.67878e-12	-2.78844
NM_019656	Tspan6	chrX	133891070	133898429	-	57.1916	37.5609	-0.546476	1.10442e-06	7.35407e-05	-0.606572
NM_019668	Ube2a	chrX	36874366	36884220	+	10.7235	6.97807	-0.445354	0.00266363	0.041443	-0.619883
NM_019791	Maged1	chrX	94535474	94542074	-	15.6614	9.30683	-0.64065	1.04952e-07	9.97127e-06	-0.750857
NM_021521	Med12	chrX	101274091	101298934	+	3.53092	1.30699	-1.0911	5.17537e-15	2.1426e-12	-1.43379
NM_023774	4930550L24Rik	chrX	58911461	58920304	+	13.3209	5.03543	-0.974382	8.06722e-11	1.44936e-08	-1.4035
NM_025437	Eif1ax	chrX	159372195	159385699	+	66.4478	41.1681	-0.612573	7.19317e-08	7.28653e-06	-0.690693
NM_025949	Rps6ka6	chrX	111388192	111537945	-	8.31297	3.59701	-0.97766	7.49196e-14	2.30124e-11	-1.20857
NM_026096	1700054O13Rik	chrX	9846947	9847500	+	120.394	58.2554	-0.930744	1.18254e-17	6.62364e-15	-1.0473
NM_027302	Ctag2	chrX	65047644	65049017	+	69.2464	39.4669	-0.719362	6.29675e-11	1.17564e-08	-0.811098
NM_027510	3830403N18Rik	chrX	56136572	56153496	+	5.29959	1.54908	-0.600573	0.00010251	0.00347368	-1.77447
NM_028276	Utp14a	chrX	48256934	48282449	+	3.20607	1.3571	-0.58904	0.000277155	0.0075009	-1.24028
NM_028426	3110007F17Rik	chrX	123103559	123143293	+	16.7329	1.25681	-1.76426	1.36085e-27	1.85114e-24	-3.73485
NM_028554	Samt3	chrX	86044199	86047313	+	7.78987	2.22965	-0.819957	3.98381e-07	3.16115e-05	-1.80478
NM_028847	Mageb5	chrX	91779608	91782976	-	14.3517	8.85414	-0.470264	0.00203506	0.0347897	-0.696798
NM_028916	Efhc2	chrX	17132049	17319368	-	20.6893	12.7735	-0.609168	7.54284e-08	7.56031e-06	-0.695734
NM_029199	Samt4	chrX	154482002	154484682	+	5.31623	1.69746	-0.564231	0.000271616	0.00743541	-1.64703
NM_029229	4930557A04Rik	chrX	9849703	9850252	+	53.0873	20.2734	-1.04978	1.36377e-13	3.81937e-11	-1.38878
NM_029459	Prame	chrX	135613002	135627705	-	9.33865	2.82235	-1.16797	1.50787e-14	5.68673e-12	-1.72631
NM_031390	Pramel3	chrX	135302316	135312636	+	6.98991	3.56714	-0.740138	1.30326e-07	1.15978e-05	-0.970508
NM_145924	Cenpi	chrX	134308163	134362639	+	5.11474	2.2914	-0.761168	8.53677e-07	5.93337e-05	-1.15843
NM_173367	Cypt3	chrX	153558593	153559429	+	116.081	75.1601	-0.575962	6.72017e-09	8.76567e-07	-0.627087
NM_173435	4930595M18Rik	chrX	81419575	81458122	-	6.43296	0.329847	-2.07297	9.95351e-38	2.36943e-34	-4.28561
NM_178782	Bcorl1	chrX	48341358	48406728	+	4.44164	0.570446	-1.92718	1.97123e-36	3.75402e-33	-2.96093
NM_183320	Gm5128	chrX	135373284	135383393	+	4.42499	2.67008	-0.513361	0.00063667	0.0143319	-0.728796
NM_198598	Rhox11	chrX	38076598	38085139	-	5.01145	1.11943	-0.59565	5.3602e-05	0.00202543	-2.16246
NR_003635	4933400A11Rik	chrX	169776378	169779635	-	19.0396	7.18808	-0.990401	3.93532e-11	7.8067e-09	-1.40533
NR_003646	4921511C20Rik	chrX	127394293	127395898	+	11.5631	4.8968	-0.790039	4.03687e-07	3.17679e-05	-1.23961
NR_033171	Ppp1r2-ps9	chrX	15110586	15111489	-	32.6212	15.1438	-0.864577	2.29275e-10	3.8985e-08	-1.10708
NR_033580	4933401B06Rik	chrX	107542582	107543800	+	14.4457	5.5	-0.930537	1.30939e-09	2.01098e-07	-1.39314
NR_033731	Ppp1r2-ps7	chrX	22461596	22463543	+	18.7851	9.63806	-0.749033	8.47422e-08	8.23383e-06	-0.962779

## Sheet: Down-regulated in Scml2-KO
refseq_id	gene_id	chrom	txStart	txEnd	strand	RPKM RS	RPKM RS_Scml2_KO	LOGR	pvalue	padj	Real log2 ratio
NM_001013760	Gm4937	chrX	76264306	76267673	+	14.8949	9.59676	-0.824547	3.46415e-05	0.000255245	-0.634194
NM_001024624	Cdkl5	chrX	160784308	160994681	-	12.8422	7.59076	-0.978858	2.88614e-11	6.91039e-10	-0.75857
NM_001033252	Gm732	chrX	107945735	107948436	-	15.381	8.46175	-1.06273	1.90714e-09	3.40816e-08	-0.862126
NM_001033362	Gm614	chrX	101261377	101263992	-	47.0326	14.4629	-1.86556	2.08813e-28	4.03545e-26	-1.70131
NM_001033423	Gm773	chrX	56189827	56212881	-	3.41673	1.72982	-0.879114	0.00783275	0.0277313	-0.981992
NM_001033807	4930567H17Rik	chrX	70393901	70394740	-	14.5227	8.57136	-0.915591	0.000136726	0.000864314	-0.760719
NM_001034059	Ccdc160	chrX	52791200	52799468	+	4.94124	1.01772	-2.04151	1.2472e-12	3.71632e-11	-2.27953
NM_001034856	4930430D24Rik	chrX	38038199	38043114	-	6.74613	4.00817	-0.848167	0.00123894	0.00589946	-0.751117
NM_001037167	Samt2	chrX	154575228	154579330	-	10.2484	6.8012	-0.737545	0.00226822	0.00988547	-0.59154
NM_001039240	Gm7073	chrX	60436052	60456195	-	19.1864	11.3931	-0.960158	2.4037e-08	3.5254e-07	-0.751924
NM_001080967	Tmsb15b2	chrX	136954988	136957979	-	13.8885	5.68966	-1.32312	1.44799e-07	1.80539e-06	-1.28747
NM_001081476	Gm14725	chrX	70545558	70546385	+	14.2225	9.47115	-0.775457	0.000396358	0.00220656	-0.586569
NM_001081661	Ube2dnl2	chrX	114907582	114908510	+	18.0282	11.7896	-0.779087	0.000291674	0.00168263	-0.612734
NM_001081983	Tmsb15b1	chrX	136974022	136976874	-	14.5832	9.19975	-0.728831	0.0117371	0.0387363	-0.664642
NM_001083110,NM_008853	Pja1	chrX	99465734	99470735	-	15.0907	9.68611	-0.8337	2.39462e-09	4.21802e-08	-0.639673
NM_001085393	Spaca5	chrX	21068488	21077959	+	31.6327	18.2607	-0.963022	1.02489e-06	1.07897e-05	-0.792679
NM_001085499	Gm595	chrX	48841466	48877713	-	34.167	21.7575	-0.885768	1.92899e-11	4.79695e-10	-0.651094
NM_001099305	Gm6880	chrX	74480287	74481399	-	22.7366	14.3627	-0.811797	0.0002722	0.00157701	-0.66269
NM_001099306	Gm6890	chrX	74740927	74742188	+	15.842	10.0703	-0.830018	0.000111668	0.000724877	-0.653638
NM_001163191	Otud6a	chrX	100429013	100429885	+	4.20638	2.38629	-0.807945	0.012828	0.0415459	-0.817812
NM_001164739	Fam47c	chrX	78737763	78739410	+	27.8301	18.2176	-0.834365	2.98971e-09	5.17196e-08	-0.61132
NM_001177380	Cypt15	chrX	39346266	39346961	+	13.2579	7.4121	-0.930852	0.000732401	0.00376584	-0.838899
NM_001177966	4930480E11Rik	chrX	78369643	78371128	+	8.75743	5.60905	-0.797214	0.000322849	0.00183972	-0.642752
NM_001191032	Cypt14	chrX	39862919	39863604	-	4.56505	1.56542	-1.11667	0.00167306	0.0076386	-1.54409
NM_001195271	Gm362	chrX	43590989	43593530	+	24.6344	15.276	-0.919999	4.79536e-12	1.31853e-10	-0.689403
NM_001199311	Gm7157	chrX	152563334	152563969	+	8.54018	5.10972	-0.790522	0.00679879	0.0246381	-0.741022
NM_001220497	Gm16404	chrX	55551596	55568457	+	6.64358	2.70039	-1.17388	0.000207383	0.00124411	-1.29879
NM_001220498	Gm14625	chrX	55430235	55446892	+	6.92506	2.95331	-1.13237	0.000275728	0.0015954	-1.2295
NM_001243032	Gm16445	chrX	154152571	154156887	-	5.35866	2.76796	-0.911233	0.00311684	0.0129372	-0.95305
NM_001243943	4930525M21Rik	chrX	38013908	38018815	-	6.46578	2.72544	-1.1592	0.000128326	0.000817389	-1.24634
NM_001270700	4930402K13Rik	chrX	9104562	9106342	+	6.61914	3.29492	-1.13115	6.05034e-07	6.6382e-06	-1.0064
NM_001276396	Ube2dnl1	chrX	114905012	114905941	+	17.5201	10.8499	-0.844262	0.000128336	0.000817389	-0.691329
NM_008062	G6pdx	chrX	74409486	74429161	-	3.95564	2.20127	-0.976175	3.16521e-05	0.000235658	-0.845572
NM_011276	Rlim	chrX	103957167	103981284	-	10.5082	6.39732	-0.946414	9.08386e-14	3.37392e-12	-0.715973
NM_018789	Foxo4	chrX	101254528	101260873	+	3.07769	1.8947	-0.854213	0.000267229	0.00155021	-0.699878
NM_019656	Tspan6	chrX	133891070	133898429	-	57.1916	30.6313	-1.13699	1.32801e-18	9.30845e-17	-0.900795
NM_019668	Ube2a	chrX	36874366	36884220	+	10.7235	5.37862	-1.15528	4.96987e-09	8.27986e-08	-0.995475
NM_019736	Acot9	chrX	155262500	155297507	+	39.3269	18.7498	-1.28275	5.1898e-22	5.35936e-20	-1.06864
NM_025763	4933436I01Rik	chrX	67919864	67921450	-	24.5875	14.6934	-0.956021	3.14787e-09	5.40411e-08	-0.742757
NM_025949	Rps6ka6	chrX	111388192	111537945	-	8.31297	5.11853	-0.921332	1.64314e-09	2.96378e-08	-0.699635
NM_025975	Dynlt3	chrX	9654270	9662983	-	5.71166	3.40723	-0.909938	3.74543e-05	0.000273144	-0.74531
NM_026573	Upf3b	chrX	37091834	37110322	-	10.5949	6.39823	-0.932198	1.13601e-07	1.44029e-06	-0.727618
NM_026841	1110059M19Rik	chrX	45090904	45092790	+	7.84336	3.09135	-1.36508	1.97634e-07	2.40431e-06	-1.34323
NM_027181	Pin4	chrX	102119465	102127673	+	21.6554	12.063	-0.975328	3.0545e-05	0.000228294	-0.844138
NM_027510	3830403N18Rik	chrX	56136572	56153496	+	5.29959	3.18612	-0.795273	0.00611308	0.0225827	-0.734081
NM_027512	3830417A13Rik	chrX	64173548	64178778	+	17.4278	11.1727	-0.858451	5.5217e-08	7.5452e-07	-0.641402
NM_028046	1600014K23Rik	chrX	85249677	85270291	+	22.1283	14.1486	-0.832764	1.21673e-05	9.98174e-05	-0.645235
NM_028276	Utp14a	chrX	48256934	48282449	+	3.20607	2.08854	-0.746091	0.00333723	0.0136558	-0.618305
NM_028426	3110007F17Rik	chrX	123103559	123143293	+	16.7329	5.36572	-1.68922	9.04406e-14	3.37047e-12	-1.64084
NM_028554	Samt3	chrX	86044199	86047313	+	7.78987	3.61101	-1.17031	6.34161e-06	5.53479e-05	-1.10919
NM_028568	Dusp21	chrX	18145870	18146692	+	14.0071	8.82888	-0.844492	0.000147307	0.000921727	-0.665851
NM_028916	Efhc2	chrX	17132049	17319368	-	20.6893	8.95383	-1.4183	6.65345e-26	1.07152e-23	-1.20831
NM_029170	4930519F16Rik	chrX	103232281	103256606	-	8.11816	4.9739	-0.840523	0.000493978	0.00267301	-0.706774
NM_029174	4930513O06Rik	chrX	139086243	139093403	+	10.794	5.02631	-1.16564	5.04231e-06	4.50841e-05	-1.10266
NM_029181	Slxl1	chrX	55226876	55243736	+	16.2331	10.6835	-0.773318	0.000394826	0.00219893	-0.603547
NM_031390	Pramel3	chrX	135302316	135312636	+	6.98991	4.40047	-0.8799	8.01441e-08	1.05632e-06	-0.667618
NM_133194	Scml2	chrX	161162772	161258213	+	4.25752	1.52721	-1.61132	2.97499e-17	1.7887e-15	-1.47911
NM_133669	Rp2h	chrX	20364608	20400349	+	12.3625	8.20962	-0.826793	6.92335e-10	1.33417e-08	-0.590583
NM_146236	Tceal1	chrX	136708065	136709866	+	3.48285	1.15084	-1.34413	4.63884e-05	0.000331386	-1.59759
NM_173367	Cypt3	chrX	153558593	153559429	+	116.081	70.4289	-0.957273	2.96373e-15	1.3591e-13	-0.720886
NM_173436	Cypt2	chrX	105499772	105500637	+	78.9882	50.8166	-0.872837	7.05922e-12	1.89478e-10	-0.636336
NM_178782	Bcorl1	chrX	48341358	48406728	+	4.44164	1.36271	-1.81318	2.65096e-21	2.45631e-19	-1.70461
NM_198598	Rhox11	chrX	38076598	38085139	-	5.01145	1.19243	-1.6524	5.90456e-07	6.52056e-06	-2.07132
NM_207267	Tmsb15l	chrX	136954988	136976874	-	4.74298	2.62023	-0.839685	0.00982616	0.0335085	-0.856098
NM_207670	Gripap1	chrX	7789995	7820563	+	9.01258	4.33497	-1.25188	1.42173e-13	5.06136e-12	-1.05592
NR_003646	4921511C20Rik	chrX	127394293	127395898	+	11.5631	6.77869	-0.934017	4.05525e-06	3.70422e-05	-0.770447
NR_027801	Gm1141	chrX	71932438	71940871	+	54.2536	34.7332	-0.889588	2.42651e-18	1.64954e-16	-0.643405
NR_033580	4933401B06Rik	chrX	107542582	107543800	+	14.4457	9.31402	-0.827591	2.45289e-05	0.000187898	-0.63317

## Sheet: Down-regulated in Rnf8;Scml2-KO
refseq_id	gene_id	chrom	txStart	txEnd	strand	RPKM RS	RPKM RS_Scml2_KO	LOGR	pvalue	padj	Real log2 ratio
NM_001001450,NM_001134226	Ssxb2	chrX	8454343	8461726	-	8.63796	3.78856	-1.14064	0.00328177	0.0125281	-1.18904
NM_001013760	Gm4937	chrX	76264306	76267673	+	14.8949	2.73593	-2.34379	3.56901e-13	9.45306e-12	-2.44471
NM_001024624	Cdkl5	chrX	160784308	160994681	-	12.8422	7.86089	-0.793241	1.7832e-05	0.000134057	-0.708121
NM_001033234	Gm9	chrX	37208502	37211041	-	6.07422	1.14709	-2.20814	2.44657e-09	3.84061e-08	-2.40472
NM_001033241	Gm382	chrX	127039972	127063986	+	6.23258	3.57347	-0.86381	0.000230022	0.00127047	-0.802505
NM_001033252	Gm732	chrX	107945735	107948436	-	15.381	4.70835	-1.74134	3.46272e-13	9.18927e-12	-1.70786
NM_001033362	Gm614	chrX	101261377	101263992	-	47.0326	7.80779	-2.58416	2.37206e-27	1.91439e-25	-2.59068
NM_001033471	Cpxcr1	chrX	116448944	116478783	+	25.55	13.3578	-1.01366	5.47561e-07	5.70862e-06	-0.935638
NM_001033807	4930567H17Rik	chrX	70393901	70394740	-	14.5227	1.94661	-2.68094	1.34096e-13	3.70928e-12	-2.89928
NM_001034059	Ccdc160	chrX	52791200	52799468	+	4.94124	0.356308	-3.13178	2.36023e-12	5.65136e-11	-3.79368
NM_001034103	Gm5941	chrX	92489949	92490679	+	121.179	55.4597	-1.2045	6.80267e-12	1.5478e-10	-1.12763
NM_001034856	4930430D24Rik	chrX	38038199	38043114	-	6.74613	3.34696	-0.992637	0.00522558	0.0184781	-1.01121
NM_001034864	Gm4907	chrX	23892763	23907550	+	23.855	15.2782	-0.719634	0.00114842	0.00514407	-0.642822
NM_001037167	Samt2	chrX	154575228	154579330	-	10.2484	0.645367	-3.35231	5.79782e-15	1.79562e-13	-3.98914
NM_001039240	Gm7073	chrX	60436052	60456195	-	19.1864	11.575	-0.808968	0.000155945	0.000912782	-0.729066
NM_001039941	Cypt8	chrX	16522881	16523615	+	85.0683	40.8408	-1.13652	3.4622e-10	6.16101e-09	-1.05861
NM_001039943	Cypt7	chrX	16522881	16523615	+	86.8148	41.4575	-1.14421	2.97527e-10	5.35003e-09	-1.06631
NM_001080967	Tmsb15b2	chrX	136954988	136957979	-	13.8885	2.15516	-2.46448	2.36268e-10	4.31064e-09	-2.68802
NM_001081476	Gm14725	chrX	70545558	70546385	+	14.2225	2.22305	-2.49768	2.08413e-12	5.02535e-11	-2.67757
NM_001081661	Ube2dnl2	chrX	114907582	114908510	+	18.0282	5.7753	-1.59246	6.08482e-07	6.29117e-06	-1.64229
NM_001081670	Gm5936	chrX	74837196	74843355	+	6.21486	0.949928	-2.55758	5.03915e-15	1.5713e-13	-2.70983
NM_001081671	1700042B14Rik	chrX	155124981	155147849	-	13.8548	4.68122	-1.55239	1.45758e-07	1.69902e-06	-1.56542
NM_001081983	Tmsb15b1	chrX	136974022	136976874	-	14.5832	4.96009	-1.42205	0.000550458	0.00272252	-1.55587
NM_001083110,NM_008853	Pja1	chrX	99465734	99470735	-	15.0907	6.71649	-1.18167	1.42095e-08	1.97923e-07	-1.16788
NM_001085393	Spaca5	chrX	21068488	21077959	+	31.6327	16.3745	-0.996726	0.000144116	0.00085264	-0.949961
NM_001085499	Gm595	chrX	48841466	48877713	-	34.167	17.4976	-1.0536	1.49203e-11	3.23391e-10	-0.965442
NM_001085511	4932429P05Rik	chrX	89752268	89755491	+	8.5043	1.94562	-2.12609	8.35385e-18	3.38097e-16	-2.12796
NM_001097980	Gm16390	chrX	154886803	154890267	-	15.5585	4.05225	-1.90945	3.87407e-11	7.94502e-10	-1.9409
NM_001098842	Gm6812	chrX	68892373	68893053	-	50.7111	9.97364	-2.3342	9.08603e-21	4.54965e-19	-2.34611
NM_001099302	Gm5640	chrX	74639119	74645635	-	5.17545	0.402874	-3.36507	4.20129e-21	2.1917e-19	-3.68328
NM_001099305	Gm6880	chrX	74480287	74481399	-	22.7366	7.66659	-1.50272	7.62629e-06	6.28425e-05	-1.56836
NM_001099306	Gm6890	chrX	74740927	74742188	+	15.842	0.587217	-4.01092	5.03837e-22	2.85646e-20	-4.75371
NM_001101484	Gm4984	chrX	12651883	12652820	+	32.792	17.0889	-1.0034	1.16562e-05	9.17793e-05	-0.940291
NM_001101501	Gm15104	chrX	150312951	150313364	-	88.5849	41.4222	-1.17293	4.64735e-09	6.98376e-08	-1.09666
NM_001164739	Fam47c	chrX	78737763	78739410	+	27.8301	12.4784	-1.22784	6.54845e-11	1.30399e-09	-1.15722
NM_001177380	Cypt15	chrX	39346266	39346961	+	13.2579	5.72676	-1.16176	0.00252669	0.0100336	-1.21106
NM_001177966	4930480E11Rik	chrX	78369643	78371128	+	8.75743	2.26984	-1.85244	2.82048e-08	3.68543e-07	-1.94792
NM_001191032	Cypt14	chrX	39862919	39863604	-	4.56505	0.923434	-1.59516	0.00337042	0.0127988	-2.30555
NM_001195271	Gm362	chrX	43590989	43593530	+	24.6344	11.9285	-1.10995	1.6837e-07	1.93147e-06	-1.04626
NM_001200013	1700013H16Rik	chrX	53742901	53757831	-	26.8152	10.3351	-1.43748	2.00854e-11	4.25923e-10	-1.37549
NM_001205268	Gm14781	chrX	91632194	91635671	+	13.8396	1.53737	-3.0132	3.24121e-22	1.89231e-20	-3.17026
NM_001220497	Gm16404	chrX	55551596	55568457	+	6.64358	0.646068	-2.52722	4.63543e-07	4.90348e-06	-3.3622
NM_001242937	Gm7903	chrX	135373284	135383393	+	4.42499	0.0879344	-4.80365	3.42243e-31	3.17269e-29	-5.6531
NM_001243002	4930408F14Rik	chrX	73175302	73176989	-	4.30189	0.231086	-2.93337	1.68475e-08	2.30916e-07	-4.21847
NM_001243032	Gm16445	chrX	154152571	154156887	-	5.35866	1.03984	-1.94656	2.76566e-05	0.000199395	-2.36552
NM_001243943	4930525M21Rik	chrX	38013908	38018815	-	6.46578	1.75993	-1.60494	0.000309396	0.00164787	-1.87731
NM_001252013	4930453H23Rik	chrX	21206580	21221665	-	12.9865	3.52936	-1.88474	1.50399e-12	3.70462e-11	-1.87953
NM_001256259	4930524N10Rik	chrX	154339225	154343392	-	15.6654	8.54146	-0.914596	0.00117612	0.00525444	-0.875032
NM_001270700	4930402K13Rik	chrX	9104562	9106342	+	6.61914	1.47749	-2.05428	1.1394e-09	1.86769e-08	-2.1635
NM_001276396	Ube2dnl1	chrX	114905012	114905941	+	17.5201	4.44349	-1.8857	1.22876e-08	1.72909e-07	-1.97925
NM_007435	Abcd1	chrX	73716597	73738287	+	11.6184	5.35836	-1.19434	9.0276e-09	1.29831e-07	-1.11655
NM_007927	Emd	chrX	74254687	74257893	+	12.5594	6.52286	-1.00613	3.58196e-05	0.000250099	-0.945185
NM_008062	G6pdx	chrX	74409486	74429161	-	3.95564	1.45246	-1.40175	3.13577e-05	0.000222916	-1.44541
NM_008828	Pgk1	chrX	106187124	106203699	+	5.12648	1.04429	-2.06795	1.37965e-07	1.61785e-06	-2.29544
NM_018789	Foxo4	chrX	101254528	101260873	+	3.07769	1.03357	-1.52029	1.33326e-05	0.000103522	-1.57422
NM_019656	Tspan6	chrX	133891070	133898429	-	57.1916	19.8254	-1.61173	4.00086e-23	2.48379e-21	-1.52845
NM_019668	Ube2a	chrX	36874366	36884220	+	10.7235	6.00517	-0.887798	0.000743016	0.0035213	-0.836507
NM_019736	Acot9	chrX	155262500	155297507	+	39.3269	20.3666	-1.02992	2.12189e-09	3.36171e-08	-0.949308
NM_019868	Hnrnph2	chrX	134601286	134607054	+	12.8321	7.12092	-0.931057	5.97072e-06	5.05045e-05	-0.849626
NM_021463	Prps1	chrX	140456603	140476140	+	8.28126	5.20727	-0.735966	0.00409239	0.0150772	-0.669321
NM_021898	Tsga8	chrX	83486676	83487924	-	283.618	137.078	-1.14121	1.31525e-17	5.20034e-16	-1.04895
NM_023500	Xk	chrX	9272784	9313245	+	3.59137	2.20283	-0.78483	0.00202605	0.00831511	-0.705179
NM_023774	4930550L24Rik	chrX	58911461	58920304	+	13.3209	3.17591	-2.04663	3.38082e-14	9.91131e-13	-2.06845
NM_025437	Eif1ax	chrX	159372195	159385699	+	66.4478	31.3601	-1.17334	8.43212e-13	2.15837e-11	-1.08329
NM_025763	4933436I01Rik	chrX	67919864	67921450	-	24.5875	11.3864	-1.16574	2.68741e-07	2.95917e-06	-1.11061
NM_025949	Rps6ka6	chrX	111388192	111537945	-	8.31297	3.61584	-1.27404	1.36634e-10	2.60363e-09	-1.20104
NM_025975	Dynlt3	chrX	9654270	9662983	-	5.71166	2.75355	-1.06896	0.000519951	0.00259408	-1.05262
NM_026096	1700054O13Rik	chrX	9846947	9847500	+	120.394	34.6516	-1.85749	4.57903e-25	3.2721e-23	-1.79677
NM_026134	Cylc1	chrX	111110418	111123874	+	50.0181	28.996	-0.884383	7.9816e-10	1.342e-08	-0.786597
NM_026469	Tex13a	chrX	138208165	138209580	-	47.3834	20.4827	-1.29656	5.37457e-15	1.67074e-13	-1.20998
NM_026573	Upf3b	chrX	37091834	37110322	-	10.5949	4.03478	-1.43715	2.81499e-09	4.38384e-08	-1.3928
NM_026841	1110059M19Rik	chrX	45090904	45092790	+	7.84336	3.76052	-1.04776	0.00263417	0.0103913	-1.06054
NM_027181	Pin4	chrX	102119465	102127673	+	21.6554	2.60531	-2.75102	6.51863e-13	1.68429e-11	-3.0552
NM_027302	Ctag2	chrX	65047644	65049017	+	69.2464	29.1273	-1.31482	1.81238e-11	3.89137e-10	-1.24937
NM_027510	3830403N18Rik	chrX	56136572	56153496	+	5.29959	1.60754	-1.50699	0.000671853	0.00322753	-1.72103
NM_027512	3830417A13Rik	chrX	64173548	64178778	+	17.4278	6.37633	-1.50039	1.65946e-11	3.57422e-10	-1.45059
NM_027952	1700008I05Rik	chrX	135654698	135693790	-	34.5782	21.8849	-0.751324	7.54065e-06	6.21741e-05	-0.659927
NM_028046	1600014K23Rik	chrX	85249677	85270291	+	22.1283	11.6902	-0.971347	0.000137808	0.000819204	-0.920584
NM_028276	Utp14a	chrX	48256934	48282449	+	3.20607	1.40957	-1.16836	0.00131782	0.00580059	-1.18555
NM_028426	3110007F17Rik	chrX	123103559	123143293	+	16.7329	0.0388435	-5.47477	1.65072e-30	1.49986e-28	-8.75079
NM_028554	Samt3	chrX	86044199	86047313	+	7.78987	1.17444	-2.41949	2.025e-09	3.21563e-08	-2.72963
NM_028568	Dusp21	chrX	18145870	18146692	+	14.0071	7.95237	-0.841057	0.0110747	0.0343534	-0.816697
NM_028633,NM_207104	Haus7	chrX	73437315	73459029	-	9.23312	4.36163	-1.0794	0.000417105	0.00214735	-1.08195
NM_028847	Mageb5	chrX	91779608	91782976	-	14.3517	1.48558	-3.04095	9.51225e-20	4.4542e-18	-3.27212
NM_028851	1700080O16Rik	chrX	51968695	51972772	-	31.55	12.36	-1.4131	3.69556e-11	7.59028e-10	-1.35196
NM_028916	Efhc2	chrX	17132049	17319368	-	20.6893	6.70568	-1.68082	1.66168e-18	6.97195e-17	-1.62543
NM_028947	Arl13a	chrX	134187501	134208030	+	17.0237	10.6827	-0.746635	0.00163895	0.00696647	-0.672275
NM_029170	4930519F16Rik	chrX	103232281	103256606	-	8.11816	3.22042	-1.29542	0.000156698	0.000916018	-1.3339
NM_029181	Slxl1	chrX	55226876	55243736	+	16.2331	1.23563	-3.29408	1.48354e-17	5.84892e-16	-3.71562
NM_029199	Samt4	chrX	154482002	154484682	+	5.31623	1.18768	-1.82627	5.98367e-05	0.000395262	-2.16226
NM_029229	4930557A04Rik	chrX	9849703	9850252	+	53.0873	8.76861	-2.57365	1.97796e-24	1.35013e-22	-2.59795
NM_029316	1700020N15Rik	chrX	69945281	69945980	+	50.0347	8.55045	-2.50946	4.42556e-22	2.5512e-20	-2.54886
NM_029459	Prame	chrX	135613002	135627705	-	9.33865	4.76717	-1.03109	1.52695e-05	0.000116712	-0.970081
NM_029590	1700010D01Rik	chrX	95732590	95733261	-	123.259	68.9867	-0.919533	5.72127e-07	5.95568e-06	-0.837303
NM_031390	Pramel3	chrX	135302316	135312636	+	6.98991	0.409919	-3.87591	6.87773e-36	7.79855e-34	-4.09186
NM_133194	Scml2	chrX	161162772	161258213	+	4.25752	1.18265	-1.79762	3.96939e-08	5.04259e-07	-1.84799
NM_133669	Rp2h	chrX	20364608	20400349	+	12.3625	6.37808	-1.04083	2.71902e-09	4.24402e-08	-0.954775
NM_145924	Cenpi	chrX	134308163	134362639	+	5.11474	2.13803	-1.28512	3.66817e-06	3.28721e-05	-1.25838
NM_146236	Tceal1	chrX	136708065	136709866	+	3.48285	0.55239	-2.04505	4.60334e-05	0.000312345	-2.65651
NM_173367	Cypt3	chrX	153558593	153559429	+	116.081	44.7258	-1.4523	6.64065e-19	2.84718e-17	-1.37595
NM_173435	4930595M18Rik	chrX	81419575	81458122	-	6.43296	0.262672	-4.10951	1.23582e-26	9.52553e-25	-4.61415
NM_173436	Cypt2	chrX	105499772	105500637	+	78.9882	37.4311	-1.15759	2.79124e-11	5.82889e-10	-1.0774
NM_173747	Gpkow	chrX	7697134	7710259	+	4.14304	2.51952	-0.783366	0.00329465	0.0125653	-0.717545
NM_177293	Mtap7d3	chrX	56797953	56822325	-	15.0502	9.48968	-0.752167	0.000195364	0.00110123	-0.665352
NM_177705	4932411N23Rik	chrX	126812462	126834004	-	8.44276	4.20453	-1.08332	1.78075e-07	2.0326e-06	-1.00577
NM_178782	Bcorl1	chrX	48341358	48406728	+	4.44164	0.903364	-2.2767	3.53527e-19	1.55961e-17	-2.29771
NM_183320	Gm5128	chrX	135373284	135383393	+	4.42499	0.0879344	-4.80365	3.42243e-31	3.17269e-29	-5.6531
NM_198598	Rhox11	chrX	38076598	38085139	-	5.01145	0.344099	-2.74593	1.19449e-07	1.4128e-06	-3.86433
NM_207670	Gripap1	chrX	7789995	7820563	+	9.01258	3.81011	-1.29775	1.81477e-08	2.47011e-07	-1.24211
NR_003635	4933400A11Rik	chrX	169776378	169779635	-	19.0396	6.27103	-1.63606	1.19823e-10	2.29604e-09	-1.60223
NR_003646	4921511C20Rik	chrX	127394293	127395898	+	11.5631	5.42306	-1.11609	5.05499e-05	0.000339473	-1.09235
NR_029457	G530011O06Rik	chrX	169975043	169978917	-	3.50866	0.0150152	-4.61472	8.34356e-20	3.9338e-18	-7.86836
NR_033171	Ppp1r2-ps9	chrX	15110586	15111489	-	32.6212	14.8207	-1.18344	1.04115e-06	1.03064e-05	-1.13819
NR_033580	4933401B06Rik	chrX	107542582	107543800	+	14.4457	5.79592	-1.31184	1.51317e-05	0.000115917	-1.31754
NR_033731	Ppp1r2-ps7	chrX	22461596	22463543	+	18.7851	9.76766	-1.02548	1.05469e-06	1.04253e-05	-0.943507
NR_040420	Gm6568	chrX	157540804	157541750	+	10.7861	0.21848	-4.29452	2.86311e-20	1.37831e-18	-5.62553
NR_102724	LOC100504039	chrX	53686527	53691325	+	5.25093	1.58275	-1.55528	0.000250292	0.00136541	-1.73014
